# Supplementary material for: Crystal structure and Hirshfeld surface analysis of 1-[6-bromo-2-(4-fluoro­phen­yl)-1,2,3,4-tetra­hydroquinolin-4-yl]pyrrolidin-2-one
Source: Acta Crystallogr E Crystallogr Commun. 2024 Jun 25;80(Pt 7):777–82. doi: 10.1107/S2056989024005826 (PMC11223703; doi:10.1107/S2056989024005826)
Supplement: Supplementary file 1 [file e-80-00777-sup1.cif]

##############################################################################
#                                                                            #
# This CIF contains the data in a paper accepted for publication in          #
# Acta Crystallographica Section E. It conforms to the requirements of       #
# Notes for Authors for Acta Crystallographica Section E, and has been       #
# peer reviewed under the auspices of the IUCr Commission on Journals.       #
#                                                                            #
# Full details of the Crystallographic Information File format               #
# are given in the paper "The Crystallographic Information File (CIF):       #
# a New Standard Archive File for Crystallography" by S. R. Hall, F. H.      #
# Allen and I. D. Brown [Acta Cryst. (1991), A47, 655-685].                  #
#                                                                            #
# The current version of the core CIF dictionary is obtainable from          #
# ftp://ftp.iucr.org/pub/cif_core.dic.                                       #
#                                                                            #
# Software is freely available for graphical display of the structure(s)     #
# in this CIF. For information consult the CIF software page                 #
# http://www.iucr.org/resources/cif/software.                                #
#                                                                            #
# This file may be used for bona fide research purposes within the           #
# scientific community so long as proper attribution is given to the journal # 
# article from which it was obtained.                                        #
#                                                                            #
##############################################################################
data_I
_audit_creation_method     'SHELXL-2019/3'
_journal_date_recd_electronic     2024-04-23
_journal_date_accepted     2024-06-14
_journal_name_full     'Acta Crystallographica, Section E'
_journal_year     2024
_journal_volume     80
_journal_issue      1
_journal_page_first     0
_journal_page_last     0
_journal_paper_category     GO
_journal_paper_doi     10.1107/S2056989024005826
_journal_coeditor_code     EX2084
_publ_contact_author_name     'Ajaya Bhattarai'
_publ_contact_author_address
;
Department of Chemistry,
M.M.A.M.C (Tribhuvan University) Biratnagar,
Nepal
;
_publ_contact_author_email     'ajaya.bhattarai@mmamc.tu.edu.np'
_publ_contact_author_fax     ?
_publ_contact_author_phone     ?
_publ_section_title
;\
Crystal structure and Hirshfeld surface analysis of
1-[6-bromo-2-(4-fluorophenyl)-1,2,3,4-tetrahydroquinolin-4-yl]pyrrolidin-2-\
one
;
_publ_section_title_footnote     .
loop_
    _publ_author_name
    _publ_author_address
    'Anastasia A. Pronina'
;
RUDN University,
6 Miklukho-Maklaya St., Moscow, 117198,
Russian Federation
;
    'Alexandra G. Podrezova'
;
RUDN University,
6 Miklukho-Maklaya St., Moscow, 117198,
Russian Federation
;
    'Mikhail S. Grigoriev'
;
Frumkin Institute of Physical Chemistry and Electrochemistry,
Russian Academy of Sciences,
Leninskiy prospect 31-4, Moscow 119071,
Russian Federation
;
    'Khudayar I. Hasanov'
;
Western Caspian University,
Istiqlaliyyat Street 31, AZ1001, Baku,
Azerbaijan
Azerbaijan Medical University,
Scientific Research Centre (SRC),
A. Kasumzade St. 14. AZ 1022, Baku,
Azerbaijan
;
    'Nurlana D. Sadikhova'
;
Department of Chemistry,
Baku State University,
Z. Xalilov Str. 23, Az 1148 Baku,
Azerbaijan
;
    'Akkurt, Mehmet'
;
Department of Physics,
Faculty of Sciences,
Erciyes University,
38039 Kayseri,
Turkey
;
    'Ajaya Bhattarai'
;
Department of Chemistry,
M.M.A.M.C (Tribhuvan University) Biratnagar,
Nepal
;
_publ_section_synopsis
;
In the crystal, molecules are linked by intermolecular N---H...O, C---H...O,
C---H...F and C---H...Br hydrogen bonds, forming a three-dimensional network.
In addition, C---H...\p interactions connect molecules into ribbons along the
<i>b</i>-axis direction, strengthening the molecular packing.
;
_chemical_name_systematic
;\
1-[6-Bromo-2-(4-fluorophenyl)-1,2,3,4-tetrahydroquinolin-4-yl]pyrrolidin-2-\
one
;
_chemical_name_common     ?
_chemical_formula_moiety     'C19 H18 Br F N2 O'
_chemical_formula_sum     'C19 H18 Br F N2 O'
_chemical_formula_iupac     'C19 H18 Br F N2 O'
_chemical_formula_weight     389.26
_chemical_melting_point     ?
_space_group_crystal_system     monoclinic
_space_group_name_H-M_alt     'P 21/n'
_space_group_name_Hall     '-P 2yn'
loop_
    _space_group_symop_operation_xyz
    'x, y, z'
    '-x+1/2, y+1/2, -z+1/2'
    '-x, -y, -z'
    'x-1/2, -y-1/2, z-1/2'
_cell_length_a     9.2092(6)
_cell_length_b     9.0576(6)
_cell_length_c     20.4085(13)
_cell_angle_alpha     90
_cell_angle_beta     101.518(2)
_cell_angle_gamma     90
_cell_volume     1668.06(19)
_cell_formula_units_Z     4
_cell_measurement_reflns_used     5298
_cell_measurement_theta_min     3.03
_cell_measurement_theta_max     27.06
_cell_measurement_temperature     100(2)
_exptl_crystal_description     'bulk'
_exptl_crystal_colour     'colourless'
_exptl_crystal_size_max     0.400
_exptl_crystal_size_mid     0.360
_exptl_crystal_size_min     0.340
_exptl_crystal_density_diffrn     1.550
_exptl_crystal_density_meas     ?
_exptl_crystal_density_method     ?
_exptl_crystal_F_000     792
_exptl_absorpt_coefficient_mu     2.483
_exptl_absorpt_correction_type     multi-scan
_exptl_absorpt_process_details
;
(SADABS; Krause <i>et al.</i>,  2015)
;
_exptl_absorpt_correction_T_min     0.7522
_exptl_absorpt_correction_T_max     1.0000
_diffrn_ambient_temperature     100(2)
_diffrn_source     ?
_diffrn_radiation_type     MoK\a
_diffrn_radiation_wavelength     0.71073
_diffrn_measurement_device_type
                              'Bruker Kappa APEXII area-detector diffractometer'
_diffrn_measurement_method     '\f and \w scans'
_diffrn_detector_area_resol_mean     ?
_diffrn_reflns_number     28015
_diffrn_reflns_av_R_equivalents     0.0571
_diffrn_reflns_av_unetI/netI     0.0486
_diffrn_reflns_theta_min     3.795
_diffrn_reflns_theta_max     30.140
_diffrn_reflns_theta_full     25.242
_diffrn_measured_fraction_theta_max     0.992
_diffrn_measured_fraction_theta_full     0.997
_diffrn_reflns_limit_h_min     -12
_diffrn_reflns_limit_h_max     12
_diffrn_reflns_limit_k_min     -12
_diffrn_reflns_limit_k_max     12
_diffrn_reflns_limit_l_min     -28
_diffrn_reflns_limit_l_max     28
_refine_special_details     ?
_reflns_number_total     4882
_reflns_number_gt     3713
_reflns_threshold_expression     'I > 2\s(I)'
_refine_ls_structure_factor_coef     Fsqd
_refine_ls_matrix_type     full
_refine_ls_R_factor_all     0.0574
_refine_ls_R_factor_gt     0.0345
_refine_ls_wR_factor_gt     0.0659
_refine_ls_wR_factor_ref     0.0723
_refine_ls_goodness_of_fit_ref     1.019
_refine_ls_restrained_S_all     1.019
_refine_ls_number_reflns     4882
_refine_ls_number_parameters     221
_refine_ls_number_restraints     0
_refine_ls_hydrogen_treatment     mixed
_refine_ls_weighting_scheme     calc
_refine_ls_weighting_details
              'w=1/[\s^2^(Fo^2^)+(0.0267P)^2^+0.8068P] where P=(Fo^2^+2Fc^2^)/3'
_atom_sites_solution_hydrogens     mixed
_atom_sites_solution_primary     direct
_atom_sites_solution_secondary     ?
_refine_ls_shift/su_max     0.001
_refine_ls_shift/su_mean     0.000
_refine_diff_density_max     0.445
_refine_diff_density_min     -0.405
_refine_ls_extinction_method     none
_refine_ls_extinction_coef     .
loop_
    _atom_type_symbol
    _atom_type_description
    _atom_type_scat_dispersion_real
    _atom_type_scat_dispersion_imag
    _atom_type_scat_source
    'C' 'C' 0.0033 0.0016
                         'International Tables Vol C Tables 4.2.6.8 and 6.1.1.4'
    'H' 'H' 0.0000 0.0000
                         'International Tables Vol C Tables 4.2.6.8 and 6.1.1.4'
    'Br' 'Br' -0.2901 2.4595
                         'International Tables Vol C Tables 4.2.6.8 and 6.1.1.4'
    'F' 'F' 0.0171 0.0103
                         'International Tables Vol C Tables 4.2.6.8 and 6.1.1.4'
    'N' 'N' 0.0061 0.0033
                         'International Tables Vol C Tables 4.2.6.8 and 6.1.1.4'
    'O' 'O' 0.0106 0.0060
                         'International Tables Vol C Tables 4.2.6.8 and 6.1.1.4'
_computing_data_collection
;
APEX3 (Bruker, 2018)
;
_computing_cell_refinement
;
SAINT (Bruker, 2018)
;
_computing_data_reduction
;
SAINT (Bruker, 2018)
;
_computing_structure_solution
;
<i>SHELXT2014/5</i> (Sheldrick, 2015a)
;
_computing_structure_refinement
;
<i>SHELXL2018/3</i> (Sheldrick, 2015b)
;
_computing_molecular_graphics
;
ORTEP-3 for Windows (Farrugia, 2012)
;
_computing_publication_material
;
PLATON (Spek, 2020)
;
loop_
    _atom_site_type_symbol
    _atom_site_label
    _atom_site_fract_x
    _atom_site_fract_y
    _atom_site_fract_z
    _atom_site_U_iso_or_equiv
    _atom_site_adp_type
    _atom_site_calc_flag
    _atom_site_occupancy
    _atom_site_disorder_assembly
    _atom_site_disorder_group
    C C2 0.64897(19) 0.1250(2) 0.42863(9) 0.0113(3) Uani d 1 . .
    H H2A 0.664204 0.021487 0.445624 0.014 Uiso calc 1 . .
    C C3 0.7094(2) 0.2311(2) 0.48563(9) 0.0114(4) Uani d 1 . .
    H H3A 0.695266 0.334338 0.469667 0.014 Uiso calc 1 . .
    H H3B 0.816813 0.213924 0.501577 0.014 Uiso calc 1 . .
    C C4 0.62722(19) 0.2058(2) 0.54273(9) 0.0098(3) Uani d 1 . .
    H H4A 0.639259 0.099050 0.555148 0.012 Uiso calc 1 . .
    C C4A 0.46344(19) 0.23196(19) 0.51703(9) 0.0097(3) Uani d 1 . .
    C C5 0.3722(2) 0.2855(2) 0.55836(9) 0.0125(4) Uani d 1 . .
    H H5A 0.413562 0.314242 0.602937 0.015 Uiso calc 1 . .
    C C6 0.2210(2) 0.2968(2) 0.53445(10) 0.0132(4) Uani d 1 . .
    C C7 0.1569(2) 0.2503(2) 0.47072(10) 0.0144(4) Uani d 1 . .
    H H7A 0.052477 0.253929 0.455694 0.017 Uiso calc 1 . .
    C C8 0.2472(2) 0.1984(2) 0.42916(10) 0.0127(4) Uani d 1 . .
    H H8A 0.204136 0.166365 0.385250 0.015 Uiso calc 1 . .
    C C8A 0.4015(2) 0.19234(19) 0.45099(9) 0.0110(4) Uani d 1 . .
    C C12 0.74202(19) 0.2236(2) 0.66142(9) 0.0117(4) Uani d 1 . .
    C C13 0.8116(2) 0.3412(2) 0.70995(10) 0.0170(4) Uani d 1 . .
    H H13A 0.921011 0.333787 0.718707 0.020 Uiso calc 1 . .
    H H13B 0.777820 0.331985 0.752877 0.020 Uiso calc 1 . .
    C C14 0.7601(3) 0.4872(2) 0.67578(10) 0.0247(5) Uani d 1 . .
    H H14A 0.677041 0.529078 0.693974 0.030 Uiso calc 1 . .
    H H14B 0.842211 0.559631 0.682281 0.030 Uiso calc 1 . .
    C C15 0.7101(2) 0.4493(2) 0.60191(10) 0.0146(4) Uani d 1 . .
    H H15A 0.617049 0.501351 0.582257 0.018 Uiso calc 1 . .
    H H15B 0.787199 0.475484 0.576387 0.018 Uiso calc 1 . .
    C C21 0.7300(2) 0.1449(2) 0.37154(9) 0.0113(4) Uani d 1 . .
    C C22 0.8453(2) 0.0493(2) 0.36616(10) 0.0144(4) Uani d 1 . .
    H H22A 0.866503 -0.031520 0.396188 0.017 Uiso calc 1 . .
    C C23 0.9300(2) 0.0700(2) 0.31764(10) 0.0169(4) Uani d 1 . .
    H H23A 1.008962 0.004965 0.314036 0.020 Uiso calc 1 . .
    C C24 0.8955(2) 0.1873(3) 0.27535(10) 0.0195(4) Uani d 1 . .
    C C25 0.7829(2) 0.2849(3) 0.27849(11) 0.0251(5) Uani d 1 . .
    H H25A 0.762472 0.365242 0.248101 0.030 Uiso calc 1 . .
    C C26 0.6999(2) 0.2627(2) 0.32732(10) 0.0184(4) Uani d 1 . .
    H H26A 0.621590 0.328838 0.330588 0.022 Uiso calc 1 . .
    Br Br1 0.10063(2) 0.37706(2) 0.59152(2) 0.02069(7) Uani d 1 . .
    F F1 0.97779(13) 0.20988(16) 0.22741(6) 0.0311(3) Uani d 1 . .
    N N1 0.48956(17) 0.15098(18) 0.40598(8) 0.0127(3) Uani d 1 . .
    N N11 0.68720(16) 0.28987(17) 0.60227(7) 0.0101(3) Uani d 1 . .
    O O1 0.73676(15) 0.09059(14) 0.67215(7) 0.0159(3) Uani d 1 . .
    H H1 0.446(3) 0.094(3) 0.3753(12) 0.022(6) Uiso d 1 . .
loop_
    _atom_site_aniso_label
    _atom_site_aniso_U_11
    _atom_site_aniso_U_22
    _atom_site_aniso_U_33
    _atom_site_aniso_U_12
    _atom_site_aniso_U_13
    _atom_site_aniso_U_23
    C2 0.0122(8) 0.0126(9) 0.0094(9) -0.0001(7) 0.0027(7) 0.0007(7)
    C3 0.0121(8) 0.0117(9) 0.0106(9) -0.0017(7) 0.0029(7) -0.0004(7)
    C4 0.0124(8) 0.0090(9) 0.0084(9) -0.0013(7) 0.0027(7) -0.0007(7)
    C4A 0.0128(8) 0.0071(8) 0.0094(9) -0.0022(7) 0.0029(7) 0.0016(7)
    C5 0.0159(9) 0.0114(9) 0.0106(9) -0.0022(7) 0.0037(7) -0.0005(7)
    C6 0.0132(9) 0.0111(9) 0.0171(10) 0.0006(7) 0.0072(8) -0.0006(7)
    C7 0.0104(8) 0.0125(9) 0.0203(10) -0.0008(7) 0.0030(8) 0.0011(8)
    C8 0.0137(9) 0.0105(9) 0.0131(9) -0.0029(7) 0.0007(7) -0.0011(7)
    C8A 0.0136(9) 0.0069(9) 0.0129(9) -0.0016(7) 0.0039(7) 0.0011(7)
    C12 0.0094(8) 0.0164(10) 0.0102(9) 0.0024(7) 0.0038(7) 0.0011(7)
    C13 0.0177(10) 0.0207(11) 0.0113(10) -0.0011(8) -0.0001(8) -0.0019(8)
    C14 0.0411(13) 0.0161(11) 0.0148(11) -0.0047(9) 0.0005(10) -0.0031(8)
    C15 0.0183(9) 0.0106(9) 0.0147(10) -0.0024(7) 0.0027(8) -0.0012(7)
    C21 0.0126(8) 0.0136(10) 0.0071(8) -0.0010(7) 0.0008(7) -0.0021(7)
    C22 0.0153(9) 0.0138(10) 0.0140(10) 0.0004(7) 0.0025(8) -0.0012(8)
    C23 0.0116(9) 0.0220(11) 0.0167(10) -0.0004(8) 0.0016(8) -0.0069(8)
    C24 0.0140(9) 0.0356(12) 0.0103(10) -0.0018(9) 0.0053(8) -0.0017(9)
    C25 0.0218(11) 0.0363(13) 0.0188(11) 0.0066(9) 0.0080(9) 0.0138(10)
    C26 0.0162(9) 0.0233(11) 0.0171(10) 0.0070(8) 0.0064(8) 0.0074(8)
    Br1 0.01630(10) 0.02401(11) 0.02408(12) 0.00192(9) 0.00963(8) -0.00610(10)
    F1 0.0234(7) 0.0555(9) 0.0186(7) 0.0011(6) 0.0141(5) 0.0060(6)
    N1 0.0116(7) 0.0173(9) 0.0096(8) -0.0032(6) 0.0026(6) -0.0037(6)
    N11 0.0137(7) 0.0084(7) 0.0079(7) -0.0002(6) 0.0013(6) -0.0002(6)
    O1 0.0228(7) 0.0126(7) 0.0118(7) 0.0042(5) 0.0025(6) 0.0031(5)
_geom_special_details
;
 All esds (except the esd in the dihedral angle between two l.s. planes)
 are estimated using the full covariance matrix.  The cell esds are taken
 into account individually in the estimation of esds in distances, angles
 and torsion angles; correlations between esds in cell parameters are only
 used when they are defined by crystal symmetry.  An approximate (isotropic)
 treatment of cell esds is used for estimating esds involving l.s. planes.
;
loop_
    _geom_bond_atom_site_label_1
    _geom_bond_atom_site_label_2
    _geom_bond_site_symmetry_2
    _geom_bond_distance
    _geom_bond_publ_flag
    C2 N1 . 1.467(2) ?
    C2 C21 . 1.514(2) ?
    C2 C3 . 1.526(2) ?
    C2 H2A . 1.0000 ?
    C3 C4 . 1.528(2) ?
    C3 H3A . 0.9900 ?
    C3 H3B . 0.9900 ?
    C4 N11 . 1.447(2) ?
    C4 C4A . 1.513(2) ?
    C4 H4A . 1.0000 ?
    C4A C5 . 1.391(2) ?
    C4A C8A . 1.401(3) ?
    C5 C6 . 1.384(3) ?
    C5 H5A . 0.9500 ?
    C6 C7 . 1.382(3) ?
    C6 Br1 . 1.9053(18) ?
    C7 C8 . 1.383(3) ?
    C7 H7A . 0.9500 ?
    C8 C8A . 1.403(3) ?
    C8 H8A . 0.9500 ?
    C8A N1 . 1.393(2) ?
    C12 O1 . 1.227(2) ?
    C12 N11 . 1.352(2) ?
    C12 C13 . 1.508(3) ?
    C13 C14 . 1.525(3) ?
    C13 H13A . 0.9900 ?
    C13 H13B . 0.9900 ?
    C14 C15 . 1.525(3) ?
    C14 H14A . 0.9900 ?
    C14 H14B . 0.9900 ?
    C15 N11 . 1.459(2) ?
    C15 H15A . 0.9900 ?
    C15 H15B . 0.9900 ?
    C21 C26 . 1.389(3) ?
    C21 C22 . 1.391(3) ?
    C22 C23 . 1.390(3) ?
    C22 H22A . 0.9500 ?
    C23 C24 . 1.365(3) ?
    C23 H23A . 0.9500 ?
    C24 F1 . 1.367(2) ?
    C24 C25 . 1.374(3) ?
    C25 C26 . 1.386(3) ?
    C25 H25A . 0.9500 ?
    C26 H26A . 0.9500 ?
    N1 H1 . 0.85(2) ?
loop_
    _geom_angle_atom_site_label_1
    _geom_angle_atom_site_label_2
    _geom_angle_atom_site_label_3
    _geom_angle_site_symmetry_1
    _geom_angle_site_symmetry_3
    _geom_angle
    _geom_angle_publ_flag
    N1 C2 C21 . . 110.74(14) ?
    N1 C2 C3 . . 109.20(15) ?
    C21 C2 C3 . . 110.55(14) ?
    N1 C2 H2A . . 108.8 ?
    C21 C2 H2A . . 108.8 ?
    C3 C2 H2A . . 108.8 ?
    C2 C3 C4 . . 109.03(14) ?
    C2 C3 H3A . . 109.9 ?
    C4 C3 H3A . . 109.9 ?
    C2 C3 H3B . . 109.9 ?
    C4 C3 H3B . . 109.9 ?
    H3A C3 H3B . . 108.3 ?
    N11 C4 C4A . . 113.30(14) ?
    N11 C4 C3 . . 113.41(14) ?
    C4A C4 C3 . . 108.86(15) ?
    N11 C4 H4A . . 107.0 ?
    C4A C4 H4A . . 107.0 ?
    C3 C4 H4A . . 107.0 ?
    C5 C4A C8A . . 119.53(17) ?
    C5 C4A C4 . . 121.70(16) ?
    C8A C4A C4 . . 118.66(15) ?
    C6 C5 C4A . . 119.94(18) ?
    C6 C5 H5A . . 120.0 ?
    C4A C5 H5A . . 120.0 ?
    C7 C6 C5 . . 121.30(17) ?
    C7 C6 Br1 . . 120.02(14) ?
    C5 C6 Br1 . . 118.67(14) ?
    C6 C7 C8 . . 118.99(17) ?
    C6 C7 H7A . . 120.5 ?
    C8 C7 H7A . . 120.5 ?
    C7 C8 C8A . . 120.88(18) ?
    C7 C8 H8A . . 119.6 ?
    C8A C8 H8A . . 119.6 ?
    N1 C8A C4A . . 121.61(16) ?
    N1 C8A C8 . . 119.18(17) ?
    C4A C8A C8 . . 119.19(16) ?
    O1 C12 N11 . . 125.02(18) ?
    O1 C12 C13 . . 127.12(17) ?
    N11 C12 C13 . . 107.85(16) ?
    C12 C13 C14 . . 105.05(16) ?
    C12 C13 H13A . . 110.7 ?
    C14 C13 H13A . . 110.7 ?
    C12 C13 H13B . . 110.7 ?
    C14 C13 H13B . . 110.7 ?
    H13A C13 H13B . . 108.8 ?
    C15 C14 C13 . . 105.17(17) ?
    C15 C14 H14A . . 110.7 ?
    C13 C14 H14A . . 110.7 ?
    C15 C14 H14B . . 110.7 ?
    C13 C14 H14B . . 110.7 ?
    H14A C14 H14B . . 108.8 ?
    N11 C15 C14 . . 103.49(16) ?
    N11 C15 H15A . . 111.1 ?
    C14 C15 H15A . . 111.1 ?
    N11 C15 H15B . . 111.1 ?
    C14 C15 H15B . . 111.1 ?
    H15A C15 H15B . . 109.0 ?
    C26 C21 C22 . . 118.86(17) ?
    C26 C21 C2 . . 121.75(16) ?
    C22 C21 C2 . . 119.20(16) ?
    C23 C22 C21 . . 121.23(18) ?
    C23 C22 H22A . . 119.4 ?
    C21 C22 H22A . . 119.4 ?
    C24 C23 C22 . . 117.51(18) ?
    C24 C23 H23A . . 121.2 ?
    C22 C23 H23A . . 121.2 ?
    C23 C24 F1 . . 118.44(18) ?
    C23 C24 C25 . . 123.63(18) ?
    F1 C24 C25 . . 117.93(19) ?
    C24 C25 C26 . . 118.0(2) ?
    C24 C25 H25A . . 121.0 ?
    C26 C25 H25A . . 121.0 ?
    C25 C26 C21 . . 120.77(18) ?
    C25 C26 H26A . . 119.6 ?
    C21 C26 H26A . . 119.6 ?
    C8A N1 C2 . . 120.88(16) ?
    C8A N1 H1 . . 113.3(15) ?
    C2 N1 H1 . . 115.7(15) ?
    C12 N11 C4 . . 121.86(16) ?
    C12 N11 C15 . . 114.52(16) ?
    C4 N11 C15 . . 123.22(15) ?
loop_
    _geom_torsion_atom_site_label_1
    _geom_torsion_atom_site_label_2
    _geom_torsion_atom_site_label_3
    _geom_torsion_atom_site_label_4
    _geom_torsion_site_symmetry_1
    _geom_torsion_site_symmetry_2
    _geom_torsion_site_symmetry_3
    _geom_torsion_site_symmetry_4
    _geom_torsion
    _geom_torsion_publ_flag
    N1 C2 C3 C4 . . . . 59.01(19) ?
    C21 C2 C3 C4 . . . . -178.91(15) ?
    C2 C3 C4 N11 . . . . 173.65(15) ?
    C2 C3 C4 C4A . . . . -59.24(19) ?
    N11 C4 C4A C5 . . . . -22.0(2) ?
    C3 C4 C4A C5 . . . . -149.14(17) ?
    N11 C4 C4A C8A . . . . 162.03(16) ?
    C3 C4 C4A C8A . . . . 34.9(2) ?
    C8A C4A C5 C6 . . . . 1.1(3) ?
    C4 C4A C5 C6 . . . . -174.83(17) ?
    C4A C5 C6 C7 . . . . 2.6(3) ?
    C4A C5 C6 Br1 . . . . -177.82(14) ?
    C5 C6 C7 C8 . . . . -3.2(3) ?
    Br1 C6 C7 C8 . . . . 177.20(14) ?
    C6 C7 C8 C8A . . . . 0.1(3) ?
    C5 C4A C8A N1 . . . . 174.11(16) ?
    C4 C4A C8A N1 . . . . -9.8(3) ?
    C5 C4A C8A C8 . . . . -4.1(3) ?
    C4 C4A C8A C8 . . . . 171.96(16) ?
    C7 C8 C8A N1 . . . . -174.75(17) ?
    C7 C8 C8A C4A . . . . 3.5(3) ?
    O1 C12 C13 C14 . . . . -169.00(18) ?
    N11 C12 C13 C14 . . . . 12.1(2) ?
    C12 C13 C14 C15 . . . . -19.0(2) ?
    C13 C14 C15 N11 . . . . 18.7(2) ?
    N1 C2 C21 C26 . . . . 44.1(2) ?
    C3 C2 C21 C26 . . . . -77.1(2) ?
    N1 C2 C21 C22 . . . . -140.90(18) ?
    C3 C2 C21 C22 . . . . 97.9(2) ?
    C26 C21 C22 C23 . . . . 0.0(3) ?
    C2 C21 C22 C23 . . . . -175.11(17) ?
    C21 C22 C23 C24 . . . . -0.2(3) ?
    C22 C23 C24 F1 . . . . 179.79(18) ?
    C22 C23 C24 C25 . . . . 0.2(3) ?
    C23 C24 C25 C26 . . . . 0.0(3) ?
    F1 C24 C25 C26 . . . . -179.62(19) ?
    C24 C25 C26 C21 . . . . -0.2(3) ?
    C22 C21 C26 C25 . . . . 0.2(3) ?
    C2 C21 C26 C25 . . . . 175.16(19) ?
    C4A C8A N1 C2 . . . . 9.6(3) ?
    C8 C8A N1 C2 . . . . -172.17(17) ?
    C21 C2 N1 C8A . . . . -156.30(16) ?
    C3 C2 N1 C8A . . . . -34.3(2) ?
    O1 C12 N11 C4 . . . . -5.8(3) ?
    C13 C12 N11 C4 . . . . 173.15(15) ?
    O1 C12 N11 C15 . . . . -178.77(17) ?
    C13 C12 N11 C15 . . . . 0.2(2) ?
    C4A C4 N11 C12 . . . . 115.73(18) ?
    C3 C4 N11 C12 . . . . -119.53(17) ?
    C4A C4 N11 C15 . . . . -71.9(2) ?
    C3 C4 N11 C15 . . . . 52.8(2) ?
    C14 C15 N11 C12 . . . . -12.3(2) ?
    C14 C15 N11 C4 . . . . 174.87(16) ?
loop_
    _geom_hbond_atom_site_label_D
    _geom_hbond_atom_site_label_H
    _geom_hbond_atom_site_label_A
    _geom_hbond_site_symmetry_A
    _geom_hbond_distance_DH
    _geom_hbond_distance_HA
    _geom_hbond_distance_DA
    _geom_hbond_angle_DHA
    _geom_hbond_publ_flag
    N1 H1 O1 3_656 0.85(2) 2.43(2) 3.217(2) 154(2) yes
    C5 H5A F1 4_566 0.95 2.50 3.393(2) 156.6 yes
    C23 H23A O1 3_756 0.95 2.46 3.365(2) 159.3 yes
    C15 H15B Br1 1_655 0.99 2.98 3.703(2) 131.0 yes
    C2 H2A Cg3 3_656 1.00 2.68 3.676(2) 172 yes
    C15 H15A Cg3 3_666 0.99 2.94 3.386(2) 109 yes
    C15 H15B Cg3 3_666 0.99 2.97 3.386(2) 106 yes
_shelx_space_group_comment
;
The symmetry employed for this shelxl refinement is uniquely defined
by the following loop, which should always be used as a source of
symmetry information in preference to the above space-group names.
They are only intended as comments.
;
_shelx_estimated_absorpt_T_min     0.437
_shelx_estimated_absorpt_T_max     0.486
_shelx_hkl_file
;
   1   0   0 -0.6746 0.27633   8
   1   0   0 0.15209 0.31493  12
   1   0   0 -0.2487 0.40028  13
   1   0   0 -0.2163 0.21343   6
   1   0   0 0.33399 0.32361   1
   1   0   0 0.20463 0.31348   1
   2   0   0 2819.33 92.0768   1
   2   0   0 2889.42 92.6688  13
   2   0   0 2944.92 92.0129   8
   2   0   0 2834.62 90.7764  11
   2   0   0 2874.22 91.7409  12
   2   0   0 2839.14 92.5113   1
   2   0   0 2847.08 91.2487   6
  -2   0   0 2671.63 95.3715  10
   3   0   0 -0.0932 2.75100  12
   3   0   0 1.33464 1.62619  11
  -3   0   0 -4.9897 3.83303  10
   3   0   0 -0.5926 2.41574   1
   3   0   0 -5.7708 2.54906   1
   3   0   0 3.40751 2.25369   6
   3   0   0 2.52639 2.62684   8
   4   0   0 73.9710 4.74263  11
   4   0   0 63.8830 6.26359  12
   4   0   0 75.6065 7.57295   1
   4   0   0 66.9786 5.42563   6
   4   0   0 68.0246 11.3348   9
  -4   0   0 75.1911 9.82148  10
   4   0   0 72.6618 6.87775   1
   5   0   0 5.34547 8.56061   9
   5   0   0 -6.0114 3.21409   6
   5   0   0 1.98537 4.13552   1
  -5   0   0 18.6107 7.76347  10
   5   0   0 -1.0958 2.61763  11
   5   0   0 -3.1106 4.16452  12
   5   0   0 1.34727 5.02768   1
   6   0   0 883.126 34.3509  12
   6   0   0 886.637 35.8495   1
   6   0   0 847.432 45.2911   9
   6   0   0 919.779 31.2129  11
  -6   0   0 886.223 40.7885  10
   6   0   0 876.577 32.7158   6
   6   0   0 899.934 36.4825   1
   7   0   0 0.94042 3.30848  11
   7   0   0 9.27726 7.66845   1
   7   0   0 2.03090 11.4702   9
   7   0   0 -6.4959 5.56831   1
   7   0   0 -7.1736 4.89652   6
   7   0   0 4.89454 5.45357  12
  -7   0   0 2.60818 10.9312  10
   8   0   0 329.436 29.6172   9
   8   0   0 369.725 17.4860   6
   8   0   0 330.069 19.6921  12
   8   0   0 306.201 21.3891   1
   9   0   0 -8.5900 7.18738  12
   9   0   0 6.29403 15.3971   9
   9   0   0 -1.6147 9.43940   1
   9   0   0 4.30566 6.45191   6
  10   0   0 413.534 27.6484   1
  10   0   0 458.850 42.0083   9
  11   0   0 3.45418 12.6566   1
  11   0   0 21.2179 20.0258   9
  12   0   0 -4.5649 13.5470   1
  12   0   0 3.58961 22.5378   9
   0  -1   0 1.31114 0.59619   1
   0  -1   0 -0.2403 0.24060   6
   0  -1   0 0.64311 0.54498   9
   0  -1   0 0.17305 0.28913   5
   0  -1   0 -0.2217 0.23205   3
   0  -1   0 -0.1698 0.29609  12
   0   1   0 -0.0756 0.30975   8
   0   1   0 0.35668 0.58185   7
   0   1   0 -0.3367 0.20336  13
   0   1   0 0.06022 0.41934   1
   1  -1   0 684.292 23.6158   1
   1   1   0 688.131 24.4350   7
   2  -1   0 1346.25 48.6505   9
   2  -1   0 1366.33 44.5600  12
   2  -1   0 1391.15 46.6082   8
   2  -1   0 1344.49 46.4316   1
   2  -1   0 1381.89 46.1871   1
   2   1   0 1391.58 46.6526   4
   2   1   0 1352.87 44.7798  14
  -2   1   0 1388.04 46.5533   4
   2   1   0 1364.13 45.8128   1
   2   1   0 1381.55 46.2325   1
   2   1   0 1368.25 46.4332  12
   2   1   0 1400.57 46.0923   6
   3  -1   0 182.951 12.4559   9
   3  -1   0 168.890 6.58503   6
   3  -1   0 171.123 9.71957   1
   3  -1   0 168.156 7.62158  12
   3  -1   0 161.829 9.16014   1
   3   1   0 176.522 9.58386  12
   3   1   0 170.100 9.31914   1
   3   1   0 164.043 8.77595   6
  -3   1   0 184.550 10.3529   4
   3   1   0 159.291 9.14843   1
   3   1   0 174.344 7.87553   8
   4  -1   0 752.492 26.4407  12
   4  -1   0 754.033 33.0019   9
   4  -1   0 729.563 25.0981   6
   4  -1   0 731.154 28.8628   1
   4  -1   0 736.615 28.1962   1
  -4   1   0 720.970 29.2925   4
   4   1   0 728.604 28.3083  12
   4   1   0 768.045 29.2544   1
   4   1   0 708.891 28.5456   1
   4   1   0 747.467 27.5258   6
   4   1   0 738.176 26.6823   8
   5  -1   0 385.753 23.4785   9
   5  -1   0 376.581 14.5475   6
   5  -1   0 382.966 16.0962  12
   5  -1   0 377.817 18.9635   1
   5  -1   0 389.818 18.1699   1
  -5  -1   0 392.353 22.9962  10
  -5   1   0 378.550 20.0079   4
   5   1   0 368.817 15.7690  11
   5   1   0 371.663 18.4557   1
   5   1   0 369.376 17.2083   6
   5   1   0 362.044 17.8163  12
   6  -1   0 90.0014 10.1875   1
  -6  -1   0 88.2981 14.5893  10
   6  -1   0 104.314 15.4914   9
   6  -1   0 95.1286 6.98770   6
   6  -1   0 92.9354 8.55081  12
   6  -1   0 107.366 11.4521   1
   6   1   0 86.7089 9.81561  12
   6   1   0 93.0354 11.1270   1
   6   1   0 106.915 9.95069   6
  -6   1   0 102.347 13.1162   4
   6   1   0 105.102 11.0749   1
   7  -1   0 51.1075 6.28123   6
  -7  -1   0 35.7483 12.9017  10
   7  -1   0 55.4044 10.8374   1
   7  -1   0 50.7814 14.7341   9
   7  -1   0 50.0568 7.73307  12
   7   1   0 51.9886 9.86495   1
  -7   1   0 48.0120 12.2668   4
   7   1   0 43.9056 9.53038  12
   7   1   0 45.0348 10.3039   1
   7   1   0 46.2893 8.14532   6
   8  -1   0 620.583 23.8968   6
   8  -1   0 560.322 26.5229  12
   8  -1   0 587.694 38.0057   9
   8  -1   0 602.882 30.3451   1
  -8  -1   0 579.996 36.7325  10
   8   1   0 616.516 30.4158   1
   8   1   0 581.133 26.7320   6
   8   1   0 636.114 28.9740  12
  -8   1   0 545.946 32.0164   4
  -9  -1   0 429.371 35.3792  10
   9  -1   0 356.469 34.8434   9
   9  -1   0 368.343 21.4938  12
   9  -1   0 388.150 25.3808   1
   9   1   0 429.572 23.6324  12
  -9   1   0 342.040 28.8889   4
   9   1   0 377.663 21.0037   6
   9   1   0 356.613 24.6170   1
  10  -1   0 -14.437 16.3490   9
  10  -1   0 4.23176 11.1016   1
  10   1   0 7.14498 10.8305  12
  10   1   0 13.8825 11.5273   1
 -10   1   0 -18.145 13.9322   4
  11  -1   0 62.8968 15.3751   1
  11  -1   0 23.0698 22.1413   9
  11   1   0 40.6521 14.4903   1
  11   1   0 31.7184 25.0054   9
 -11   1   0 48.7612 18.9624   4
  12  -1   0 16.4674 14.5073   1
  12  -1   0 -5.7860 21.7619   9
  12   1   0 33.0865 14.7808   1
  12   1   0 0.78038 22.0537   9
 -12   1   0 -16.977 17.6272   4
   0  -2   0 6879.39 227.162   9
   0  -2   0 6966.26 224.938   5
   0  -2   0 7096.45 226.091   3
   0  -2   0 7067.50 225.496  12
   0  -2   0 7092.49 225.472   6
   0  -2   0 7364.43 226.148   1
   0   2   0 7217.18 224.590  13
   0   2   0 6957.53 226.721   7
   0   2   0 7268.00 226.240   1
   0   2   0 6747.86 225.243   8
   1  -2   0 2358.61 76.1021   5
   1  -2   0 2271.24 79.4676   9
   1  -2   0 2425.03 78.2110   1
  -1  -2   0 2392.80 78.1017   3
  -1  -2   0 2333.09 77.8025   6
  -1  -2   0 2338.30 78.0021  12
   1   2   0 2384.78 79.3842   7
   1   2   0 2395.57 76.0063   8
   1   2   0 2334.93 77.6505   1
   1   2   0 2442.55 77.7975   1
  -1   2   0 2347.78 77.6684  13
  -1   2   0 2395.61 78.3833   7
  -1   2   0 2360.58 78.1925   1
  -1   2   0 2375.36 78.0134   8
   2  -2   0 94.6047 9.28020   9
  -2  -2   0 102.133 6.92688   3
   2  -2   0 102.322 7.05858   1
   2  -2   0 100.130 5.08869   5
   2   2   0 109.634 6.79628   1
   2   2   0 110.430 4.25342   8
  -2   2   0 113.398 7.15282   4
   2   2   0 104.900 5.54261  14
   2   2   0 92.0433 6.76752  12
   2   2   0 117.911 6.86103   1
   2   2   0 116.447 6.95848   6
  -2   2   0 94.6000 7.91275  13
   3  -2   0 2488.08 82.9897   1
  -3  -2   0 2385.14 83.4311   3
   3  -2   0 2475.68 86.8583   9
   3  -2   0 2443.94 83.2137   1
   3   2   0 2456.91 82.2775   1
   3   2   0 2538.04 83.4490  12
  -3   2   0 2412.65 83.9592  13
   3   2   0 2488.80 82.8696   6
   3   2   0 2566.72 82.6520   1
  -3   2   0 2506.02 83.2635   4
   3   2   0 2457.46 80.0268  14
   4  -2   0 95.6731 11.9472   9
   4  -2   0 113.861 9.66338   1
  -4  -2   0 82.7349 13.5694   3
   4  -2   0 99.9287 8.78436   1
   4   2   0 98.3597 8.92375   6
   4   2   0 99.2536 5.86381   8
   4   2   0 98.6788 8.43128   1
   4   2   0 82.3506 8.91133  12
   4   2   0 111.230 8.86841   1
  -4   2   0 98.0211 9.84219   4
   4   2   0 96.2977 5.59212  14
   5  -2   0 0.58185 3.25701  12
   5  -2   0 6.30304 8.40893   9
   5  -2   0 -0.2494 5.45092   1
   5   2   0 -2.4670 5.68597  12
   5   2   0 0.91252 4.91985   1
   5   2   0 4.02983 4.53559   1
   5   2   0 4.30310 2.60433  14
   5   2   0 19.9528 5.94953   6
  -5   2   0 9.49563 6.97759   4
   5   2   0 0.74549 3.20101   8
   6  -2   0 6.61271 10.1900   9
   6  -2   0 15.3341 7.39013   1
   6  -2   0 16.1494 4.72308  12
   6   2   0 29.0055 7.83258  12
   6   2   0 2.67718 7.01854   1
   6   2   0 13.8673 3.56121  14
  -6   2   0 17.4728 7.37144   4
   6   2   0 14.9034 6.28717   1
   6   2   0 7.29278 6.03671   6
   7  -2   0 1331.15 47.3889  12
   7  -2   0 1230.54 59.3182   9
   7  -2   0 1380.63 52.7822   1
   7   2   0 1276.61 51.3540  12
   7   2   0 1333.30 45.3763  14
  -7   2   0 1299.63 53.9801   4
   7   2   0 1386.26 50.3619   6
   7   2   0 1317.02 52.6327   1
   8  -2   0 3.56770 13.1908   9
   8  -2   0 38.0764 7.51023  12
  -8  -2   0 15.5557 13.9461  10
   8  -2   0 7.21504 9.40110   1
   8   2   0 11.5196 3.68574  14
   8   2   0 24.9543 9.41730  12
   8   2   0 9.00155 9.45522   1
   8   2   0 22.9140 7.89240   6
  -8   2   0 21.3841 12.1420   4
  -9  -2   0 23.0578 16.6974  10
   9  -2   0 22.9275 11.6996   1
   9  -2   0 8.51140 13.2904   9
   9   2   0 10.0895 9.51015  12
  -9   2   0 7.73704 13.3450   4
   9   2   0 12.5247 10.9356   1
   9   2   0 27.5228 10.0239   6
  10  -2   0 17.4058 19.3565   9
 -10  -2   0 48.9804 19.6139  10
  10  -2   0 24.2327 12.8606   1
  10   2   0 30.9785 13.4692  12
 -10   2   0 16.0351 14.9246   4
  10   2   0 39.3473 13.1919   1
  10   2   0 26.9341 11.2650   6
 -11  -2   0 36.8046 21.9361  10
  11  -2   0 26.5336 14.6806   1
  11  -2   0 15.2050 22.3489   9
  11   2   0 37.2421 14.0838   1
 -11   2   0 25.4961 17.4837   4
  12  -2   0 42.2677 16.7004   1
  12  -2   0 34.9420 26.4065   9
 -12   2   0 31.4613 20.2293   4
  12   2   0 22.0998 14.6457   1
   0  -3   0 2.91412 2.72814  12
   0  -3   0 -0.2487 2.69575   5
   0  -3   0 -2.8237 4.26756   9
   0  -3   0 -1.3048 3.25677   3
   0  -3   0 -1.6709 2.46976   6
   0   3   0 1.29399 2.51375   8
   0   3   0 5.56164 3.71390   7
   0   3   0 -1.0309 3.05425   1
   0   3   0 0.20255 2.03450  13
   1  -3   0 1784.79 58.1920   5
  -1  -3   0 1833.08 60.7344   3
  -1  -3   0 1771.72 60.4299  12
   1  -3   0 1759.65 62.6677   9
   1   3   0 1787.30 58.2706   8
   1   3   0 1702.78 60.2551   1
  -1   3   0 1738.61 59.5962  13
  -1   3   0 1761.94 60.3268   8
   1   3   0 1830.20 60.5021   1
  -2  -3   0 641.348 26.3720  12
  -2  -3   0 678.092 26.5909   3
   2  -3   0 664.292 23.0823   5
   2  -3   0 663.283 28.7320   9
   2   3   0 658.130 22.4077   8
   2   3   0 689.978 25.9153   1
   2   3   0 662.903 25.6965   1
  -2   3   0 714.768 26.7675   8
  -2   3   0 688.507 26.3278  13
  -3  -3   0 393.159 18.5359   3
   3  -3   0 380.265 14.1568   5
   3  -3   0 388.695 20.7358   9
   3   3   0 401.638 18.1890   6
   3   3   0 365.310 16.9646   1
   3   3   0 378.460 12.4170   8
  -3   3   0 370.557 17.8537  13
   3   3   0 394.500 17.1032   1
  -3   3   0 367.621 17.3510   4
   3   3   0 347.868 18.0862  12
   4  -3   0 872.814 35.4832   1
  -4  -3   0 878.788 35.6687   3
   4  -3   0 886.363 39.3982   9
   4   3   0 860.912 29.3371   8
   4   3   0 878.226 28.8756   8
  -4   3   0 879.347 34.8406   4
   4   3   0 910.520 34.8365   6
   4   3   0 891.731 35.1260  12
   4   3   0 848.065 33.4638   1
  -4   3   0 882.193 36.0073  13
   4   3   0 906.002 34.0731   1
   5  -3   0 217.039 15.5159   1
  -5  -3   0 236.208 17.0453   3
   5  -3   0 226.260 21.1549   9
   5   3   0 227.483 13.9428   1
   5   3   0 252.670 15.2204  12
  -5   3   0 231.019 14.8763   4
  -5   3   0 228.126 16.9594  13
   5   3   0 237.471 9.80601  14
   5   3   0 217.701 14.4298   1
   5   3   0 238.209 15.1678   6
   5   3   0 232.546 9.74158   8
   6  -3   0 299.341 19.4230   1
   6  -3   0 265.816 25.3617   9
   6   3   0 254.518 17.2040   6
   6   3   0 268.132 17.5292   1
   6   3   0 244.375 17.8645  12
  -6   3   0 289.806 19.4742   4
   6   3   0 286.934 12.2593   8
   6   3   0 257.632 16.5297   1
   6   3   0 274.843 10.5358  14
   7  -3   0 78.3456 12.5391   1
   7  -3   0 72.8915 17.8322   9
   7   3   0 66.5515 11.8520  12
  -7   3   0 79.9031 13.8474   4
   7   3   0 67.1688 12.0995   1
   7   3   0 74.5203 11.6178   6
   8  -3   0 255.454 21.3064   1
   8  -3   0 251.172 28.5495   9
   8   3   0 248.122 19.3162   6
   8   3   0 239.216 20.3763  12
  -8   3   0 252.442 23.4542   4
   9  -3   0 259.675 31.4645   9
   9  -3   0 209.650 21.6602   1
  -9   3   0 261.342 25.1426   4
   9   3   0 306.446 20.8306   6
   9   3   0 245.218 22.8326  12
   9   3   0 257.308 22.9300   1
  10  -3   0 33.0122 21.2041   9
  10  -3   0 64.5311 15.8084   1
 -10  -3   0 49.7868 24.9382  10
  10   3   0 102.297 17.1157   1
 -10   3   0 41.2943 14.4689   4
  10   3   0 64.8129 15.0211  12
  10   3   0 65.8788 13.5328   6
  11  -3   0 10.0284 14.7787   1
  11  -3   0 22.3263 25.3772   9
 -11  -3   0 15.5746 20.7767  10
 -11   3   0 5.74728 18.1025   4
  11   3   0 12.4429 15.3125  12
  11   3   0 12.2515 13.6465   1
  12  -3   0 126.845 32.9847   9
  12  -3   0 129.328 23.0648   1
 -12  -3   0 96.0225 27.1974  10
  12   3   0 135.921 20.8798   1
 -12   3   0 149.126 27.6206   4
   0  -4   0 119.858 9.85810   3
   0  -4   0 124.211 8.80154  12
   0  -4   0 117.066 7.56252   5
   0  -4   0 111.917 11.4653   9
   0   4   0 118.583 6.78597  13
   0   4   0 122.961 8.31306   8
   1  -4   0 118.551 11.9406   9
   1  -4   0 112.700 6.80040   5
  -1  -4   0 105.355 8.95114  12
  -1  -4   0 117.117 9.66256   3
   1   4   0 107.724 6.83813   8
  -1   4   0 98.8169 8.65754   8
   1   4   0 112.074 4.81397  13
  -1   4   0 113.552 7.68163  13
   2  -4   0 572.917 20.7704   5
   2  -4   0 567.351 27.3116   9
  -2  -4   0 577.351 24.6056  12
  -2  -4   0 641.155 25.2224   3
   2   4   0 565.797 20.3090   8
  -2   4   0 565.561 24.4313   8
  -2   4   0 551.283 23.7785  13
   2   4   0 569.161 24.2696   1
  -3  -4   0 -0.4070 6.18831  12
   3  -4   0 4.46523 7.47707   9
   3  -4   0 2.59755 2.59600   5
  -3  -4   0 1.88399 5.87166   3
   3   4   0 2.78614 4.70896   1
   3   4   0 -2.2355 5.48204   6
  -3   4   0 -4.7683 5.48499  13
   3   4   0 4.68108 4.50563   1
   4  -4   0 968.867 32.8435   5
   4  -4   0 917.290 42.7235   9
  -4  -4   0 947.005 39.2352   3
   4   4   0 916.925 38.3124   6
   4   4   0 977.711 37.7055   1
  -4   4   0 978.314 39.6289  13
  -4   4   0 1012.62 38.2604   4
   4   4   0 966.950 37.2340   1
   4   4   0 934.687 39.1001  12
   5  -4   0 -6.7101 7.08377   1
  -5  -4   0 -12.956 7.73888   3
   5  -4   0 -2.3606 3.27622   5
   5  -4   0 -7.3339 10.2791   9
   5   4   0 -8.4433 7.03160   6
   5   4   0 5.73076 5.98940  12
  -5   4   0 -0.5184 7.16433   4
  -5   4   0 -4.8184 6.07533  13
   5   4   0 4.36487 5.55197   1
   5   4   0 3.38222 6.64306   1
  -6  -4   0 494.232 29.3144   3
   6  -4   0 550.032 29.0957   1
   6  -4   0 606.752 35.5282   9
   6  -4   0 594.669 22.2970   5
   6   4   0 558.276 27.4932   1
  -6   4   0 541.178 30.3181  13
  -6   4   0 600.167 29.6505   4
   6   4   0 586.147 28.3584  12
   6   4   0 550.293 27.9686   6
   7  -4   0 11.1357 14.1063   9
   7  -4   0 18.8116 10.6468   1
  -7   4   0 21.9292 11.3209   4
   7   4   0 11.6871 9.14397   1
  -7   4   0 31.4759 13.1818  13
   7   4   0 17.5177 10.0777  12
   7   4   0 21.5614 10.3361   6
   8  -4   0 66.0000 19.2608   9
   8  -4   0 105.346 16.5083   1
  -8   4   0 103.213 16.5684   4
   8   4   0 82.5931 14.5017   1
   8   4   0 61.5345 13.2357   6
   8   4   0 77.7985 14.2680  12
   9  -4   0 48.0566 21.4481   9
   9  -4   0 1.67430 12.2186   1
   9   4   0 20.1028 12.6382  12
   9   4   0 30.6074 12.2917   6
  -9   4   0 52.6992 16.1366   4
  10  -4   0 356.958 30.2414   1
  10  -4   0 401.209 41.3997   9
  10   4   0 305.281 27.8140   1
  10   4   0 303.723 26.7696   6
 -10   4   0 283.211 30.2867   4
  10   4   0 359.127 28.7148  12
  11  -4   0 23.5900 23.2899   9
  11  -4   0 86.2750 18.8714   1
  11   4   0 37.5240 15.8865   1
  11   4   0 38.5398 16.6590   6
 -11   4   0 48.1591 20.4017   4
  12  -4   0 70.9119 28.1561   9
 -12  -4   0 103.831 33.3865  10
  12  -4   0 94.8753 21.1657   1
 -12   4   0 81.1044 24.8662   4
  12   4   0 75.7471 18.5279   1
   0  -5   0 3.58187 4.10428  12
   0  -5   0 6.34117 7.21640   9
   0  -5   0 0.26674 5.27477   3
   0   5   0 0.29091 3.29994  13
   0   5   0 -5.4717 3.72451   8
   1  -5   0 799.799 35.4727   9
  -1  -5   0 783.309 32.0417   3
  -1  -5   0 750.084 31.3479  12
   1  -5   0 758.069 28.7302   5
   1  -5   0 759.041 32.1643   3
  -1   5   0 806.989 31.5738   8
   1   5   0 779.908 26.3623  13
  -1   5   0 801.673 30.0411  13
   1   5   0 806.025 29.1902   8
  -2  -5   0 411.061 19.1918   3
  -2  -5   0 404.637 19.5292  12
   2  -5   0 342.651 14.8440   5
   2  -5   0 341.912 21.9004   9
   2   5   0 369.279 18.9298   1
   2   5   0 340.610 14.5527   8
  -2   5   0 347.582 17.7086  13
  -2   5   0 341.268 19.0213   8
   3  -5   0 89.1231 6.39864   5
   3  -5   0 95.4106 14.1607   9
  -3  -5   0 103.009 10.6957  12
  -3  -5   0 106.331 11.4552   3
   3   5   0 87.4780 10.5107   1
  -3   5   0 89.6781 10.9788  13
   4  -5   0 627.068 33.4276   9
  -4  -5   0 569.661 28.7862   3
   4  -5   0 614.431 21.7532   5
   4   5   0 575.170 28.3553   6
  -4   5   0 594.172 28.7857  13
   4   5   0 603.566 27.7536   1
   5  -5   0 387.243 14.7659   5
  -5  -5   0 402.539 22.5920   3
   5  -5   0 371.415 27.6729   9
   5   5   0 358.042 21.5798  12
   5   5   0 387.327 21.7378   1
  -5   5   0 342.686 22.8751  13
   5   5   0 348.614 20.7845   6
  -6  -5   0 266.724 21.7120   3
   6  -5   0 224.432 26.1383   9
   6  -5   0 288.434 12.2592   5
   6  -5   0 263.336 22.1440   1
  -6   5   0 317.362 21.2474  13
   6   5   0 301.022 21.8374  12
   6   5   0 244.117 19.8126   6
  -6   5   0 259.188 21.0137   4
   6   5   0 305.040 19.8280   1
   7  -5   0 14.0356 11.6744   1
   7  -5   0 8.26662 15.0127   9
   7   5   0 5.84166 8.25610  12
  -7   5   0 9.95352 12.5915  13
   7   5   0 17.3952 11.0977   6
  -7   5   0 15.9314 11.4997   4
   7   5   0 1.87524 8.95364   1
   8  -5   0 50.0305 15.0539   1
   8  -5   0 13.2621 16.3795   9
  -8   5   0 64.2147 16.1828   4
   8   5   0 66.2788 15.2052  12
   8   5   0 49.6512 13.0213   1
  -8   5   0 104.875 19.0853  13
   8   5   0 58.4701 14.3306   6
   9  -5   0 75.1360 17.9378   1
   9  -5   0 99.0022 24.2451   9
  -9   5   0 60.5699 17.7265   4
   9   5   0 82.7045 17.0795  12
   9   5   0 92.9585 17.7593   1
  -9   5   0 98.5139 21.5656  13
   9   5   0 89.0223 16.9413   6
  10  -5   0 -0.1585 14.4859   1
  10  -5   0 -4.0441 18.9091   9
  10   5   0 0.24932 13.1887   6
 -10   5   0 -10.556 15.6954   4
  11  -5   0 104.188 22.6062   1
  11  -5   0 147.833 30.8668   9
 -11   5   0 145.594 25.5132   4
  11   5   0 93.9465 19.4730   6
  11   5   0 89.9162 19.5385   1
   0  -6   0 76.1314 10.5284   3
   0  -6   0 54.7853 11.7536   9
   0   6   0 69.8034 6.77457  13
  -1  -6   0 607.428 28.3139   3
   1  -6   0 630.719 32.2705   9
   1  -6   0 579.239 27.6801   3
  -1  -6   0 620.747 27.4524  12
  -1   6   0 642.699 25.5906  13
  -2  -6   0 29.0130 8.59401   3
   2  -6   0 18.5800 5.21070   5
   2  -6   0 14.1804 8.57518   3
   2  -6   0 6.58652 9.72012   9
   2   6   0 27.6570 8.73715   1
  -2   6   0 14.9945 7.35210  13
  -3  -6   0 282.478 19.1506   3
   3  -6   0 281.440 24.3564   9
   3  -6   0 257.868 12.5123   5
   3   6   0 245.081 18.3792   1
  -3   6   0 288.328 17.6862  13
   4  -6   0 0.98592 11.0160   9
  -4  -6   0 3.47604 9.25000   3
   4  -6   0 -11.382 3.11014   5
   4   6   0 26.2520 8.76714   1
  -4   6   0 0.40052 8.55111  13
   4   6   0 5.84341 7.20630   6
   5  -6   0 24.7785 4.02608   5
   5  -6   0 23.3088 14.0964   9
  -5  -6   0 16.4991 8.93119   3
   5   6   0 19.5754 12.2738  12
   5   6   0 3.52752 8.47099   1
   5   6   0 17.0000 10.7161   6
  -5   6   0 24.7990 10.9434  13
   6  -6   0 -7.1131 13.1427   9
  -6  -6   0 -10.690 7.80869   3
  -6   6   0 -11.284 11.0641  13
   6   6   0 -4.5985 9.71759  12
   6   6   0 21.1518 9.38795   6
   6   6   0 6.76238 9.36698   1
   7  -6   0 343.633 28.0811   1
  -7  -6   0 393.690 26.3582   3
   7  -6   0 370.285 35.0303   9
   7   6   0 417.292 26.1800   1
  -7   6   0 349.857 25.9186  13
   7   6   0 367.669 26.4401   6
   7   6   0 365.839 24.8485  12
   8  -6   0 36.3563 18.8412   9
   8  -6   0 6.80884 14.1865   1
   8   6   0 9.85019 11.8776   1
   8   6   0 20.1024 10.9145   6
  -8   6   0 64.4020 18.6031  13
   8   6   0 -0.3583 12.4059  12
   9  -6   0 119.243 26.3447   9
   9  -6   0 165.965 23.5055   1
  -9   6   0 175.955 26.2767  13
   9   6   0 166.460 21.9376   6
   9   6   0 229.639 23.6677   1
  10  -6   0 -0.7087 16.7804   1
  10  -6   0 11.3480 21.1493   9
  10   6   0 10.2224 14.9730   6
 -10   6   0 8.29106 19.7092  13
  10   6   0 4.73215 15.1471   1
  11  -6   0 83.9567 28.0785   9
  11  -6   0 30.7256 20.0101   1
  11   6   0 24.7812 16.6513   1
  11   6   0 50.2617 18.8016   6
 -11   6   0 24.8868 21.5771  13
   0  -7   0 2.78881 7.73113   3
   0   7   0 3.10081 4.72330  13
   1  -7   0 624.865 29.7023   3
  -1  -7   0 556.411 28.6638   3
   1  -7   0 606.948 33.5974   9
  -1   7   0 568.983 24.9283  13
   2  -7   0 1030.33 47.9232   9
  -2  -7   0 971.254 42.7026   3
   2  -7   0 1056.59 43.5881   3
   2   7   0 962.702 46.6759   1
  -2   7   0 1007.06 40.3582  13
  -3  -7   0 46.5850 11.9149   3
   3  -7   0 31.7122 13.7134   9
   3   7   0 55.7211 11.6841   1
  -3   7   0 44.4869 11.7148  13
   4  -7   0 20.4314 13.3053   9
  -4  -7   0 22.3068 11.4755   3
   4   7   0 27.0633 10.7264   1
  -4   7   0 41.5350 11.8741  13
   5  -7   0 123.098 20.9019   9
  -5  -7   0 92.7724 14.2514   3
   5   7   0 77.5682 13.3022   6
   5   7   0 85.6248 14.1745   1
  -5   7   0 95.2004 16.0340  13
  -6  -7   0 196.867 21.7293   3
   6  -7   0 182.335 25.1058   9
  -6   7   0 167.383 20.8518  13
   6   7   0 154.538 19.6320   6
   6   7   0 166.207 19.6773  12
   6   7   0 171.500 18.0878   1
  -7  -7   0 6.37489 14.4461   3
   7  -7   0 8.90409 16.8214   9
   7   7   0 -4.5081 11.8502  12
   7   7   0 19.4513 13.7458   6
  -7   7   0 -8.7785 13.9476  13
   7   7   0 8.74644 11.8593   1
   8  -7   0 136.278 21.3497   1
   8  -7   0 109.820 25.0925   9
  -8   7   0 103.490 18.9931  13
   8   7   0 129.826 18.8927   1
   8   7   0 124.713 21.1252   6
   9  -7   0 -4.6788 15.9565   1
   9  -7   0 14.1089 20.2009   9
   9   7   0 33.8826 16.0404   6
   9   7   0 35.8620 15.6765   1
  -9   7   0 6.74676 18.1189  13
  10  -7   0 7.01351 16.5587   1
  10  -7   0 -1.1769 21.1063   9
  10   7   0 -3.0550 16.8040   6
 -10   7   0 -10.391 19.3042  13
  10   7   0 14.2648 16.5593   1
   0  -8   0 333.277 22.4901   3
   0   8   0 358.632 16.6954  13
  -1  -8   0 115.889 15.2905   3
   1  -8   0 138.158 19.9156   9
   1  -8   0 94.7319 14.5247   3
  -1   8   0 133.755 12.2705  13
  -2  -8   0 48.9393 12.5689   3
   2  -8   0 45.0923 15.0132   9
   2  -8   0 31.1232 11.3372   3
  -2   8   0 54.8462 10.4026  13
   3  -8   0 -14.249 11.5238   9
   3  -8   0 -0.7338 10.1523   3
  -3  -8   0 4.47289 10.2332   3
  -3   8   0 2.36777 9.70221  13
   3   8   0 27.6735 11.9707   1
  -4  -8   0 165.338 18.3671   3
   4  -8   0 152.186 22.9387   9
   4   8   0 223.765 20.8235   1
  -4   8   0 171.722 19.2704  13
  -5  -8   0 18.9088 13.0372   3
   5  -8   0 -9.0304 13.9093   9
   5   8   0 -9.0312 11.0774   1
  -5   8   0 20.2477 12.3061  13
   6  -8   0 54.3399 19.8611   9
  -6  -8   0 73.9497 17.4357   3
  -6   8   0 82.0077 17.4842  13
   6   8   0 30.1881 13.2575   1
   6   8   0 30.3596 15.2015   6
  -7  -8   0 41.7203 16.7286   3
   7  -8   0 55.9656 21.0899   9
   7   8   0 42.1093 14.8664   1
  -7   8   0 36.3771 16.2126  13
   7   8   0 20.3742 15.1327   6
   8  -8   0 51.4276 24.8630   9
  -8  -8   0 21.5093 17.5831   3
  -8   8   0 3.41556 16.5541  13
   8   8   0 21.2199 14.3542   1
   8   8   0 -8.0828 15.2077   6
   9  -8   0 25.5503 19.7691   1
   9  -8   0 12.0327 22.0687   9
  -9   8   0 1.37030 18.3492  13
   9   8   0 14.9448 16.2557   1
   9   8   0 20.3693 18.4674   6
   0  -9   0 -11.783 9.66863   3
  -1  -9   0 196.846 21.1144   3
   1  -9   0 211.917 21.3894   3
  -1   9   0 248.734 16.0349  13
  -2  -9   0 305.946 21.7744   3
   2  -9   0 327.792 30.9961   9
   2  -9   0 300.987 24.9516   3
  -2   9   0 286.067 19.5882  13
   3  -9   0 102.129 20.7351   9
   3  -9   0 57.8706 14.6764   3
  -3  -9   0 51.2133 15.2225   3
   3   9   0 63.3278 15.1405   1
  -3   9   0 64.3470 13.2981  13
   4  -9   0 45.2644 14.8201   3
   4  -9   0 32.4621 17.8549   9
  -4  -9   0 82.6272 14.8185   3
  -4   9   0 64.4902 14.9940  13
   4   9   0 47.8965 15.1482   1
  -5  -9   0 181.601 22.9467   3
   5  -9   0 142.432 25.7904   9
  -5   9   0 219.190 22.7857  13
   5   9   0 149.772 20.5170   1
  -6  -9   0 88.1834 19.5870   3
   6  -9   0 99.5772 23.7888   9
  -6   9   0 77.1403 18.1883  13
   6   9   0 49.4985 18.1178   6
   6   9   0 70.4113 18.1712   1
   7  -9   0 60.2586 23.1771   9
  -7  -9   0 71.2019 19.9264   3
   7   9   0 45.4014 18.5315   6
  -7   9   0 29.7765 17.8144  13
   7   9   0 29.5824 17.3780   1
  -8  -9   0 53.0244 21.1515   3
   8  -9   0 70.8605 25.2921   9
   8   9   0 92.8672 20.1779   1
   8   9   0 75.0729 21.5535   6
  -8   9   0 105.694 22.9257  13
   9   9   0 46.1626 19.4057   1
   0 -10   0 21.4936 12.8040   3
   1 -10   0 153.198 19.9570   3
  -1 -10   0 194.895 20.9884   3
  -2 -10   0 -5.5691 11.8138   3
   2 -10   0 -1.6785 15.5915   9
   2 -10   0 17.8015 12.7771   3
  -3 -10   0 226.013 25.0889   3
   3 -10   0 229.646 30.5648   9
   3 -10   0 245.471 24.7882   3
   3  10   0 224.823 24.7260   1
  -3  10   0 261.465 22.2050  13
   4 -10   0 23.0823 18.2663   9
  -4 -10   0 -1.5322 13.5436   3
   4 -10   0 28.0482 15.8108   3
  -4  10   0 14.5945 14.3556  13
   4  10   0 -3.9173 14.2052   1
   5 -10   0 27.7659 20.4130   9
   5 -10   0 42.7251 16.6293   3
  -5 -10   0 -5.4954 14.5683   3
   5  10   0 46.3820 17.9244   1
  -5  10   0 26.0557 16.3926  13
  -5  10   0 53.5350 24.0325   2
   6 -10   0 103.601 25.3860   9
  -6 -10   0 138.873 23.2454   3
   6 -10   0 84.8447 20.3822   3
  -6  10   0 78.1192 19.5277  13
   6  10   0 63.0033 19.1544   1
   7 -10   0 199.194 33.1946   9
  -7 -10   0 162.089 26.0969   3
   7  10   0 184.675 27.2123   6
  -7  10   0 216.769 28.2363  13
   7  10   0 189.649 26.1188   1
   0 -11   0 5.85095 13.5755   3
  -1 -11   0 54.6601 17.1626   3
   1 -11   0 82.9421 17.5964   3
   2 -11   0 149.222 20.9008   3
  -2 -11   0 138.370 21.2320   3
  -3 -11   0 8.91970 15.0785   3
   3 -11   0 -3.6647 17.5649   9
   3 -11   0 -3.0969 12.8632   3
   4 -11   0 27.8164 16.2384   3
   4 -11   0 24.3882 20.7245   9
  -4 -11   0 74.5546 19.1307   3
  -4  11   0 16.7836 19.1862   2
   4  11   0 10.3330 16.3316   1
   5 -11   0 26.5752 19.3603   3
  -5 -11   0 61.4339 19.2516   3
   5 -11   0 57.8094 24.1802   9
  -5  11   0 30.5874 21.4109   2
   5  11   0 27.8433 19.7070   1
   6 -11   0 1.02137 24.0942   9
   6 -11   0 31.7646 17.9696   3
  -6 -11   0 9.89731 17.8573   3
  -6  11   0 10.6838 18.3451  13
   6  11   0 11.5515 19.1219   1
   0 -12   0 324.036 31.1959   3
   1 -12   0 -1.1736 14.5026   3
  -1 -12   0 -2.5652 14.2345   3
   2 -12   0 14.5658 15.3890   3
  -2 -12   0 -7.6179 14.2483   3
  -3 -12   0 18.0370 16.8760   3
   3 -12   0 9.31957 14.7706   3
  -3  12   0 -9.6475 19.6513   2
  -4 -12   0 147.151 25.2622   3
   4 -12   0 129.196 29.2356   9
   4 -12   0 127.712 22.7021   3
  -4  12   0 95.6334 26.4943   2
   4  12   0 152.245 26.8485   1
  12   0  -1 0.75147 22.0723   9
  12   0  -1 11.1198 12.9452   1
  11   0  -1 559.261 33.0914   1
  11   0  -1 528.808 48.1176   9
  10   0  -1 -17.874 15.5245   9
  10   0  -1 8.35399 10.6462   1
   9   0  -1 3.73186 8.69622   1
   9   0  -1 -4.4114 5.85362   6
   9   0  -1 -10.490 7.17128  12
   9   0  -1 9.02692 15.1068   9
   8   0  -1 -15.030 11.0543   9
   8   0  -1 -5.4921 5.52636   6
   8   0  -1 6.42553 7.83065   1
   8   0  -1 3.95527 7.11154  12
   7   0  -1 339.409 19.4480   1
   7   0  -1 310.287 18.6873   1
   7   0  -1 341.229 16.3600   6
   7   0  -1 335.893 17.9558  12
   7   0  -1 355.062 15.1704  11
   7   0  -1 315.778 27.4728   9
   6   0  -1 -1.8121 4.44102   1
   6   0  -1 -1.0332 8.82076   9
   6   0  -1 -3.8387 5.35343   1
   6   0  -1 2.60060 4.05652   6
   6   0  -1 -1.5980 4.78660  12
   6   0  -1 -7.3328 3.20009  11
   5   0  -1 2129.07 71.6974   6
   5   0  -1 2119.28 73.9633   1
   5   0  -1 2190.61 71.3186  11
   5   0  -1 2182.06 73.6738   1
   5   0  -1 2144.98 72.7894  12
   5   0  -1 2186.60 79.7993   9
   4   0  -1 -5.5306 5.19878   9
   4   0  -1 0.89233 3.27339  12
   4   0  -1 -1.5737 3.17225   1
   4   0  -1 -2.5037 2.48713   6
   4   0  -1 5.54806 3.09601   1
   4   0  -1 6.02592 2.56708  11
   3   0  -1 2937.15 99.7835   9
   3   0  -1 2947.69 95.3373   6
   3   0  -1 2967.81 96.4250   1
   3   0  -1 2941.60 95.8889  12
   3   0  -1 2959.65 95.2375  11
   3   0  -1 2945.92 95.8936   1
   2   0  -1 -2.9697 2.51624  10
   2   0  -1 2.07571 1.51483  11
   2   0  -1 2.30322 2.24494  13
   2   0  -1 2.06605 2.41894   4
   2   0  -1 -0.2515 1.37210   6
   2   0  -1 -0.6770 1.42530   1
   2   0  -1 0.88244 1.25850   1
   2   0  -1 -0.0971 1.66772   3
   2   0  -1 0.39501 1.66714  12
   1   0  -1 0.09739 0.16564   1
   1   0  -1 0.09445 0.42612   3
   1   0  -1 -0.7545 0.51288  10
   1   0  -1 -0.2620 0.27926  11
   1   0  -1 0.14754 0.28972   5
   1   0  -1 -0.1284 0.46066  13
   1   0  -1 0.37450 0.19347   1
   1   0  -1 0.35795 0.54960   4
   0   0   1 0.20292 0.13933  14
   0   0   1 0.01659 0.13813  11
   0   0  -1 0.29332 0.13490   1
   0   0   1 0.24131 0.14987   2
   0   0   1 0.20051 0.15693   8
  -1   0  -1 -0.2603 0.57782  10
  -1   0  -1 -0.4453 0.50189   4
   1   0   1 0.23060 0.41457   6
   1   0   1 -0.0419 0.43680  12
   1   0   1 1.28601 0.81224   1
   2   0   1 0.42722 2.07997   8
   2   0   1 0.32849 1.90255   6
   2   0   1 10.9828 3.27923   1
   2   0   1 4.63234 2.59745  12
  -2   0  -1 4.10860 3.41723  10
   2   0   1 1.05291 2.44880   1
  -2   0  -1 -1.2349 2.72040   4
   3   0   1 3764.01 126.096   1
   3   0   1 3850.28 125.196  12
   3   0   1 3991.11 125.259   8
   3   0   1 3779.53 126.768   1
  -3   0  -1 3904.76 129.072   4
  -3   0  -1 3757.34 128.457  10
   3   0   1 3939.43 124.425   6
   4   0   1 -0.7259 3.90949   1
   4   0   1 0.18327 3.79475   1
  -4   0  -1 5.75421 4.82888  10
   4   0   1 1.16715 1.89634  11
   4   0   1 -1.1832 2.88980   6
   4   0   1 0.44183 3.35081  12
  -5   0  -1 1200.78 48.5989  10
   5   0   1 1174.29 44.9193   1
   5   0   1 1204.17 44.5204   1
   5   0   1 1189.60 42.7733  12
   5   0   1 1169.15 39.3733  11
   5   0   1 1160.03 41.3930   6
   6   0   1 -0.8532 5.28345   1
   6   0   1 -10.744 5.71265   1
   6   0   1 -1.3308 2.55787  11
   6   0   1 -4.1868 4.63455  12
   6   0   1 -3.0593 4.11051   6
  -6   0  -1 7.15807 9.36400  10
   7   0   1 11.4165 3.27474  11
   7   0   1 11.4737 7.28019  12
   7   0   1 15.1165 5.92070   6
   7   0   1 7.63208 8.20971   1
  -7   0  -1 4.72520 11.3537  10
   8   0   1 0.57137 6.26202   6
   8   0   1 0.42723 9.09271   1
   8   0   1 5.20560 7.44648  12
   9   0   1 203.781 14.6603   6
   9   0   1 250.396 21.8728   1
   9   0   1 245.694 18.7783  12
  10   0   1 14.2385 11.8019   1
  11   0   1 5.01557 13.2371   1
  12   0   1 9.57741 14.8356   1
  12  -1  -1 20.5821 24.4378   9
  12  -1  -1 22.8304 14.6194   1
  12   1  -1 11.7477 13.2675   1
  12   1  -1 32.0342 22.7930   9
  11  -1  -1 18.9205 12.4520   1
  11  -1  -1 3.44556 20.8661   9
  11   1  -1 5.37633 11.7010   1
  11   1  -1 8.16875 19.4643   9
  10  -1  -1 370.115 24.9147   1
  10  -1  -1 323.411 36.6188   9
  10   1  -1 317.349 23.9681   1
 -10   1   1 276.849 32.0664   4
  10   1  -1 370.968 37.2222   9
  10   1  -1 299.310 23.2423  12
   9  -1  -1 34.3797 11.3561   1
   9  -1  -1 68.9451 18.8591   9
   9  -1  -1 47.9533 8.84363  12
   9   1  -1 29.3236 10.6463   1
   9   1  -1 62.2758 18.1582   9
   9   1  -1 48.2396 9.60164   6
  -9   1   1 50.6879 17.5170   4
   9   1  -1 42.5325 10.9361  12
   8  -1  -1 116.234 8.80558   6
   8  -1  -1 97.6773 19.5065   9
   8  -1  -1 124.381 13.9549   1
   8  -1  -1 87.2489 9.98850  12
   8   1  -1 96.4109 12.5405   1
  -8   1   1 106.371 14.8307   4
   8   1  -1 72.2925 17.5069   9
   8   1  -1 88.8818 10.6800   6
   8   1  -1 87.3840 12.2476  12
   7  -1  -1 193.630 10.3459   6
   7  -1  -1 195.267 14.2551   1
   7  -1  -1 167.559 21.1183   9
   7  -1  -1 180.781 12.5642  12
   7  -1  -1 200.464 15.8257   1
   7   1  -1 198.190 15.8320   1
  -7   1   1 182.461 18.2270   4
   7   1  -1 233.454 13.9797   6
   7   1  -1 187.078 14.0946  12
   7   1  -1 186.676 21.5017   9
   7   1  -1 214.593 15.1200   1
   6  -1  -1 715.684 30.2622   1
   6  -1  -1 710.443 29.6424   1
   6  -1  -1 742.226 27.4911  12
   6  -1  -1 713.982 25.7414   6
   6  -1  -1 682.927 36.3637   9
   6   1  -1 736.369 30.7037   1
   6   1  -1 690.865 28.4365   6
   6   1  -1 696.144 29.4863  12
  -6   1   1 722.585 32.4598   4
   6   1  -1 763.652 30.5313   1
   5  -1  -1 449.107 16.1792   6
   5  -1  -1 443.027 17.5771  12
   5  -1  -1 419.537 24.7357   9
   5  -1  -1 445.468 20.0601   1
   5  -1  -1 452.627 19.5158   1
   5   1  -1 430.451 18.6267   6
   5   1  -1 391.015 17.6635  11
  -5   1   1 464.021 21.3142   4
   5   1  -1 442.044 19.7225   1
   5   1  -1 423.840 19.5610  12
   4  -1  -1 227.986 9.30661   6
   4  -1  -1 261.560 12.2952   1
   4  -1  -1 247.020 10.4249  12
   4  -1  -1 230.989 12.4259   1
   4  -1  -1 242.089 16.3221   9
   4   1  -1 246.366 12.5263   1
   4   1  -1 265.480 11.5726  11
   4   1  -1 245.606 12.2786   1
   4   1  -1 224.713 12.3218  12
   4   1  -1 256.121 11.9432   6
  -4   1   1 230.357 13.6660   4
   3  -1  -1 3468.03 110.096   6
   3  -1  -1 3475.76 112.942   1
   3  -1  -1 3439.65 116.397   9
   3  -1  -1 3522.39 112.597   1
   3  -1  -1 3442.97 110.749  12
   3   1  -1 3543.81 112.801  13
   3   1  -1 3413.05 113.041  12
   3   1  -1 3487.41 112.273  11
  -3   1   1 3475.19 113.886   4
   3   1  -1 3320.60 112.388   1
   3   1  -1 3524.15 112.661   6
   3   1  -1 3384.36 112.130   1
   2  -1  -1 30.5949 3.55244   1
   2  -1  -1 23.9530 1.66256  12
   2  -1  -1 21.0990 4.80007   9
   2  -1  -1 33.1505 3.41794   1
   2   1  -1 27.6335 3.71193  12
   2   1  -1 26.6630 3.15752  13
  -2   1   1 24.7869 3.50216   4
   2   1  -1 26.4132 2.79739   1
   2   1  -1 31.8955 3.86318   3
   2   1  -1 18.6429 3.14175   6
   2   1  -1 26.7790 2.57741   1
   2   1  -1 30.2265 3.37404   5
   2   1  -1 21.0198 3.09384  14
   2   1  -1 24.8771 4.61794  10
   2   1  -1 21.4419 3.54338   4
   1  -1  -1 11.7409 1.73012   1
   1  -1  -1 9.63630 2.11144   9
   1   1  -1 10.7638 1.90622  12
   1   1  -1 11.4326 2.39506  10
   1   1  -1 10.3515 1.54736   4
  -1   1   1 20.4123 2.61184   7
   1   1  -1 4.73136 1.45041   6
   0  -1  -1 -0.6980 0.26618   3
   0  -1   1 -0.1221 0.33962   5
   0  -1  -1 -0.3846 0.43323   9
   0   1  -1 0.31303 0.50444   1
   0   1  -1 0.32264 0.54967   8
   0   1  -1 1.63823 0.96766   9
   0   1   1 0.03332 0.29280  13
   0   1  -1 0.14260 0.41285  14
   0   1  -1 -0.0331 0.43753   7
   0   1   1 2.23948 0.78842   1
  -1  -1  -1 7.48996 1.83642   3
   1  -1   1 12.2225 2.21521   1
  -1  -1  -1 8.96927 2.51671  10
   1  -1   1 5.53094 2.30356   8
  -1   1  -1 12.6989 3.00888   9
   1   1   1 7.78929 1.67621   6
  -1   1  -1 9.19162 2.16879   1
   1   1   1 14.2453 2.35147   1
   1   1   1 4.93914 2.23608  12
   1   1   1 3.75839 1.65484   1
  -1   1  -1 5.83245 1.55485   4
   2  -1   1 -1.0234 2.80150   1
  -2  -1  -1 -2.2972 3.32089  10
  -2  -1  -1 0.12937 2.25340   3
   2  -1   1 2.74360 2.06124   8
   2  -1   1 5.00794 2.68193   1
   2  -1   1 -1.0525 2.18217  12
   2   1   1 1.01970 2.13102  12
   2   1   1 -1.2382 2.44424   1
   2   1   1 -2.1370 2.34512   6
  -2   1  -1 2.08556 2.92431   4
   2   1   1 2.57588 2.53760   1
   2   1   1 2.27264 1.42907   8
  -2   1  -1 -0.0807 3.79268   9
   3  -1   1 1494.31 52.1595   1
  -3  -1  -1 1494.01 54.4270  10
   3  -1   1 1490.47 51.6229   1
   3  -1   1 1441.71 49.9523  12
   3  -1   1 1505.74 48.9937   6
   3   1   1 1485.06 51.9985   1
   3   1   1 1498.14 49.5149   8
   3   1   1 1494.69 51.5291  12
  -3   1  -1 1534.56 52.1639   4
   3   1   1 1514.21 50.9385   6
   3   1   1 1486.25 52.2133   1
   4  -1   1 443.513 20.7652   1
   4  -1   1 460.819 19.9571   1
  -4  -1  -1 428.472 22.9897  10
   4  -1   1 441.410 18.2050  12
   4  -1   1 456.578 16.9685   6
   4   1   1 480.579 20.8144   1
   4   1   1 473.513 21.4531   1
   4   1   1 479.567 20.0906  12
   4   1   1 466.893 18.0361   8
  -4   1  -1 462.168 20.7062   4
   4   1   1 471.390 19.0908   6
  -5  -1  -1 46.4730 10.4090  10
   5  -1   1 40.6405 7.17982   1
   5  -1   1 40.8968 7.88062   1
   5  -1   1 37.4432 5.71164  12
   5  -1   1 55.1381 5.25709   6
  -5   1  -1 39.1069 8.68054   4
   5   1   1 38.4165 7.19815   1
   5   1   1 26.0577 6.33655  12
   5   1   1 49.3523 6.46455   6
   6  -1   1 50.4108 9.80456   1
  -6  -1  -1 60.9331 13.1133  10
   6  -1   1 79.4112 6.78468   6
   6  -1   1 65.9909 7.82561  12
   6   1   1 58.4799 8.06862   6
   6   1   1 62.2298 6.48093  11
  -6   1  -1 71.5007 11.6248   4
   6   1   1 38.7618 8.21461   1
   6   1   1 59.9145 8.87034  12
   6   1   1 86.5085 11.2519   1
  -7  -1  -1 469.474 30.9693  10
   7  -1   1 486.666 25.6109   1
   7  -1   1 461.721 22.2841  12
   7  -1   1 494.096 20.1535   6
   7   1   1 495.127 24.7762  12
  -7   1  -1 471.439 27.1714   4
   7   1   1 468.729 22.1438   6
   7   1   1 474.801 26.4215   1
   8  -1   1 118.180 15.6288   1
   8  -1   1 122.185 12.2981  12
  -8  -1  -1 119.492 19.5643  10
   8  -1   1 121.483 10.0235   6
  -8   1  -1 118.346 15.4891   4
   8   1   1 122.640 12.2823   6
   8   1   1 117.558 14.1622  12
   8   1   1 107.242 14.9940   1
   9  -1   1 8.42634 11.0873   1
  -9  -1  -1 21.2114 15.7083  10
   9  -1   1 7.20125 8.42005  12
  -9   1  -1 2.59482 12.9413   4
   9   1   1 13.7636 8.31976   6
   9   1   1 15.8101 11.0095   1
   9   1   1 23.5032 9.82510  12
  10  -1   1 193.692 21.5226   1
  10   1   1 246.114 23.4085   1
 -10   1  -1 178.805 24.3412   4
  10   1   1 217.615 20.4367  12
  11  -1   1 147.152 20.9113   1
 -11   1  -1 161.704 25.0793   4
  11   1   1 193.678 22.4616   1
  12  -1   1 45.4113 17.0457   1
  12   1   1 61.4379 17.6270   1
 -12   1  -1 33.3833 19.8003   4
  12  -2  -1 183.585 23.1715   1
  12  -2  -1 186.509 35.0030   9
  12   2  -1 191.973 21.4969   1
 -12   2   1 144.303 27.0205   4
  12   2  -1 210.747 35.2080   9
  11  -2  -1 59.6826 15.2983   1
  11  -2  -1 75.0529 26.1044   9
  11   2  -1 12.4497 20.1794   9
 -11   2   1 32.7823 18.1075   4
  11   2  -1 59.2357 14.3619   1
  10  -2  -1 322.248 24.8128   1
  10  -2  -1 244.970 32.4533   9
 -10   2   1 200.323 24.7323   4
  10   2  -1 231.143 21.5814   1
  10   2  -1 289.138 23.1790  12
  10   2  -1 311.230 21.3371   6
  10   2  -1 276.744 33.2677   9
   9  -2  -1 17.6081 16.6670   9
   9  -2  -1 17.4640 10.0137   1
  -9   2   1 5.16265 13.0085   4
   9   2  -1 17.9169 9.65338   6
   9   2  -1 7.90165 9.30916  12
   9   2  -1 13.7541 15.5105   9
   9   2  -1 1.25075 9.33018   1
   8  -2  -1 594.682 25.0877  12
   8  -2  -1 602.520 30.2959   1
   8  -2  -1 627.814 39.6007   9
   8   2  -1 614.238 28.2537   6
   8   2  -1 612.489 29.9496  12
  -8   2   1 600.979 33.2282   4
   8   2  -1 615.091 30.6748   1
   8   2  -1 609.239 24.5803  14
   7  -2  -1 2.61174 7.22174   1
   7  -2  -1 24.8626 13.3275   9
   7  -2  -1 4.52089 4.80481  12
   7   2  -1 -0.7703 5.13027   1
  -7   2   1 5.11289 10.0643   4
   7   2  -1 5.54376 7.65530  12
   7   2  -1 9.64859 4.61591  14
   6  -2  -1 8.78174 4.00748  12
   6  -2  -1 13.5602 11.5679   9
   6  -2  -1 8.15670 6.33570   1
   6   2  -1 11.9879 5.49931   1
   6   2  -1 7.24396 4.10203  14
   6   2  -1 4.93247 6.76710   6
  -6   2   1 13.3249 8.72914   4
   6   2  -1 -1.2473 6.41021  12
   6   2  -1 4.67625 6.49318   1
   5  -2  -1 168.467 11.1013   1
   5  -2  -1 139.939 7.71467  12
   5  -2  -1 176.955 17.8153   9
   5  -2  -1 165.792 12.0936   1
   5   2  -1 153.578 12.1747  12
  -5   2   1 149.365 13.4916   4
   5   2  -1 145.159 8.66413   8
   5   2  -1 147.698 11.4370   6
   5   2  -1 159.389 9.15151  14
   5   2  -1 157.828 11.1108   1
   5   2  -1 134.028 10.1835   1
   4  -2  -1 2201.95 83.3151   9
   4  -2  -1 2290.28 78.9020   1
   4  -2  -1 2348.30 78.5808   1
   4   2  -1 2321.75 77.8526   1
   4   2  -1 2416.09 78.8189   6
   4   2  -1 2268.61 76.4424  14
  -4   2   1 2405.14 80.0374   4
   4   2  -1 2292.72 79.2477  12
   4   2  -1 2300.45 77.6847   1
   3  -2  -1 39.0561 5.25872   1
   3  -2  -1 25.2247 7.06361   9
   3  -2  -1 28.9843 4.98037   1
   3   2  -1 20.7091 3.34428  14
  -3   2   1 27.1486 5.52862   4
   3   2  -1 14.2258 4.71839  12
   3   2  -1 40.9310 5.58513   6
   3   2  -1 26.3870 3.98593   1
   3   2  -1 30.2267 4.05695   1
  -3   2   1 38.9154 6.44595  13
   3   2  -1 31.8193 3.74563  13
   2  -2  -1 387.837 15.5590   1
   2  -2  -1 376.922 12.7878   6
   2  -2  -1 386.993 17.9293   9
  -2  -2   1 364.198 17.1448   3
   2  -2  -1 381.419 15.7527   1
   2  -2  -1 367.932 12.5411   5
  -2   2   1 364.364 15.3147   4
   2   2  -1 365.600 15.9878  12
   2   2  -1 371.960 15.7015   6
  -2   2   1 397.174 16.0007  13
   2   2  -1 369.482 14.5789   1
   2   2  -1 375.676 13.2424  13
   2   2  -1 383.627 16.9142   7
   2   2  -1 388.254 14.7071   1
   2   2  -1 360.299 13.7135   8
   2   2  -1 352.606 14.4585  14
  -1  -2   1 223.122 10.5163   3
   1  -2  -1 225.080 10.2962   1
   1  -2  -1 228.893 8.92750   6
  -1  -2   1 222.074 10.0718  12
  -1  -2   1 229.634 9.87421   5
   1  -2  -1 205.238 11.3311   9
   1  -2  -1 226.077 8.14145   5
   1  -2  -1 213.335 8.54523  12
  -1   2   1 235.452 11.2699   7
   1   2  -1 216.870 10.8169   7
   1   2  -1 227.205 9.78828   1
  -1   2   1 223.824 10.4204   1
   1   2  -1 238.910 9.05577   8
  -1   2   1 205.677 9.81229  13
   1   2  -1 216.576 9.89586  14
   1   2  -1 229.609 9.72339   1
   0  -2   1 4938.38 159.468   5
   0  -2  -1 4899.24 161.268   9
   0  -2  -1 5147.80 160.538   1
   0  -2  -1 4838.57 159.813  12
   0  -2   1 4938.84 160.799   3
   0  -2  -1 4922.72 159.920   3
   0  -2  -1 4900.77 159.903   6
   0   2   1 4825.19 161.566   7
   0   2   1 5070.20 159.051  13
   0   2  -1 4933.93 160.017   8
   0   2  -1 5191.58 160.517   1
   0   2  -1 5164.90 160.524   7
   0   2   1 5036.95 160.596   1
  -1  -2  -1 1808.75 59.8534   3
  -1  -2  -1 1771.17 60.0541  12
  -1  -2  -1 1800.28 60.1282   6
   1  -2   1 1817.19 58.5851   5
   1  -2   1 1790.50 60.2184   1
  -1  -2  -1 1665.99 63.2614  10
   1   2   1 1668.95 61.0945   1
  -1   2  -1 1831.95 58.9645   4
  -1   2  -1 1862.10 60.3644   8
   1   2   1 1787.30 61.8137   7
  -1   2  -1 1803.04 59.8762  13
  -1   2  -1 1847.14 59.9361   7
   1   2   1 1832.28 60.1084   1
  -1   2  -1 1827.91 60.3554   1
   2  -2   1 3474.09 109.508   1
   2  -2   1 3301.62 107.320   5
  -2  -2  -1 3103.70 111.404  10
  -2  -2  -1 3345.50 109.282   3
   2   2   1 3327.38 109.441  12
  -2   2  -1 3336.59 109.670  13
   2   2   1 3313.90 108.996   6
   2   2   1 3402.46 109.151   1
  -2   2  -1 3299.22 108.509   4
   2   2   1 3331.85 108.911   1
  -3  -2  -1 129.255 11.9500  10
   3  -2   1 138.749 9.03429   1
  -3  -2  -1 121.072 8.75626   3
   3  -2   1 115.478 9.71602   1
   3   2   1 131.843 5.34791   8
  -3   2  -1 115.388 9.29443   4
  -3   2  -1 118.216 10.3614  13
   3   2   1 139.057 9.13531   1
   3   2   1 130.297 9.05656   1
   3   2   1 133.624 8.98419   6
   3   2   1 132.446 9.63942  12
   4  -2   1 33.9670 6.74677   1
  -4  -2  -1 24.3448 7.93248  10
   4   2   1 24.9987 5.81461   1
   4   2   1 44.9483 6.62740   1
   4   2   1 28.0360 2.05865  14
   4   2   1 23.5199 5.61627   6
  -4   2  -1 27.3439 6.66615   4
   4   2   1 32.8717 6.56327  12
   4   2   1 32.3714 3.48321   8
   5  -2   1 55.3983 8.91204   1
  -5  -2  -1 62.8531 11.8320  10
   5   2   1 56.4756 9.08295   1
  -5   2  -1 72.8353 9.93435   4
   5   2   1 64.3356 8.27111   6
   5   2   1 55.6940 8.54065   1
   5   2   1 66.9643 3.50050  14
   5   2   1 67.1483 5.84942   8
   5   2   1 71.2390 9.06272  12
   6  -2   1 325.250 20.5702   1
  -6  -2  -1 389.900 25.8979  10
   6  -2   1 371.323 17.1550  12
   6   2   1 381.859 13.0998  14
  -6   2  -1 359.866 21.5962   4
   6   2   1 334.529 19.9835   1
   6   2   1 335.517 21.6896   1
   6   2   1 356.917 18.9337   6
   6   2   1 404.871 20.8957  12
  -7  -2  -1 -2.2802 11.1733  10
   7  -2   1 6.15979 5.73955  12
   7  -2   1 6.16968 9.29400   1
   7   2   1 -1.1352 1.82953  14
   7   2   1 -5.7986 6.04854   6
  -7   2  -1 10.3901 7.51408   4
   7   2   1 6.95920 7.59917  12
   7   2   1 -0.1453 8.77861   1
   8  -2   1 353.519 23.8181   1
   8  -2   1 352.557 38.0325   9
  -8  -2  -1 453.845 32.4294  10
   8  -2   1 369.346 19.7202  12
   8   2   1 365.113 21.1336   6
   8   2   1 377.560 25.5361   1
  -8   2  -1 345.383 27.4868   4
   8   2   1 419.765 24.8429  12
   9  -2   1 18.1197 11.6491   1
  -9  -2  -1 4.19062 15.6524  10
   9  -2   1 6.05713 17.3469   9
   9   2   1 3.05786 8.82535   6
  -9   2  -1 -0.9623 13.2161   4
   9   2   1 14.3237 11.0309  12
   9   2   1 11.8658 11.7650   1
  10  -2   1 141.027 19.2471   1
 -10  -2  -1 96.8636 23.2354  10
  10  -2   1 70.6456 24.3248   9
  10   2   1 93.7802 14.6452   6
 -10   2  -1 125.794 21.4482   4
  10   2   1 96.8197 17.1119   1
  10   2   1 132.555 17.3113  12
  11  -2   1 74.3694 17.7856   1
  11  -2   1 58.8411 25.9209   9
 -11  -2  -1 47.8389 22.5199  10
 -11   2  -1 47.7446 19.9465   4
  11   2   1 27.0217 15.1377   1
  12  -2   1 349.710 31.9102   1
  12  -2   1 451.679 48.2422   9
 -12   2  -1 316.039 34.8815   4
  12   2   1 376.012 31.1733   1
  12  -3  -1 -15.661 26.0555   9
  12  -3  -1 5.87695 15.3409   1
  12   3  -1 22.8271 13.9510   1
 -12   3   1 5.22296 19.1086   4
  12   3  -1 -12.197 20.5745   9
  11  -3  -1 49.2314 16.5764   1
  11  -3  -1 50.1847 25.2242   9
  11   3  -1 70.5873 24.5916   9
  11   3  -1 22.0399 15.2006  12
  11   3  -1 47.9770 14.4684   1
 -11   3   1 35.0260 19.5768   4
  10  -3  -1 118.071 26.4521   9
  10  -3  -1 90.3249 17.2765   1
  10   3  -1 96.1015 16.1712   1
  10   3  -1 122.627 18.3304  12
  10   3  -1 105.426 15.1748   6
  10   3  -1 107.084 24.4218   9
 -10   3   1 108.353 21.0968   4
   9  -3  -1 607.485 33.6604   1
   9  -3  -1 586.283 42.7713   9
   9   3  -1 690.249 32.1729   6
   9   3  -1 621.671 33.4051  12
   9   3  -1 624.495 33.5661   1
  -9   3   1 634.669 36.7043   4
   8  -3  -1 185.436 25.6298   9
   8  -3  -1 175.768 17.9665   1
   8   3  -1 199.209 17.2046   6
  -8   3   1 176.443 19.7755   4
   8   3  -1 174.411 17.3730  12
   7  -3  -1 367.923 23.0095   1
   7  -3  -1 426.425 30.8283   9
   7   3  -1 398.840 21.9832   6
   7   3  -1 384.398 15.5131  14
  -7   3   1 377.687 24.3288   4
   7   3  -1 393.750 22.8627  12
   7   3  -1 347.355 22.2100   1
   6  -3  -1 201.707 16.3787   1
   6  -3  -1 205.116 22.1359   9
   6   3  -1 207.610 13.9208   1
  -6   3   1 251.922 18.8186   4
   6   3  -1 211.536 10.4780  14
   6   3  -1 230.337 10.8101   8
   6   3  -1 204.037 14.9596   1
   6   3  -1 201.296 15.8325   6
   6   3  -1 186.496 16.1585  12
   5  -3  -1 60.5918 9.78995   1
   5  -3  -1 53.6515 12.4308   9
  -5   3   1 57.5256 9.82364   4
   5   3  -1 53.1267 7.09286   1
   5   3  -1 61.4017 7.83722   1
   5   3  -1 67.9823 9.85489  12
   5   3  -1 56.5957 8.91076   6
  -5   3   1 55.4534 10.7626  13
   5   3  -1 67.8261 5.20938   8
   5   3  -1 55.3801 5.50095  14
  -4  -3   1 691.020 30.5788   3
   4  -3  -1 722.470 25.1838   5
   4  -3  -1 764.756 30.7544   1
   4  -3  -1 717.449 34.0815   9
   4   3  -1 751.589 28.4564   1
  -4   3   1 738.392 31.2688  13
   4   3  -1 767.235 25.9726   8
   4   3  -1 716.708 30.4103  12
   4   3  -1 718.613 26.5779  14
   4   3  -1 724.954 28.5788   1
  -4   3   1 731.996 30.3632   4
   4   3  -1 718.261 29.8368   6
   3  -3  -1 314.980 16.1783   1
  -3  -3   1 329.281 16.7551   3
   3  -3  -1 320.376 18.8344   9
   3  -3  -1 320.280 11.4525   5
   3   3  -1 326.097 16.4046  12
   3   3  -1 325.144 14.7068   1
   3   3  -1 331.390 14.6565   1
   3   3  -1 314.757 12.0657   8
  -3   3   1 320.632 15.7747   4
  -3   3   1 308.721 16.3722  13
   3   3  -1 310.561 15.9957   6
   3   3  -1 331.455 13.9203  14
   2  -3  -1 262.038 10.3992   6
  -2  -3   1 244.173 13.2672   3
  -2  -3   1 267.703 13.5077  12
   2  -3  -1 254.354 9.54753   5
   2  -3  -1 251.358 15.0959   9
   2   3  -1 249.606 10.2779   8
   2   3  -1 261.812 12.1361  14
   2   3  -1 260.915 12.2592   1
  -2   3   1 267.042 13.1815  13
   2   3  -1 269.051 12.3776   1
  -1  -3   1 632.449 23.7902   5
  -1  -3   1 635.604 24.6853   3
  -1  -3   1 637.563 24.3505  12
   1  -3  -1 623.264 26.2316   9
   1  -3  -1 629.838 22.7731  12
   1  -3  -1 630.246 22.0835   5
   1  -3  -1 654.385 23.0865   6
   1   3  -1 666.186 24.4694   1
   1   3  -1 626.186 24.1829   1
   1   3  -1 641.210 22.8840   8
   1   3  -1 632.311 20.8389  13
   1   3  -1 643.513 25.7045   7
  -1   3   1 632.766 23.8164  13
   0  -3   1 20.7904 3.43085   5
   0  -3  -1 16.3874 3.48381  12
   0  -3  -1 15.4347 3.70979   3
   0  -3  -1 17.1808 5.01180   9
   0  -3   1 14.4553 3.79499   3
   0  -3  -1 12.1707 2.84835   6
   0   3   1 17.2191 2.87126  13
   0   3  -1 13.3548 4.18765   7
   0   3  -1 18.4051 3.60514   8
   0   3  -1 15.9020 2.78854  13
   0   3   1 14.5651 3.95503   1
   0   3  -1 18.2744 4.14282   1
   1  -3   1 423.653 23.2158   9
  -1  -3  -1 464.730 19.2510   3
   1  -3   1 472.973 17.5141   5
  -1  -3  -1 488.656 19.3041  12
  -1   3  -1 489.557 19.4710   8
  -1   3  -1 462.104 18.6684  13
   1   3   1 507.620 19.7208   1
  -1   3  -1 460.612 19.3067   7
  -2  -3  -1 6.54821 4.50591   3
  -2  -3  -1 9.15036 3.76029  12
   2  -3   1 0.77578 6.19673   9
   2  -3   1 10.2317 2.69298   5
  -2   3  -1 4.06753 4.22402  13
   2   3   1 4.47902 4.82400   6
  -2   3  -1 -1.7753 3.14223   4
  -2   3  -1 3.99940 4.44642   8
   2   3   1 -2.4328 3.66071   1
   2   3   1 5.97404 3.45143   1
   3  -3   1 320.219 19.6361   9
  -3  -3  -1 329.210 16.7894   3
   3  -3   1 321.272 13.3012   5
   3   3   1 337.482 16.5236   6
  -3   3  -1 312.055 16.9848  13
   3   3   1 310.069 15.5183   1
  -3   3  -1 328.605 15.8058   4
   3   3   1 336.450 17.1033  12
   3   3   1 339.848 16.3673   1
   4  -3   1 638.452 31.5072   9
  -4  -3  -1 573.023 32.7014  10
   4  -3   1 612.067 27.6289   1
  -4  -3  -1 644.868 27.9896   3
   4   3   1 647.383 26.5725   1
  -4   3  -1 626.868 26.9537   4
  -4   3  -1 661.102 28.8926  13
   4   3   1 658.025 27.0653   1
   4   3   1 641.511 26.6531   6
   4   3   1 606.925 27.0331  12
   5  -3   1 165.663 14.8786   1
  -5  -3  -1 185.503 18.7502  10
   5  -3   1 166.322 18.9639   9
   5   3   1 187.454 14.6025   1
   5   3   1 180.273 14.4584   6
  -5   3  -1 198.023 16.9391  13
   5   3   1 192.906 8.03076   8
   5   3   1 179.503 14.8703  12
   5   3   1 181.315 13.4553   1
  -5   3  -1 224.492 15.2992   4
   6  -3   1 5.70371 7.97105   1
  -6  -3  -1 5.27373 10.5886  10
   6  -3   1 5.48835 12.0334   9
  -6   3  -1 -3.3525 8.04124   4
   6   3   1 5.71205 5.99082   1
   6   3   1 6.48800 6.10009  12
   6   3   1 8.98341 3.39336   8
   6   3   1 13.5260 7.93780   1
   6   3   1 -2.5683 7.11584   6
  -7  -3  -1 131.589 19.5882  10
   7  -3   1 144.999 21.7443   9
   7  -3   1 142.996 15.5202   1
  -7   3  -1 139.880 16.8132   4
   7   3   1 133.758 14.9480  12
   7   3   1 132.550 16.1810   1
   7   3   1 144.400 14.3878   6
   8  -3   1 24.9973 11.7730   1
  -8  -3  -1 27.0572 12.8347  10
   8  -3   1 18.3644 16.7222   9
   8   3   1 35.1066 11.2263  12
   8   3   1 20.0312 9.72629   6
  -8   3  -1 38.0575 13.1447   4
   9  -3   1 60.4943 21.0179   9
  -9  -3  -1 33.6982 18.0869  10
   9  -3   1 31.2913 12.9958   1
   9   3   1 -0.0433 10.9126  12
   9   3   1 27.1118 10.7961   6
   9   3   1 40.5761 13.8343   1
  -9   3  -1 50.8952 15.7586   4
  10  -3   1 177.554 29.8831   9
  10  -3   1 161.811 21.7466   1
 -10  -3  -1 220.297 30.5395  10
  10   3   1 147.579 19.6652  12
  10   3   1 174.504 19.3622   6
 -10   3  -1 145.926 22.5141   4
  10   3   1 153.192 20.9127   1
 -11  -3  -1 226.980 32.8118  10
  11  -3   1 271.662 27.1045   1
  11  -3   1 210.099 35.6692   9
  11   3   1 222.570 24.7157   1
  11   3   1 218.124 25.2536  12
 -11   3  -1 225.757 28.0677   4
 -12  -3  -1 3.38386 21.9440  10
  12  -3   1 -28.424 14.9162   1
  12  -3   1 36.9487 26.4543   9
 -12   3  -1 -14.225 18.6144   4
  12   3   1 24.6243 16.3052   1
  12  -4  -1 10.5257 16.9799   1
  12  -4  -1 -1.0453 23.7652   9
  12   4  -1 -10.983 12.9176   1
 -12   4   1 -2.9804 19.0339   4
  11  -4  -1 154.252 30.9224   9
  11  -4  -1 112.982 20.4964   1
  11   4  -1 100.276 18.0920   6
 -11   4   1 144.752 24.7409   4
  11   4  -1 142.412 20.2398   1
  10  -4  -1 33.4048 15.0835   1
  10  -4  -1 33.3478 21.2027   9
  10   4  -1 29.9444 13.5551   1
  10   4  -1 33.6291 13.5867   6
 -10   4   1 47.5640 18.0333   4
  10   4  -1 45.2196 14.8787  12
   9  -4  -1 148.966 26.0127   9
   9  -4  -1 122.992 18.5528   1
  -9   4   1 178.830 22.7850   4
   9   4  -1 149.629 17.9948   6
   9   4  -1 193.812 20.3443  12
   8  -4  -1 27.4282 16.6491   9
   8  -4  -1 8.49938 11.4059   1
   8   4  -1 12.5282 10.3284  12
  -8   4   1 7.61695 12.3450   4
   8   4  -1 17.4287 10.1941   1
   8   4  -1 28.2626 10.9322   6
   7  -4  -1 1066.48 45.7351   1
   7  -4  -1 1077.48 37.5128   5
   7  -4  -1 1002.21 52.2280   9
  -7   4   1 1036.31 46.3881   4
  -7   4   1 1029.57 47.7694  13
   7   4  -1 1062.41 45.6176  12
   7   4  -1 1048.61 44.4322   6
   7   4  -1 1083.32 44.0795   1
  -6  -4   1 6.94546 10.0226   3
   6  -4  -1 8.15372 11.6713   9
   6  -4  -1 8.10374 3.61084   5
   6  -4  -1 14.8636 9.15480   1
   6   4  -1 15.3223 9.03570  12
   6   4  -1 22.4995 7.63084   1
   6   4  -1 9.80493 2.69055   8
   6   4  -1 16.2353 8.52562   6
  -6   4   1 24.2529 10.0875   4
   6   4  -1 14.1795 3.11484   8
  -6   4   1 -2.6576 9.91464  13
   6   4  -1 17.6099 6.25274   1
   5  -4  -1 802.240 40.0679   9
   5  -4  -1 810.287 27.9041   5
   5  -4  -1 832.777 35.6296   1
  -5  -4   1 892.956 36.9449   3
   5   4  -1 797.910 35.5800  12
   5   4  -1 803.572 27.2612   8
   5   4  -1 824.497 33.5275   1
   5   4  -1 797.308 32.5977   1
   5   4  -1 816.425 35.0156   6
  -5   4   1 821.049 36.6274  13
  -5   4   1 836.833 35.4597   4
   5   4  -1 826.319 27.1151   8
   4  -4  -1 7.50547 7.79636   1
  -4  -4   1 13.8700 6.08252   3
   4  -4  -1 20.1480 2.68449   5
   4  -4  -1 25.8081 8.46743   9
   4   4  -1 20.4848 2.32175   8
  -4   4   1 24.8132 8.21211  13
   4   4  -1 5.97795 5.45257  12
   4   4  -1 24.1755 6.60119   6
   4   4  -1 27.3333 6.61063   1
   4   4  -1 19.9616 5.75253   1
  -3  -4   1 47.8350 7.80415   3
   3  -4  -1 49.3345 3.73316   5
   3  -4  -1 57.3340 10.3729   9
   3   4  -1 64.7932 7.27967   1
   3   4  -1 51.9892 3.95578   8
  -3   4   1 51.0075 8.34845  13
   3   4  -1 50.8277 8.34892   6
   3   4  -1 59.1605 7.47082   1
  -2  -4   1 87.4396 8.23583  12
  -2  -4   1 88.8552 9.53164   3
   2  -4  -1 73.4900 4.88020   5
   2  -4  -1 114.159 12.0640   9
  -2   4   1 74.2755 8.32527  13
   2   4  -1 80.7674 8.17193   1
   2   4  -1 83.4586 8.07833   1
   2   4  -1 64.3417 5.23590   8
   1  -4  -1 1878.53 63.4263  12
  -1  -4   1 1876.32 64.2413   5
   1  -4  -1 1960.14 65.5755   3
  -1  -4   1 1807.78 65.4915   3
  -1  -4   1 1884.86 65.0647  12
   1  -4  -1 1921.55 68.0776   9
   1   4  -1 1888.70 63.2836   8
   1   4  -1 1868.47 65.2951   1
  -1   4   1 1848.05 63.7997  13
   1   4  -1 1930.42 60.8204  13
   0  -4   1 261.579 12.5282   5
   0  -4  -1 243.642 15.4839   9
   0  -4   1 263.917 16.3106   9
   0  -4   1 256.662 13.7707   3
   0  -4  -1 273.640 13.0296  12
   0  -4  -1 274.677 13.6769   3
   0   4   1 261.284 11.3119  13
   0   4  -1 273.698 11.4818  13
   0   4  -1 255.650 12.8522   8
  -1  -4  -1 218.777 12.0635  12
   1  -4   1 231.117 15.5708   9
  -1  -4  -1 242.482 12.9793   3
   1  -4   1 224.602 10.7442   5
  -1   4  -1 238.676 12.0155  13
  -1   4  -1 210.126 12.5322   8
   2  -4   1 4.41575 2.92797   5
   2  -4   1 8.91965 7.38155   9
  -2  -4  -1 16.8172 5.82887  12
  -2  -4  -1 -3.4283 4.80192   3
   2   4   1 8.62018 5.33008   1
  -2   4  -1 9.89874 4.47821   8
  -2   4  -1 1.50266 4.73609  13
   3  -4   1 730.030 34.4128   9
  -3  -4  -1 799.670 33.8818  12
  -3  -4  -1 725.567 30.9498   3
   3  -4   1 721.347 26.4564   5
   3   4   1 731.155 30.7729   6
   3   4   1 753.610 30.4222   1
  -3   4  -1 749.762 31.2198   8
  -3   4  -1 754.492 31.2392  13
  -4  -4  -1 46.0608 8.57219   3
   4  -4   1 61.3667 5.84862   5
   4  -4   1 48.9186 12.3349   9
   4   4   1 57.0973 9.84937  12
  -4   4  -1 62.5213 10.5103  13
   4   4   1 73.5231 9.86478   1
  -4   4  -1 58.6278 8.69743   4
   4   4   1 53.0790 9.53180   6
   5  -4   1 748.195 38.7913   9
   5  -4   1 758.387 38.7217   1
  -5  -4  -1 772.090 34.6574   3
   5  -4   1 729.439 27.9153   5
   5   4   1 760.205 34.0641  12
   5   4   1 779.589 33.0246   1
   5   4   1 749.589 33.3346   6
  -5   4  -1 794.361 35.3287  13
  -5   4  -1 723.554 32.9523   4
   6  -4   1 74.0982 7.68566   5
   6  -4   1 59.9581 11.9526   1
   6  -4   1 69.9054 16.5308   9
   6   4   1 65.3783 12.0912  12
   6   4   1 66.1077 10.8036   1
  -6   4  -1 63.2251 11.9026  13
  -6   4  -1 52.1018 11.8593   4
   6   4   1 65.7562 11.6355   6
   7  -4   1 46.1919 16.7036   9
   7  -4   1 43.2380 12.3630   1
  -7  -4  -1 66.9027 16.4071  10
  -7   4  -1 71.0555 13.6328   4
   7   4   1 33.1933 10.9070   6
   7   4   1 37.8978 11.5235  12
   7   4   1 61.4155 12.1604   1
  -7   4  -1 27.1170 12.8703  13
   8  -4   1 36.2068 17.3129   9
  -8  -4  -1 11.5598 14.9434  10
   8  -4   1 -4.8129 10.4984   1
   8   4   1 6.31820 10.5484   1
   8   4   1 3.75327 10.7551  12
   8   4   1 18.5337 10.7945   6
  -8   4  -1 13.7912 12.5485   4
  -9  -4  -1 338.485 35.0799  10
   9  -4   1 335.960 28.4563   1
   9  -4   1 361.471 37.5195   9
  -9   4  -1 363.991 30.6116   4
   9   4   1 305.777 26.7140  12
   9   4   1 410.685 26.1046   6
  10  -4   1 -6.8964 13.2772   1
 -10  -4  -1 -17.347 16.2186  10
  10  -4   1 16.3025 20.4498   9
  10   4   1 5.41520 11.8751   6
 -10   4  -1 -4.6902 15.4592   4
  10   4   1 12.6426 14.2222   1
  10   4   1 5.55280 13.1201  12
  11  -4   1 107.722 21.2296   1
 -11  -4  -1 76.8075 25.9825  10
  11  -4   1 112.852 29.9131   9
  11   4   1 129.042 21.8726   1
 -11   4  -1 87.0548 22.9112   4
  11   4   1 107.891 19.4971   6
  11  -5  -1 43.0961 18.5023   1
  11  -5  -1 59.7233 25.3872   9
  11   5  -1 41.5689 17.6129   6
  11   5  -1 28.8369 15.3069   1
 -11   5   1 62.5451 20.8912   4
  10  -5  -1 159.371 23.2007   1
  10  -5  -1 158.462 30.3928   9
 -10   5   1 158.263 24.3155   4
  10   5  -1 190.976 22.1275   6
   9  -5  -1 332.600 35.8963   9
   9  -5  -1 310.304 27.3002   1
  -9   5   1 335.018 28.3428   4
   9   5  -1 340.745 27.8194  12
   9   5  -1 302.017 26.0954   6
  -9   5   1 296.307 28.6595  13
   9   5  -1 335.370 27.2097   1
   8  -5  -1 -3.3791 14.6364   9
   8  -5  -1 14.0158 11.9609   1
   8   5  -1 7.12863 9.75887   1
  -8   5   1 19.6023 14.5544  13
   8   5  -1 0.60362 11.0811   6
   8   5  -1 12.7045 12.0108  12
  -8   5   1 5.38646 12.2969   4
  -7  -5   1 111.722 15.6900   3
   7  -5  -1 110.501 16.1132   1
   7  -5  -1 147.748 22.7981   9
   7   5  -1 129.678 14.9949   1
   7   5  -1 118.495 16.1709  12
   7   5  -1 107.746 15.6256   6
  -7   5   1 107.375 16.3083   4
  -7   5   1 120.155 18.6172  13
   6  -5  -1 885.200 45.4708   9
  -6  -5   1 880.248 40.5867   3
   6  -5  -1 871.503 39.9854   1
   6  -5  -1 758.845 28.0473   5
   6   5  -1 941.227 40.3781  12
  -6   5   1 912.731 41.2951  13
   6   5  -1 870.948 37.0980   1
   6   5  -1 849.642 37.5525   6
   5  -5  -1 58.5411 14.8104   9
   5  -5  -1 66.0715 4.08498   5
  -5  -5   1 66.4848 12.4339   3
   5   5  -1 52.9627 11.0588   6
  -5   5   1 70.9485 12.7293  13
   5   5  -1 58.7531 10.0622  12
   5   5  -1 54.2538 9.65314   1
   4  -5  -1 20.7792 11.3210   9
   4  -5  -1 28.5908 3.22442   5
  -4  -5   1 27.5300 9.56271   3
   4   5  -1 24.0837 7.14328   1
   4   5  -1 22.3614 2.19243   8
  -4   5   1 23.4447 9.13247  13
   4   5  -1 32.0918 7.64565   6
   3  -5  -1 346.328 13.3240   5
  -3  -5   1 358.817 19.5915  12
  -3  -5   1 300.244 19.1991   3
   3  -5  -1 378.964 23.1021   9
  -3   5   1 352.822 19.1413  13
   3   5  -1 333.453 18.5264   1
   3   5  -1 331.055 13.4943   8
   2  -5  -1 1192.04 49.2199   9
  -2  -5   1 1258.86 46.1367  12
  -2  -5   1 1235.52 46.6718   3
  -2   5   1 1193.01 44.9281  13
   2   5  -1 1218.60 45.7146   1
   2   5  -1 1167.08 41.7983   8
  -1  -5   1 45.7691 8.35826   3
   1  -5  -1 61.7063 6.70767  12
   1  -5  -1 61.6653 10.4589   9
   1  -5  -1 55.9645 8.33003   3
   1   5  -1 61.1669 4.19226  13
   1   5  -1 45.1453 6.03665   8
  -1   5   1 55.8138 6.86885  13
   0  -5   1 317.548 17.6756   3
   0  -5   1 303.846 19.7773   9
   0  -5  -1 332.761 15.9878  12
   0  -5  -1 340.435 19.8539   9
   0  -5  -1 319.884 16.7407   3
   0  -5   1 323.187 15.1143   5
   0   5   1 298.151 13.6277  13
   0   5  -1 328.678 15.8609   8
   0   5  -1 320.706 13.8405  13
   1  -5   1 1836.29 62.0225   5
   1  -5   1 1813.09 68.7123   9
   1  -5   1 1825.15 66.0732   3
  -1  -5  -1 1776.00 64.6875   3
  -1  -5  -1 1863.30 64.5459  12
  -1   5  -1 1790.76 62.8675  13
  -1   5  -1 1878.03 64.8119   8
  -2  -5  -1 14.4206 5.32784  12
   2  -5   1 9.50373 8.32847   9
   2  -5   1 21.1796 4.35385   5
  -2  -5  -1 23.0273 6.92328   3
  -2   5  -1 16.9567 6.99750   8
   2   5   1 3.37303 5.56863   1
  -2   5  -1 8.80114 5.56805  13
   3  -5   1 11.4619 9.32253   9
   3  -5   1 7.18831 3.78282   5
  -3  -5  -1 -2.0221 6.29748  12
  -3  -5  -1 15.5419 7.62008   3
  -3   5  -1 -1.2298 6.32915  13
   3   5   1 11.2371 6.70796   1
  -3   5  -1 5.34533 7.36272   8
  -4  -5  -1 953.912 40.2593   3
   4  -5   1 970.537 33.5448   5
   4  -5   1 960.033 44.8532   9
   4   5   1 959.535 39.3924   6
  -4   5  -1 916.366 40.0766  13
   4   5   1 933.781 39.0485   1
   5  -5   1 2.83350 3.83666   5
  -5  -5  -1 9.71659 7.44684   3
   5  -5   1 20.1096 12.7333   9
  -5   5  -1 19.8274 8.91643   4
  -5   5  -1 -2.6838 9.23203  13
   5   5   1 4.88573 8.90521  12
   5   5   1 5.41735 8.15764   1
   5   5   1 15.1239 9.55545   6
   6  -5   1 44.7250 5.82854   5
  -6  -5  -1 13.3303 11.3221   3
   6  -5   1 15.1981 14.1173   9
   6   5   1 26.0764 10.8310  12
  -6   5  -1 32.2503 11.0222   4
   6   5   1 17.1141 8.56911   6
   6   5   1 30.7164 9.83261   1
  -6   5  -1 22.4368 12.1919  13
   7  -5   1 306.286 24.9669   1
   7  -5   1 263.945 27.9925   9
  -7   5  -1 266.641 25.5935  13
   7   5   1 276.240 23.3687  12
  -7   5  -1 277.563 24.4291   4
   7   5   1 281.722 22.5022   1
   7   5   1 275.520 22.8608   6
   8  -5   1 198.693 22.0413   1
   8  -5   1 165.986 26.4894   9
  -8   5  -1 153.657 22.5817  13
   8   5   1 189.291 20.9586  12
   8   5   1 171.072 19.7380   6
   8   5   1 186.420 20.0627   1
  -8   5  -1 191.796 21.6926   4
   9  -5   1 50.4518 16.2866   1
  -9  -5  -1 0.01080 19.5520  10
   9  -5   1 41.8380 20.6151   9
   9   5   1 30.1257 15.1781   1
  -9   5  -1 40.8586 15.2953  13
   9   5   1 13.1250 12.9227   6
   9   5   1 11.5361 13.7076  12
  -9   5  -1 62.1005 17.1989   4
 -10  -5  -1 61.8594 23.3208  10
  10  -5   1 35.3717 16.8145   1
  10  -5   1 28.4201 21.1687   9
 -10   5  -1 70.2130 19.8324   4
  10   5   1 56.0686 16.1788   6
  11  -5   1 121.141 22.9000   1
 -11  -5  -1 102.003 28.6788  10
  11  -5   1 70.4389 27.7711   9
 -11   5  -1 96.2554 23.8902   4
  11   5   1 69.4189 18.1001   6
  11   5   1 84.2223 19.7597   1
  11  -6  -1 8.36394 17.0332   1
  11  -6  -1 7.08588 25.7410   9
  11   6  -1 50.6238 17.3131   1
  11   6  -1 33.8626 17.8036   6
 -11   6   1 -0.2277 19.9540  13
  10  -6  -1 1.67838 15.1182   1
  10  -6  -1 16.2889 21.5685   9
  10   6  -1 13.8750 15.1553   1
  10   6  -1 12.5211 14.5437   6
 -10   6   1 -7.9638 18.3641  13
   9  -6  -1 -4.9924 17.9676   9
   9  -6  -1 -0.2185 14.5438   1
   9   6  -1 16.5532 12.9281   1
   9   6  -1 24.6532 14.7865   6
  -9   6   1 7.23977 16.4236  13
   8  -6  -1 331.767 28.4327   1
   8  -6  -1 339.180 35.2872   9
   8   6  -1 299.242 24.7756   1
   8   6  -1 305.958 26.9613  12
   8   6  -1 338.268 27.5173   6
  -8   6   1 411.180 30.7794  13
   7  -6  -1 138.351 18.8980   1
   7  -6  -1 108.498 21.6857   9
  -7  -6   1 137.921 18.0970   3
   7   6  -1 139.549 16.0280   1
  -7   6   1 161.518 19.8781  13
   7   6  -1 105.777 16.9568  12
   7   6  -1 146.396 18.5779   6
   6  -6  -1 72.5953 18.0094   9
  -6  -6   1 77.0069 15.4275   3
   6   6  -1 68.1239 13.6980  12
   6   6  -1 59.5842 13.4353   6
   6   6  -1 60.3946 11.7595   1
  -6   6   1 48.6415 13.9155  13
   5  -6  -1 86.7284 17.6168   9
  -5  -6   1 51.1678 13.3985   3
   5   6  -1 81.2599 13.9122   6
   5   6  -1 88.6384 12.2335   1
  -5   6   1 67.2376 13.6169  13
   5   6  -1 70.4183 13.6615  12
   4  -6  -1 836.883 42.7588   9
  -4  -6   1 870.021 39.6100   3
  -4   6   1 936.076 39.3278  13
   4   6  -1 856.091 41.4197   6
   4   6  -1 881.708 37.7100   1
   3  -6  -1 10.5429 10.5311   9
  -3  -6   1 19.3857 7.53552   3
  -3   6   1 27.3897 8.32756  13
   3   6  -1 26.5544 8.23308   1
   3   6  -1 23.1662 4.34044   8
   2  -6  -1 292.294 18.3911   3
  -2  -6   1 280.382 18.6793   3
   2  -6  -1 301.007 21.9594   9
   2   6  -1 304.044 18.3676   1
  -2   6   1 268.368 16.0507  13
   2   6  -1 293.619 13.9528   8
   1  -6  -1 47.4498 8.94755   3
  -1  -6   1 61.4092 10.3904   3
   1  -6  -1 59.0008 12.2091   9
  -1   6   1 44.2303 7.45650  13
   1   6  -1 50.0982 7.20064   8
   1   6  -1 56.2254 4.52244  13
   0  -6  -1 49.2336 9.11886   3
   0  -6   1 50.1651 11.2001   9
   0  -6  -1 61.5709 8.15973  12
   0  -6   1 59.9412 10.2037   3
   0  -6   1 54.3219 8.27998   5
   0   6  -1 44.7648 7.36791   8
   0   6   1 44.5507 5.88029  13
   0   6  -1 52.1724 6.15016  13
   1  -6   1 8.96764 7.66819   3
   1  -6   1 17.3322 10.0779   9
   1  -6   1 12.5265 5.41676   5
  -1  -6  -1 1.65159 6.74247   3
  -1  -6  -1 15.6359 6.56460  12
  -1   6  -1 16.3610 6.81583   8
  -1   6  -1 2.37228 5.33190  13
   2  -6   1 424.395 26.4773   9
  -2  -6  -1 384.937 21.5281   3
   2  -6   1 418.020 17.7838   5
  -2   6  -1 417.492 20.3730  13
  -2   6  -1 366.953 21.7440   8
   3  -6   1 26.1900 5.31126   5
   3  -6   1 2.49845 11.0422   9
  -3  -6  -1 1.00214 5.95073   3
   3   6   1 22.3519 8.12801   1
  -3   6  -1 20.3310 8.21724  13
  -3   6  -1 16.4329 7.61032   8
  -4  -6  -1 50.8700 11.9116   3
   4  -6   1 54.0790 6.18966   5
   4  -6   1 43.7432 14.1071   9
   4   6   1 48.8616 10.1720   6
  -4   6  -1 42.9922 10.8044  13
   4   6   1 55.8435 10.8214   1
   5  -6   1 28.4038 5.11610   5
   5  -6   1 17.0535 11.6604   9
  -5  -6  -1 22.0470 11.3609   3
   5   6   1 15.5306 8.41651   6
  -5   6  -1 16.7515 10.8592  13
   5   6   1 41.7474 11.5855   1
   5   6   1 18.7759 12.4257  12
  -6  -6  -1 875.528 41.5154   3
   6  -6   1 825.002 46.3019   9
   6   6   1 828.165 39.4259   1
  -6   6  -1 813.447 41.3551  13
   6   6   1 805.110 40.0500   6
   6   6   1 903.057 41.6274  12
  -7  -6  -1 12.4059 13.4944   3
   7  -6   1 23.3958 16.7735   9
   7   6   1 16.1691 12.1382  12
   7   6   1 -4.5711 11.5380   6
  -7   6  -1 0.89559 9.94353  13
   7   6   1 -9.3646 9.89781   1
   8  -6   1 74.1601 17.5501   1
   8  -6   1 104.880 23.7537   9
  -8   6  -1 120.930 21.5044  13
   8   6   1 109.868 18.3217   6
   8   6   1 70.3766 16.0712   1
   8   6   1 92.2448 17.8104  12
   9  -6   1 -14.680 16.9427   9
   9  -6   1 8.28895 14.8650   1
   9   6   1 9.80234 13.8972   1
  -9   6  -1 -3.6685 12.7630  13
   9   6   1 16.4312 15.0321   6
  10  -6   1 127.264 30.5931   9
  10  -6   1 139.624 23.8032   1
 -10   6  -1 71.9539 23.8753  13
  10   6   1 120.942 21.3280   6
  10   6   1 117.076 21.9589   1
 -11  -6  -1 -3.0078 28.7946  10
  11  -6   1 7.58099 18.3687   1
  11  -6   1 -0.3435 22.2057   9
  11   6   1 10.3498 16.2009   6
  11   6   1 -1.4904 15.8954   1
 -11   6  -1 -32.787 18.6314  13
  10  -7  -1 -4.6583 16.5056   1
  10  -7  -1 23.2652 22.1143   9
  10   7  -1 59.5272 18.3193   1
 -10   7   1 16.0249 20.1207  13
  10   7  -1 41.7506 18.8176   6
   9  -7  -1 72.1857 19.5784   1
   9  -7  -1 86.6156 24.6877   9
  -9   7   1 69.2765 18.4807  13
   9   7  -1 76.3001 18.3505   6
   9   7  -1 86.7941 17.8485   1
  -8  -7   1 22.5769 16.6776   3
   8  -7  -1 2.94952 17.3390   9
   8  -7  -1 5.85335 14.9344   1
   8   7  -1 12.0831 12.3158   1
   8   7  -1 -15.659 12.8261   6
  -8   7   1 11.6956 15.5026  13
  -7  -7   1 51.2976 16.3040   3
   7  -7  -1 51.1255 18.9809   9
  -7   7   1 16.7775 14.8972  13
   7   7  -1 32.0845 12.5205   1
   7   7  -1 55.8054 15.9644   6
   7   7  -1 18.5780 13.5343  12
   6  -7  -1 560.474 38.4786   9
  -6  -7   1 577.492 34.3829   3
   6   7  -1 550.959 30.6325   1
   6   7  -1 587.320 31.8015   6
   6   7  -1 541.229 33.1323  12
  -6   7   1 605.630 34.0138  13
   5  -7  -1 25.1487 14.6762   9
  -5  -7   1 28.0341 12.9072   3
  -5   7   1 14.0481 11.1514  13
   5   7  -1 26.9293 12.4867   6
   5   7  -1 35.6882 11.1490   1
   4  -7  -1 -2.3345 11.4700   9
  -4  -7   1 4.10943 10.3378   3
   4   7  -1 -2.0569 7.89318   1
  -4   7   1 -12.293 9.89009  13
   3  -7  -1 749.895 39.0052   9
  -3  -7   1 683.546 34.2695   3
  -3   7   1 690.121 32.7032  13
   3   7  -1 712.256 33.5816   1
   2  -7  -1 385.062 27.1565   9
  -2  -7   1 420.284 24.3327   3
   2  -7  -1 394.339 22.9992   3
   2   7  -1 372.558 23.2125   1
  -2   7   1 395.574 21.1303  13
   1  -7  -1 0.08456 10.1291   9
  -1  -7   1 8.56210 8.57453   3
   1  -7  -1 12.1101 8.00532   3
  -1   7   1 14.0973 6.68185  13
   1   7  -1 13.0585 3.51305  13
   1   7  -1 7.45918 6.20053   8
   0  -7  -1 231.587 16.9186   3
   0  -7   1 210.454 18.5775   3
   0   7  -1 241.455 12.5310  13
   0   7  -1 220.091 16.0727   8
   0   7   1 227.394 12.5522  13
   1  -7   1 424.777 28.1641   9
  -1  -7  -1 419.335 23.3047   3
   1  -7   1 415.962 24.3854   3
   1  -7   1 388.354 19.1610   5
  -1   7  -1 403.231 22.3924   8
  -1   7  -1 416.365 20.1799  13
   2  -7   1 87.9573 16.8166   9
   2  -7   1 82.6184 13.6121   3
  -2  -7  -1 74.6541 11.0438   3
   2  -7   1 61.1101 8.18847   5
  -2   7  -1 89.6438 11.6667  13
   3  -7   1 199.914 23.1403   9
   3  -7   1 202.454 12.0286   5
  -3  -7  -1 184.027 18.1805   3
   3   7   1 174.159 17.2576   1
  -3   7  -1 223.677 16.6051  13
   4  -7   1 454.895 32.5532   9
  -4  -7  -1 475.764 28.2652   3
   4  -7   1 500.498 20.2155   5
  -4   7  -1 484.315 27.2650  13
   4   7   1 488.641 27.6811   1
   5  -7   1 207.404 25.8488   9
  -5  -7  -1 224.056 21.7367   3
   5   7   1 208.343 21.1843   6
   5   7   1 233.769 20.7964   1
  -5   7  -1 248.375 22.2072  13
  -6  -7  -1 60.3254 13.5630   3
   6  -7   1 69.8275 19.2805   9
  -6   7  -1 74.4588 16.6029  13
   6   7   1 92.0918 15.0016  12
   6   7   1 66.8426 14.8218   1
   6   7   1 73.8685 16.4772   6
   7  -7   1 55.7613 20.5111   9
  -7  -7  -1 51.1482 13.7804   3
   7   7   1 70.2443 14.7170   6
   7   7   1 56.6340 15.7151  12
  -7   7  -1 50.9511 16.8073  13
   7   7   1 34.5403 13.1790   1
   8  -7   1 76.1002 23.6007   9
   8   7   1 100.920 17.7015   1
   8   7   1 48.6226 17.5300   6
  -8   7  -1 83.9085 21.0043  13
   9  -7   1 -7.7808 18.8187   9
   9  -7   1 -4.5436 16.5653   1
  -9   7  -1 13.3626 18.9692  13
   9   7   1 16.8073 15.3190   1
   9   7   1 9.99822 15.8087   6
  10  -7   1 21.3913 18.5864   1
  10  -7   1 3.08671 22.2526   9
  10   7   1 13.5128 17.1351   6
 -10   7  -1 -15.059 18.2855  13
  10   7   1 15.4888 17.3816   1
  10  -8  -1 44.1005 20.5032   1
   9  -8  -1 10.5108 17.6857   1
   9  -8  -1 40.3880 22.4336   9
   9   8  -1 23.9057 17.8298   6
   9   8  -1 21.0599 15.4266   1
  -9   8   1 -1.6723 18.2479  13
   8  -8  -1 5.18734 18.3030   9
  -8  -8   1 -6.0603 11.4236   3
  -8   8   1 15.9804 17.8868  13
   8   8  -1 -15.165 10.6084   6
   8   8  -1 1.68597 12.6659   1
  -7  -8   1 104.562 20.2305   3
   7  -8  -1 118.201 24.9681   9
  -7   8   1 103.322 20.2078  13
   7   8  -1 112.556 20.2278   6
   7   8  -1 120.824 18.8442   1
  -6  -8   1 1.48169 13.1602   3
   6  -8  -1 -7.0393 15.6715   9
   6   8  -1 7.03413 13.3868   6
   6   8  -1 -15.613 11.1949   1
  -6   8   1 6.61090 13.5784  13
  -5  -8   1 528.682 33.0849   3
   5  -8  -1 542.273 37.4520   9
  -5   8   1 539.484 31.5158  13
   5   8  -1 513.583 31.5945   1
   4  -8  -1 155.609 22.4812   9
  -4  -8   1 96.3288 16.6835   3
  -4   8   1 76.2768 15.0646  13
   4   8  -1 95.8905 14.8600   1
   3  -8  -1 -2.7721 12.6300   9
  -3  -8   1 6.79758 10.6916   3
   3  -8  -1 3.57628 9.37592   3
  -3   8   1 9.78167 9.90189  13
   3   8  -1 -1.9589 9.40013   1
   2  -8  -1 152.571 20.4711   9
   2  -8  -1 162.858 16.9328   3
  -2  -8   1 146.657 17.7574   3
  -2   8   1 139.050 14.3784  13
   2   8  -1 125.497 18.9931   1
   1  -8  -1 620.268 31.1222   3
   1  -8  -1 680.533 37.2362   9
  -1  -8   1 615.751 32.1986   3
  -1   8   1 592.556 26.6984  13
   0  -8   1 110.653 13.8073   3
   0  -8  -1 102.461 14.0478   3
   0   8   1 95.0122 9.41808  13
   0   8  -1 116.645 9.91061  13
  -1  -8  -1 66.3564 12.2205   3
   1  -8   1 52.4842 15.7950   9
   1  -8   1 38.5714 11.5833   3
  -1   8  -1 41.9341 8.79711  13
  -2  -8  -1 118.523 15.5005   3
   2  -8   1 106.835 19.5915   9
   2  -8   1 155.864 17.8088   3
  -2   8  -1 155.854 14.7164  13
   3  -8   1 172.301 23.4445   9
   3  -8   1 249.303 22.8425   3
  -3  -8  -1 217.684 20.5963   3
  -3   8  -1 170.614 17.1118  13
   3   8   1 178.037 18.9643   1
   4  -8   1 28.5407 16.1478   9
  -4  -8  -1 38.3563 13.6481   3
   4   8   1 45.8002 13.7723   1
  -4   8  -1 48.2406 12.8169  13
  -5  -8  -1 422.021 28.2899   3
   5  -8   1 356.695 34.2178   9
   5   8   1 374.720 28.7741   1
  -5   8  -1 334.366 26.0324  13
  -6  -8  -1 48.7500 15.9488   3
   6  -8   1 33.1447 18.9217   9
   6   8   1 31.1684 13.7437   1
  -6   8  -1 49.4403 16.4190  13
   6   8   1 35.7662 15.7299   6
   7  -8   1 7.76715 18.1392   9
  -7  -8  -1 57.5231 18.0705   3
  -7   8  -1 30.5918 16.5893  13
   7   8   1 38.8520 15.8531   1
   7   8   1 21.8636 12.2718   6
   8  -8   1 20.6522 20.1254   9
  -8   8  -1 30.8546 18.2115  13
   8   8   1 19.7823 17.0252   6
   8   8   1 16.8397 14.5672   1
   9  -8   1 158.745 32.1794   9
  -9   8  -1 245.883 30.9642  13
   9   8   1 195.962 27.5498   6
   9   8   1 156.544 24.2267   1
   9  -9  -1 36.3704 24.3758   9
  -9   9   1 70.9104 23.3393  13
   9   9  -1 100.904 21.5991   1
   9   9  -1 81.9467 22.7385   6
   8  -9  -1 -3.8068 19.4589   9
  -8  -9   1 14.5994 18.6614   3
  -8   9   1 3.64467 17.1069  13
   8   9  -1 1.69578 14.7388   1
   8   9  -1 13.9940 17.6558   6
  -7  -9   1 16.6104 16.6319   3
   7  -9  -1 27.3588 20.8262   9
  -7   9   1 12.7845 18.0469  13
   7   9  -1 18.2887 17.1392   6
   7   9  -1 7.86608 13.9282   1
  -6  -9   1 159.173 23.1015   3
   6  -9  -1 59.2336 21.7897   9
   6   9  -1 119.846 18.7071   6
   6   9  -1 105.850 19.6586   1
  -6   9   1 138.877 20.8438  13
  -5  -9   1 -14.903 13.2340   3
   5  -9  -1 -17.827 11.4988   3
   5  -9  -1 -14.651 15.7694   9
   5   9  -1 -8.9302 12.4714   1
  -5   9   1 -0.7862 13.9133  13
   4  -9  -1 78.4448 15.6265   3
  -4  -9   1 45.9091 15.2428   3
   4  -9  -1 98.4380 21.0965   9
   4   9  -1 88.2594 15.9619   1
  -4   9   1 44.1918 16.8821   2
  -4   9   1 110.043 16.2847  13
   3  -9  -1 432.530 35.7100   9
  -3  -9   1 410.890 25.8810   3
   3  -9  -1 357.970 25.7007   3
   3   9  -1 300.026 26.2102   1
  -3   9   1 357.889 23.9531  13
  -2  -9   1 312.937 25.4493   3
   2  -9  -1 265.654 23.3649   3
   2  -9  -1 270.381 28.3850   9
  -2   9   1 258.257 18.7969  13
   1  -9  -1 87.1637 15.1619   3
  -1  -9   1 127.209 17.9507   3
  -1   9   1 124.988 12.2931  13
   0  -9   1 142.737 18.1554   3
   0  -9  -1 148.769 17.4515   3
  -1  -9  -1 137.819 17.6144   3
   1  -9   1 129.444 16.5397   3
   1  -9   1 119.026 21.4712   9
  -1   9  -1 125.116 12.6041  13
   2  -9   1 73.4083 15.1925   3
  -2  -9  -1 65.0705 14.2328   3
   2  -9   1 32.2462 16.1929   9
  -2   9  -1 33.2443 10.8109  13
   3  -9   1 110.033 21.9297   9
  -3  -9  -1 107.877 17.5602   3
   3  -9   1 103.620 17.5095   3
  -3   9  -1 122.497 16.1036  13
   3   9   1 118.030 18.2949   1
   4  -9   1 230.837 25.1253   3
   4  -9   1 209.038 28.5017   9
  -4  -9  -1 238.721 24.1472   3
   4   9   1 215.598 23.3535   1
  -4   9  -1 273.353 23.8523  13
   5  -9   1 44.8656 19.3659   9
  -5  -9  -1 13.1315 13.9861   3
  -5   9  -1 -4.9152 12.1235  13
   5   9   1 37.1975 14.4802   1
  -6  -9  -1 0.85990 14.1498   3
   6  -9   1 -1.7713 16.9373   9
   6   9   1 12.3382 16.2797   6
  -6   9  -1 -1.1998 13.6983  13
   6   9   1 8.13443 14.9805   1
   7  -9   1 42.7862 21.3889   9
  -7  -9  -1 22.0433 17.6663   3
  -7   9  -1 37.7276 17.6055  13
   7   9   1 6.93278 15.5084   1
   7   9   1 32.0260 18.0598   6
   8  -9   1 14.7730 22.4471   9
  -8  -9  -1 19.9597 19.9395   3
  -8   9  -1 56.0192 20.7806  13
   8   9   1 57.2084 20.6425   6
   8   9   1 54.0459 18.9579   1
  -7 -10   1 22.0337 14.6464   3
   7 -10  -1 39.8449 23.0995   9
   7  10  -1 21.0029 18.8501   6
  -7  10   1 13.3014 17.2368  13
   7  10  -1 3.32029 16.7671   1
   6 -10  -1 -7.2834 18.2337   9
   6 -10  -1 11.8618 15.1117   3
  -6 -10   1 9.33652 16.4430   3
   6  10  -1 19.7413 17.1386   1
  -6  10   1 5.44202 15.4194  13
   5 -10  -1 44.3281 15.7059   3
   5 -10  -1 19.3898 18.8649   9
  -5 -10   1 5.56711 15.4895   3
  -5  10   1 31.9047 20.1506   2
   5  10  -1 5.83833 14.2156   1
  -5  10   1 24.4467 13.9127  13
  -4 -10   1 225.347 25.6932   3
   4 -10  -1 192.271 28.2809   9
   4 -10  -1 193.932 23.1471   3
  -4  10   1 230.367 28.0156   2
  -4  10   1 225.198 22.1562  13
   4  10  -1 202.794 23.7258   1
   3 -10  -1 98.6622 17.4615   3
  -3 -10   1 58.9605 16.4485   3
   3 -10  -1 67.8656 20.6696   9
  -3  10   1 103.426 15.6907  13
   3  10  -1 93.0463 19.5908   1
   2 -10  -1 56.1973 19.3985   9
  -2 -10   1 18.4817 14.0862   3
   2 -10  -1 52.8551 14.3250   3
  -1 -10   1 13.2130 10.3535   3
   1 -10  -1 47.5566 13.8372   3
   0 -10  -1 83.0969 16.1733   3
   0 -10   1 80.7299 16.9306   3
  -1 -10  -1 0.97636 11.5101   3
   1 -10   1 18.8140 12.5538   3
   2 -10   1 87.2114 21.4766   9
   2 -10   1 87.7619 17.6207   3
  -2 -10  -1 109.292 17.5742   3
   3 -10   1 0.49165 11.9704   3
   3 -10   1 -20.063 15.1700   9
  -3 -10  -1 -3.7551 12.5553   3
  -3  10  -1 9.57574 11.8391  13
  -4 -10  -1 20.8489 14.6618   3
   4 -10   1 5.51479 16.9968   9
   4 -10   1 4.95744 13.8921   3
   4  10   1 2.95719 14.2633   1
  -4  10  -1 20.0140 12.7356  13
  -5 -10  -1 64.3385 18.5638   3
   5 -10   1 82.7878 19.4466   3
   5 -10   1 78.5536 25.7056   9
   5  10   1 57.5155 18.1384   1
  -5  10  -1 91.5942 19.7282  13
   6 -10   1 59.7099 24.4768   9
   6 -10   1 15.6503 17.3261   3
  -6 -10  -1 23.7750 17.0533   3
  -6  10  -1 38.8860 17.3203  13
   6  10   1 22.9394 18.2312   1
  -7 -10  -1 74.6062 21.7211   3
   7 -10   1 98.6295 27.4920   9
  -7  10  -1 64.1750 20.1863  13
   7  10   1 43.2519 19.2346   1
   7  10   1 102.607 23.8150   6
  -6 -11   1 56.6717 21.0961   3
   6 -11  -1 39.5316 24.6889   9
   6 -11  -1 88.6798 20.3517   3
   6  11  -1 35.0626 19.6701   1
  -6  11   1 62.4167 20.3019  13
  -5 -11   1 156.519 25.4574   3
   5 -11  -1 200.984 24.7920   3
   5 -11  -1 195.352 33.3304   9
   5  11  -1 173.584 24.8217   1
  -5  11   1 202.239 30.7754   2
  -4 -11   1 24.8336 17.5536   3
   4 -11  -1 33.0014 23.1863   9
   4 -11  -1 -0.5482 15.7130   3
  -4  11   1 23.6536 19.9256   2
   4  11  -1 20.1271 17.4336   1
  -3 -11   1 31.8150 16.8222   3
   3 -11  -1 39.2657 20.9688   9
   3 -11  -1 47.5450 17.3036   3
   3  11  -1 10.3389 17.5148   1
  -3  11   1 18.8384 19.1255   2
   2 -11  -1 21.3365 14.0290   3
  -2 -11   1 40.8275 16.2137   3
  -1 -11   1 33.5654 15.8236   3
   1 -11  -1 -6.6407 12.3497   3
   0 -11   1 -9.5794 13.2810   3
   0 -11  -1 26.5809 14.5388   3
  -1 -11  -1 94.4908 18.2752   3
   1 -11   1 84.4399 18.4479   3
  -2 -11  -1 16.2298 14.2617   3
   2 -11   1 31.4316 16.0736   3
  -3 -11  -1 26.5919 15.8356   3
   3 -11   1 12.8996 16.6809   3
   3 -11   1 32.2612 21.2112   9
  -4 -11  -1 62.5768 18.9467   3
   4 -11   1 81.3008 25.2287   9
   4 -11   1 62.0490 18.9385   3
   4  11   1 118.060 23.3682   1
   5 -11   1 -5.1773 22.1634   9
  -5 -11  -1 8.37236 15.6914   3
   5 -11   1 10.9845 18.4494   3
  -5  11  -1 9.37706 19.9213   2
   5  11   1 8.99512 17.5916   1
   6 -11   1 88.7266 27.6850   9
  -6 -11  -1 39.9299 19.1673   3
   6 -11   1 46.0660 19.6887   3
  -6  11  -1 54.9510 20.6109  13
   6  11   1 51.7842 21.7879   1
   4 -12  -1 -6.6343 14.3362   3
   4 -12  -1 22.9464 22.9301   9
  -4 -12   1 -11.560 15.5513   3
   4  12  -1 -11.698 18.1078   1
  -4  12   1 1.25677 20.1711   2
  -3 -12   1 71.7295 20.8557   3
   3 -12  -1 46.4143 16.6595   3
  -3  12   1 61.0743 22.5455   2
  -2 -12   1 26.3304 16.0827   3
   2 -12  -1 21.0742 15.4253   3
  -2  12   1 8.89056 17.9621   2
  -1 -12   1 118.917 22.2331   3
   1 -12  -1 81.1962 19.0038   3
  -1  12   1 95.0574 23.8910   2
   0 -12  -1 4.47998 15.3379   3
   0 -12   1 -20.374 16.4236   3
  -1 -12  -1 -0.7810 14.3660   3
   1 -12   1 10.7104 15.5856   3
   2 -12   1 6.57785 15.2291   3
  -2 -12  -1 1.80048 14.8745   3
   3 -12   1 -14.496 14.2166   3
  -3 -12  -1 8.57398 16.3702   3
   4 -12   1 -17.520 20.4827   9
   4 -12   1 0.36008 16.0389   3
  -4 -12  -1 -3.5976 16.5005   3
   4  12   1 2.31812 18.4495   1
  -4  12  -1 -22.254 19.5062   2
  12   0  -2 119.879 29.8989   9
  12   0  -2 175.845 19.9340   1
  11   0  -2 -10.459 18.8363   9
  11   0  -2 0.21808 10.7600   1
  10   0  -2 33.8033 11.3828   1
  10   0  -2 -5.5191 16.5445   9
   9   0  -2 -3.2897 7.70815  12
   9   0  -2 -8.4163 5.81761   6
   9   0  -2 1.08537 14.8510   9
   9   0  -2 -12.720 7.63778   1
   8   0  -2 495.150 34.2671   9
   8   0  -2 526.948 24.1755  12
   8   0  -2 489.496 21.7260   6
   8   0  -2 489.275 24.8637   1
   7   0  -2 19.3046 11.7733   9
   7   0  -2 -0.5357 5.37991   1
   7   0  -2 -5.2850 4.15044  11
   7   0  -2 -0.5939 6.02434   1
   7   0  -2 -6.4458 4.54156  12
   7   0  -2 -3.1746 4.87247   6
   6   0  -2 437.795 20.4515   1
   6   0  -2 457.707 20.9331   1
   6   0  -2 449.610 20.0834  12
   6   0  -2 451.326 18.8412   6
   6   0  -2 448.763 27.3804   9
   6   0  -2 485.037 19.2010  11
   5   0  -2 0.80652 7.24361   9
   5   0  -2 1.95598 3.32400   6
   5   0  -2 -1.2407 3.22879   1
   5   0  -2 0.20590 3.88444   1
   5   0  -2 1.55137 3.46017  12
   5   0  -2 0.33596 3.27079  11
   4   0  -2 131.508 7.18130   6
   4   0  -2 128.687 7.77319   1
   4   0  -2 123.920 12.2333   9
   4   0  -2 135.150 7.47423   1
   4   0  -2 126.086 7.52387  12
   4   0  -2 116.885 7.28725  11
   3   0  -2 1.82252 1.76464   1
   3   0  -2 2.95116 2.44059  11
   3   0  -2 -2.8773 2.89284  13
   3   0  -2 3.26225 3.08125   3
   3   0  -2 1.23558 2.14096  12
   3   0  -2 2.42823 1.95120   1
   3   0  -2 1.59464 2.21584   5
   3   0  -2 2.74509 2.15536   6
   2   0  -2 4227.96 135.801  13
   2   0  -2 4213.98 135.461   3
   2   0  -2 4117.44 133.923   1
   2   0  -2 4320.81 135.772   4
   2   0  -2 4281.78 134.566   5
   2   0  -2 4208.62 134.752  12
   2   0  -2 4072.19 135.040  11
   2   0  -2 4212.22 137.002  10
   2   0  -2 4213.18 133.741   1
   1   0  -2 -0.2420 0.67431  11
   1   0  -2 0.85765 0.74831   4
   1   0  -2 0.54480 0.55559   3
   1   0  -2 -0.3263 0.81767  13
   1   0  -2 0.18604 0.25735   1
   1   0  -2 -0.2328 0.17322   1
   1   0  -2 -0.2982 0.69828  10
   0   0  -2 -0.1045 0.21736   7
   0   0   2 0.01937 0.37326  11
   0   0  -2 1.02826 0.47162   1
   0   0   2 0.23403 0.36717   2
   0   0  -2 0.24401 0.23939   9
   0   0   2 0.53918 0.51612   8
   0   0   2 -0.0997 0.39454  14
   1   0   2 1.94928 1.04403  11
   1   0   2 -0.4227 1.02806  14
  -1   0  -2 1.24188 1.87077   1
  -1   0  -2 0.93187 1.15189  10
  -1   0  -2 -0.0976 1.25083   4
   1   0   2 1.21420 1.20615   6
   1   0   2 -0.1245 1.03434  12
   1   0   2 1.20722 1.27984   8
   1   0   2 2.47663 2.03098   1
   2   0   2 2810.67 91.5011   6
   2   0   2 2821.16 92.1668  12
  -2   0  -2 2829.70 92.8744   4
   2   0   2 2822.83 90.7995  14
  -2   0  -2 2767.41 93.6781  10
   2   0   2 2795.55 91.6446   8
   2   0   2 2901.81 93.1593   1
   2   0   2 2808.70 93.5601   1
   3   0   2 -3.0964 2.58964   8
  -3   0  -2 -1.5176 3.99816  10
   3   0   2 1.99644 3.28821  12
   3   0   2 -2.1575 3.41910   1
   3   0   2 -5.3027 2.84346   1
   3   0   2 5.22834 2.64301   6
  -3   0  -2 -1.1592 4.03387   4
  -4   0  -2 3333.25 114.152  10
   4   0   2 3297.66 112.214   1
   4   0   2 3310.45 108.554   6
   4   0   2 3358.77 111.432   1
   4   0   2 3255.05 109.742  12
  -4   0  -2 3358.83 112.111   4
   5   0   2 -0.5831 5.95069   1
  -5   0  -2 -9.6879 6.48029  10
   5   0   2 -3.5013 4.56192   1
   5   0   2 2.67535 4.65671  12
   5   0   2 2.32909 3.99381   6
  -5   0  -2 4.26778 6.58233   4
   5   0   2 3.16322 2.20530  11
  -6   0  -2 176.619 18.4986  10
   6   0   2 187.963 11.4547   6
  -6   0  -2 137.490 15.0110   4
   6   0   2 178.607 7.94710  11
   6   0   2 172.015 15.9638   1
   6   0   2 169.304 12.2989  12
   7   0   2 -5.3793 5.27807   6
   7   0   2 0.50659 8.49795   1
  -7   0  -2 2.13849 8.04576  10
   7   0   2 0.45471 2.01811  11
   7   0   2 4.89882 7.15760  12
  -7   0  -2 0.27902 9.70492   4
   8   0   2 977.864 45.7431   1
   8   0   2 1071.87 43.1026  12
  -8   0  -2 1007.10 47.9731   4
   8   0   2 1079.86 40.4856   6
   9   0   2 2.29739 5.61150   6
  -9   0  -2 4.14686 13.1040   4
   9   0   2 5.95890 10.9458   1
   9   0   2 -10.075 8.35834  12
  10   0   2 24.5581 14.0100   1
 -10   0  -2 48.9961 16.8041   4
  11   0   2 -14.676 12.5716   1
 -11   0  -2 -1.5635 13.6360   4
  12   0   2 276.787 28.6482   1
  12  -1  -2 8.86191 13.0949   1
  12  -1  -2 -4.2076 21.8183   9
  12   1  -2 3.45194 12.1020   1
  12   1  -2 5.31802 21.9552   9
  11  -1  -2 220.466 21.2206   1
  11  -1  -2 210.497 33.1578   9
  11   1  -2 236.748 33.8968   9
  11   1  -2 227.852 20.8343   1
  10  -1  -2 50.4256 21.2261   9
  10  -1  -2 74.7339 13.6243   1
  10   1  -2 105.253 14.3524   1
  10   1  -2 84.9494 13.0982  12
  10   1  -2 109.880 24.2807   9
   9  -1  -2 13.2926 8.90567   1
   9  -1  -2 0.71750 6.51365  12
   9  -1  -2 28.3381 16.8080   9
   9   1  -2 -3.2252 6.94551   6
   9   1  -2 -14.184 13.6449   9
   9   1  -2 0.53682 8.52657  12
   9   1  -2 0.37267 8.24594   1
   8  -1  -2 223.753 25.1804   9
   8  -1  -2 206.654 11.2947   6
   8  -1  -2 175.234 13.3561  12
   8  -1  -2 237.322 17.3894   1
   8   1  -2 192.202 16.0130   1
   8   1  -2 195.590 14.4050   6
   8   1  -2 235.034 17.2657  12
   8   1  -2 205.717 24.6773   9
   7  -1  -2 511.971 21.8425  12
   7  -1  -2 476.961 24.2088   1
   7  -1  -2 491.739 23.8336   1
   7  -1  -2 505.265 19.8248   6
   7  -1  -2 536.918 32.9450   9
   7   1  -2 542.582 24.7511   1
   7   1  -2 533.675 24.5574   1
   7   1  -2 503.850 23.9267  12
   7   1  -2 507.202 31.8295   9
   7   1  -2 521.817 23.0646   6
   6  -1  -2 402.244 16.2951   6
   6  -1  -2 423.393 20.2464   1
   6  -1  -2 409.143 17.7165  12
   6  -1  -2 422.238 19.6480   1
   6  -1  -2 471.924 27.6062   9
   6   1  -2 447.886 20.1164   1
   6   1  -2 423.313 20.5295  12
   6   1  -2 406.740 19.9860   1
   6   1  -2 413.626 18.8493   6
   5  -1  -2 107.325 6.98261  11
   5  -1  -2 106.111 9.07096   1
   5  -1  -2 122.329 6.40637   6
   5  -1  -2 124.415 7.48460  12
   5  -1  -2 122.780 8.87851   1
   5  -1  -2 127.472 14.6412   9
   5   1  -2 101.916 8.85682   6
   5   1  -2 117.248 9.10226   1
   5   1  -2 134.329 9.74690  12
   4  -1  -2 160.282 9.39325   1
   4  -1  -2 153.431 6.78836   6
   4  -1  -2 155.621 13.9102   9
   4  -1  -2 155.145 7.85279  11
   4  -1  -2 160.970 8.90999   1
   4  -1  -2 140.880 7.30963  12
   4   1  -2 151.373 8.96270   6
   4   1  -2 160.228 9.66897  12
   4   1  -2 160.725 8.99041  11
   4   1  -2 151.170 8.80005   1
   4   1  -2 148.049 8.50344   1
   3  -1  -2 1170.33 38.3630   1
   3  -1  -2 1113.73 38.3580   1
   3  -1  -2 1110.57 36.7125  12
   3  -1  -2 1117.75 42.0754   9
   3  -1  -2 1153.22 36.9920   5
   3   1  -2 1111.28 38.7227   6
   3   1  -2 1101.80 38.6546  11
   3   1  -2 1087.58 39.0882  12
   3   1  -2 1127.00 37.3719   1
  -3   1   2 1064.74 41.6520   4
   3   1  -2 1114.65 38.7620  13
   3   1  -2 1109.79 37.6675   1
   2  -1  -2 1551.92 55.2988   9
   2  -1  -2 1633.10 51.4822   5
   2  -1  -2 1607.04 52.2355   6
   2  -1  -2 1581.50 53.0376   1
   2  -1  -2 1596.38 52.8930   1
   2   1  -2 1602.21 53.7614  12
   2   1  -2 1647.49 53.0698  13
   2   1  -2 1614.23 51.9113   1
   2   1  -2 1631.11 55.2983  10
   2   1  -2 1623.76 53.9510   3
  -2   1   2 1500.49 55.0900   4
   2   1  -2 1637.97 51.7656   1
   2   1  -2 1606.19 54.0189  14
   2   1  -2 1576.75 53.5369  11
   2   1  -2 1642.41 53.5017   4
   2   1  -2 1617.27 53.3336   5
   1  -1  -2 648.620 25.8362   7
   1  -1  -2 750.304 24.1075   1
   1  -1  -2 735.443 23.5077  12
   1  -1  -2 761.846 23.8115   6
   1  -1  -2 619.204 23.9006   1
   1   1  -2 823.882 24.4677   5
   1   1  -2 652.286 23.3204   4
  -1   1   2 629.975 24.3603  13
   1   1  -2 577.395 23.1021   1
   1   1  -2 685.420 23.6485  13
   1   1  -2 767.004 24.5528   3
   1   1  -2 720.234 24.8456  10
   1   1  -2 798.147 24.7357  11
   0  -1  -2 671.670 22.1729   6
   0  -1  -2 580.379 21.9548  12
   0   1   2 673.838 22.4346   1
   1  -1   2 1105.40 37.8291   8
  -1  -1  -2 1100.49 38.8147   7
   1  -1   2 1087.25 37.5834  14
  -1  -1  -2 1096.56 37.2026   3
   1  -1   2 1067.31 36.2563  11
  -1  -1  -2 1092.76 38.4502  10
   1  -1   2 1138.15 37.8937   1
   1   1   2 1093.38 38.0746   1
  -1   1  -2 1110.88 38.8263   9
   1   1   2 1117.31 37.5625   6
   1   1   2 1122.89 35.6478   2
  -1   1  -2 1103.13 36.8510   4
  -1   1  -2 1153.56 38.0890   1
   1   1   2 1093.50 36.2099   8
   2  -1   2 1920.76 63.4002   1
   2  -1   2 1921.04 63.0311   8
  -2  -1  -2 1840.00 64.6034  10
   2   1   2 1870.44 60.9631   8
   2   1   2 1921.18 64.0039   1
   2   1   2 1863.46 62.5840   6
   2   1   2 1865.83 63.5243   1
   2   1   2 1842.29 63.0822  12
  -2   1  -2 1813.69 62.6086   4
  -2   1  -2 1924.53 65.2643   9
   3  -1   2 738.575 28.3811   1
  -3  -1  -2 698.128 29.7453  10
   3  -1   2 709.746 25.2403   6
   3  -1   2 738.360 27.7453   1
   3  -1   2 695.944 26.3443  12
   3   1   2 675.459 28.1379   1
   3   1   2 743.541 25.2061   8
  -3   1  -2 749.590 27.8594   4
   3   1   2 709.269 26.5718   6
   3   1   2 693.285 28.2606   1
   3   1   2 718.276 27.4085  12
   3   1   2 706.329 23.2012  14
   4  -1   2 979.359 38.3764   1
   4  -1   2 996.411 35.1304   6
   4  -1   2 1002.28 39.0891   1
  -4  -1  -2 1019.60 41.3512  10
   4  -1   2 1042.01 36.6573  12
   4   1   2 965.768 36.5778   6
  -4   1  -2 995.812 38.7001   4
   4   1   2 1066.36 39.3704   1
   4   1   2 1032.80 37.8879  12
   4   1   2 1018.26 39.5913   1
   4   1   2 1014.04 35.5193   8
   5  -1   2 546.974 22.2636  12
   5  -1   2 538.013 25.2232   1
   5  -1   2 537.138 20.4524   6
  -5  -1  -2 535.989 28.0335  10
   5   1   2 543.444 23.4726  12
   5   1   2 505.071 21.9494   6
  -5   1  -2 486.268 24.7075   4
   5   1   2 453.118 24.3623   1
   5   1   2 512.118 24.6472   1
   6  -1   2 247.759 18.1225   1
   6  -1   2 216.398 12.2131   6
  -6  -1  -2 228.338 21.5588  10
   6  -1   2 243.955 14.4821  12
  -6   1  -2 248.073 19.4645   4
   6   1   2 233.684 14.4227   6
   6   1   2 225.130 18.1928   1
   6   1   2 242.571 15.4232  12
  -7  -1  -2 554.148 33.7644  10
   7  -1   2 572.193 23.4338   6
   7  -1   2 541.723 25.5700  12
   7  -1   2 555.426 29.0290   1
   7   1   2 569.441 25.1099   6
  -7   1  -2 526.582 28.6627   4
   7   1   2 562.862 21.0441  14
   7   1   2 558.824 27.6537  12
   7   1   2 574.757 30.2512   1
   8  -1   2 15.1900 10.2541   1
  -8  -1  -2 29.6305 14.6069  10
   8  -1   2 4.69779 7.51760  12
   8  -1   2 13.1558 6.37569   6
   8   1   2 5.55150 10.1054   1
  -8   1  -2 28.3482 12.8932   4
   8   1   2 10.7638 6.80125   6
   8   1   2 15.1842 8.68781  12
   9  -1   2 102.014 13.3355  12
   9  -1   2 123.513 17.2766   1
  -9  -1  -2 68.4869 19.0913  10
  -9   1  -2 78.2988 17.5139   4
   9   1   2 68.0382 14.9647   1
   9   1   2 96.5845 14.3108  12
   9   1   2 95.1084 12.7351   6
  10  -1   2 160.736 20.8781   1
 -10   1  -2 136.843 19.9153   4
  10   1   2 196.268 19.9919  12
  10   1   2 186.858 22.2634   1
  11  -1   2 42.0794 16.2463   1
  11   1   2 22.1579 15.2280   1
 -11   1  -2 17.9200 17.6762   4
  12  -1   2 21.5583 16.3802   1
 -12   1  -2 -5.5521 18.8646   4
  12   1   2 -4.4184 14.8112   1
  12  -2  -2 7.94327 26.1630   9
  12  -2  -2 -4.1228 13.9506   1
 -12   2   2 14.7358 18.6240   4
  12   2  -2 7.21074 12.2361   1
  12   2  -2 -7.8707 21.0367   9
  11  -2  -2 38.5889 23.5916   9
  11  -2  -2 41.8230 13.9364   1
  11   2  -2 61.7705 22.7784   9
 -11   2   2 21.2352 17.4621   4
  11   2  -2 47.5102 13.4106   1
  10  -2  -2 27.4918 20.0206   9
  10  -2  -2 36.0786 12.4110   1
  10   2  -2 36.8901 11.6708  12
  10   2  -2 41.0931 11.4005   6
  10   2  -2 58.2618 20.2527   9
 -10   2   2 34.5788 16.2525   4
  10   2  -2 37.6635 11.7491   1
   9  -2  -2 430.348 26.1854   1
   9  -2  -2 497.849 37.6514   9
  -9   2   2 431.374 28.0921   4
   9   2  -2 440.061 25.5098   1
   9   2  -2 492.735 36.4354   9
   9   2  -2 447.847 25.9710  12
   9   2  -2 482.042 25.2339   6
   8  -2  -2 -7.5896 4.77200  12
   8  -2  -2 -9.6800 7.05464   1
   8  -2  -2 0.09118 12.9134   9
   8   2  -2 4.84216 7.20093   6
   8   2  -2 0.36428 5.31451  14
   8   2  -2 -3.1214 8.59809  12
  -8   2   2 4.37710 8.31678   4
   8   2  -2 9.76668 7.67003   1
   7  -2  -2 5.58085 4.63520  12
   7  -2  -2 11.2630 7.61100   1
   7  -2  -2 30.7159 13.5858   9
  -7   2   2 41.3288 11.7316   4
   7   2  -2 3.84227 5.63322   1
   7   2  -2 8.37728 5.57942  14
   7   2  -2 30.0404 8.41456  12
   7   2  -2 12.6689 6.75001   6
   6  -2  -2 21.1078 10.9137   9
   6  -2  -2 17.9168 3.86764  12
   6  -2  -2 30.9340 6.60635   1
   6  -2  -2 19.2442 7.12077   1
  -6   2   2 18.9272 7.31271   4
   6   2  -2 16.3869 5.30115   1
   6   2  -2 25.3602 6.88156   1
   6   2  -2 13.8094 6.30781   6
   6   2  -2 9.60608 4.82198  14
   6   2  -2 25.2905 7.37480  12
   5  -2  -2 802.347 30.9065   1
   5  -2  -2 728.419 36.3448   9
   5  -2  -2 774.550 26.7251  12
   5  -2  -2 766.505 31.2351   1
  -5   2   2 742.876 32.8455   4
   5   2  -2 834.473 32.2395  12
   5   2  -2 815.484 30.0217   1
   5   2  -2 804.340 30.0773  14
   5   2  -2 794.595 30.2384   1
   5   2  -2 787.073 31.1789   6
   4  -2  -2 22.4879 4.92912   1
   4  -2  -2 20.5856 8.08244   9
   4  -2  -2 24.2315 5.42195   1
   4   2  -2 18.5921 4.32656  14
   4   2  -2 19.5190 3.85992   1
   4   2  -2 29.2547 5.73103   6
  -4   2   2 27.6691 6.73893   4
   4   2  -2 15.1051 3.46742  13
   4   2  -2 22.3169 4.06226   1
   4   2  -2 25.0023 5.79010  12
   3  -2  -2 871.316 34.4291   9
   3  -2  -2 851.351 27.0655   6
   3  -2  -2 869.598 30.6766   1
   3  -2  -2 852.866 30.9323   1
   3   2  -2 824.453 30.9408   6
   3   2  -2 785.376 29.0161   1
   3   2  -2 843.712 31.5244  12
   3   2  -2 826.932 29.1980   1
  -3   2   2 863.823 31.5688   4
  -3   2   2 802.071 32.0519  13
   3   2  -2 826.359 29.2473  13
   3   2  -2 811.253 30.2356  14
   2  -2  -2 608.392 22.5190   1
   2  -2  -2 589.245 20.3514   6
   2  -2  -2 611.575 24.6286   9
   2  -2  -2 596.549 22.7628   1
   2  -2  -2 598.616 19.6152  12
   2   2  -2 619.200 23.2927  12
   2   2  -2 626.486 21.9149   8
   2   2  -2 602.486 21.9292   4
   2   2  -2 526.847 24.0599  10
   2   2  -2 596.938 20.5931  13
   2   2  -2 582.369 21.3027   1
   2   2  -2 580.608 22.3460  14
   2   2  -2 614.841 23.0094   6
   2   2  -2 604.146 21.3923   1
  -2   2   2 621.267 23.4078  13
   1  -2  -2 139.071 6.24448  12
   1  -2  -2 150.769 6.78398   6
   1  -2  -2 132.626 8.40537   9
   1  -2  -2 139.444 7.76115   1
  -1  -2   2 141.538 7.41501   5
   1   2  -2 131.815 6.97766   1
  -1   2   2 130.092 8.19917   7
   1   2  -2 141.372 7.17472   8
  -1   2   2 129.080 7.31880  13
  -1   2   2 131.775 8.79244   1
  -1   2   2 140.398 7.97135   2
   1   2  -2 134.184 6.91486   1
   1   2  -2 136.544 7.65060   7
   1   2  -2 130.333 7.66195  14
   0  -2  -2 946.128 34.1458   9
   0  -2   2 956.997 34.5794   3
   0  -2  -2 968.037 33.4000  12
   0  -2  -2 970.169 33.8683   1
   0  -2  -2 949.714 32.8180   3
   0  -2  -2 1008.40 33.5393   6
   0  -2   2 976.079 33.1083   5
   0   2   2 978.944 35.3377   7
   0   2  -2 1006.46 33.1359   7
   0   2   2 939.086 32.6933  13
   0   2  -2 960.665 33.7229   1
   0   2  -2 986.047 34.4944  14
   0   2   2 950.757 33.9324   1
   0   2  -2 959.491 33.7561   8
   0   2  -2 995.378 35.0990   9
   1  -2   2 2110.77 69.6070   1
  -1  -2  -2 2139.95 70.6584   6
  -1  -2  -2 2053.57 69.4598  12
   1  -2   2 2094.47 68.2112   5
  -1  -2  -2 2063.90 68.7933   3
  -1  -2  -2 2044.58 71.0757  10
   1  -2   2 1998.72 69.7543  14
  -1   2  -2 2118.76 68.6318   7
  -1   2  -2 2053.77 69.6803   8
  -1   2  -2 2138.19 69.8127   1
  -1   2  -2 2109.18 71.2138   9
   1   2   2 2097.97 69.6404   1
   1   2   2 2062.64 71.3684   7
  -1   2  -2 2062.67 67.7661   4
  -2  -2  -2 6.86399 4.82679  10
  -2  -2  -2 4.14431 3.60874   3
   2  -2   2 6.62339 3.52893   1
   2   2   2 9.05925 4.28051  12
  -2   2  -2 11.6751 3.28817   4
   2   2   2 13.2930 3.61826   6
   2   2   2 5.12639 3.25819   1
   2   2   2 6.61562 3.67794   1
  -2   2  -2 4.36950 4.07028  13
  -3  -2  -2 56.0994 6.88092   3
  -3  -2  -2 56.6010 8.71478  10
   3   2   2 52.0839 6.37671  12
   3   2   2 61.5846 3.54694   8
   3   2   2 51.4056 6.46940   6
   3   2   2 46.4451 6.46074   1
  -3   2  -2 65.5631 7.59442  13
   3   2   2 65.2902 7.22606   1
  -3   2  -2 57.2429 6.86102   4
   4  -2   2 48.8091 7.91938   1
  -4  -2  -2 39.1326 9.18503  10
  -4   2  -2 63.8563 7.71591   4
   4   2   2 64.4293 8.46370   1
   4   2   2 64.2607 4.79048   8
   4   2   2 59.1648 7.52169   6
   4   2   2 65.3017 8.19037   1
   4   2   2 49.0264 7.64241  12
   5  -2   2 2608.01 95.3755   1
  -5  -2  -2 2747.60 99.6601  10
   5   2   2 2755.22 95.5400   1
   5   2   2 2735.43 94.6950  12
   5   2   2 2839.15 90.1773   8
   5   2   2 2811.79 93.6453   6
   5   2   2 2698.87 95.7978   1
  -5   2  -2 2724.28 95.2881   4
  -6  -2  -2 0.06172 9.33983  10
   6  -2   2 2.07335 7.41251   1
  -6   2  -2 0.30538 8.17808   4
   6   2   2 1.59585 6.95450  12
   6   2   2 1.68537 8.43898   1
   6   2   2 1.44848 7.15738   6
   7  -2   2 337.509 23.4013   1
  -7  -2  -2 321.892 28.5471  10
   7   2   2 362.651 21.7519  12
   7   2   2 358.060 24.3522   1
   7   2   2 366.056 20.1884   6
  -7   2  -2 352.983 23.4319   4
  -8  -2  -2 11.6542 13.5109  10
   8  -2   2 17.4647 10.5930   1
  -8   2  -2 0.34088 10.9217   4
   8   2   2 17.3627 8.29027   6
   8   2   2 6.11147 10.1088  12
   8   2   2 29.9916 11.5126   1
  -9  -2  -2 32.5859 17.8150  10
   9  -2   2 32.1045 12.5011   1
   9   2   2 48.0192 14.1939   1
   9   2   2 53.4067 11.5692   6
  -9   2  -2 54.0679 16.1741   4
   9   2   2 43.1767 12.4584  12
 -10  -2  -2 25.8620 18.9364  10
  10  -2   2 30.9035 14.9234   1
  10   2   2 28.9352 14.7802   1
  10   2   2 33.4370 13.7828  12
 -10   2  -2 47.4798 17.5685   4
  10   2   2 12.1532 9.61256   6
 -11  -2  -2 214.939 32.8500  10
  11  -2   2 235.074 25.8651   1
 -11   2  -2 238.538 29.6612   4
  11   2   2 213.081 25.6006   1
  12  -2   2 23.8694 16.4588   1
  12   2   2 36.2425 17.1974   1
 -12   2  -2 -3.2896 18.9650   4
  12  -3  -2 46.7584 26.3148   9
  12  -3  -2 25.8616 16.5084   1
 -12   3   2 20.8710 20.9271   4
  12   3  -2 17.5370 13.0147   1
  12   3  -2 30.1430 23.4350   9
  11  -3  -2 68.8468 17.1108   1
  11  -3  -2 54.3173 24.8288   9
  11   3  -2 112.108 16.4076   1
  11   3  -2 129.774 18.7120  12
  11   3  -2 136.524 27.4678   9
 -11   3   2 103.580 20.3460   4
  10  -3  -2 484.054 30.4831   1
  10  -3  -2 452.353 43.3246   9
  10   3  -2 453.842 29.1217  12
  10   3  -2 427.830 40.2893   9
 -10   3   2 476.961 36.5143   4
  10   3  -2 460.503 27.0378   6
  10   3  -2 454.539 28.3007   1
   9  -3  -2 63.8151 20.2467   9
   9  -3  -2 81.2016 14.3739   1
   9   3  -2 94.2152 14.9593   6
   9   3  -2 81.4499 13.1792   1
  -9   3   2 81.0613 15.4167   4
   9   3  -2 84.7743 14.1355  12
   8  -3  -2 116.983 15.0486   1
   8  -3  -2 78.6681 19.7974   9
   8   3  -2 79.6823 12.3325   6
   8   3  -2 96.5011 7.98726  14
   8   3  -2 93.6388 13.6223  12
  -8   3   2 92.3380 16.4324   4
   7  -3  -2 527.293 33.7240   9
   7  -3  -2 465.081 25.6949   1
   7   3  -2 525.080 25.2612   1
   7   3  -2 464.130 20.0931  14
   7   3  -2 483.271 24.6823   6
  -7   3   2 450.849 26.1647   4
   7   3  -2 502.928 26.1299  12
   6  -3  -2 137.480 13.6800   1
   6  -3  -2 154.352 19.6440   9
   6   3  -2 142.639 12.1519   1
   6   3  -2 164.533 10.0122  14
   6   3  -2 164.442 13.8856   6
  -6   3   2 149.671 15.8522   4
   6   3  -2 120.213 8.38962   8
   6   3  -2 154.417 14.1934  12
   6   3  -2 158.722 11.1507   1
   5  -3  -2 70.0032 13.1801   9
   5  -3  -2 28.6382 7.60934   1
   5   3  -2 52.9030 7.66114   6
  -5   3   2 62.2452 10.7868  13
   5   3  -2 38.7442 8.36660  12
  -5   3   2 40.1143 9.04425   4
   5   3  -2 33.7794 6.13893   1
   5   3  -2 53.2318 6.47294   1
   5   3  -2 45.2151 5.90392  14
   4  -3  -2 824.040 33.2484   1
   4  -3  -2 790.612 37.0316   9
   4  -3  -2 857.306 27.6280   5
   4   3  -2 858.481 31.1043  14
   4   3  -2 857.611 30.1033  13
   4   3  -2 851.605 33.9761  12
  -4   3   2 852.305 34.9692  13
   4   3  -2 840.952 33.4153   6
   4   3  -2 842.449 31.3662   1
   4   3  -2 835.164 30.3374   8
  -4   3   2 854.799 33.6757   4
   4   3  -2 824.742 31.1193   1
   3  -3  -2 827.605 35.6513   9
   3  -3  -2 857.838 33.2252   1
   3  -3  -2 882.535 28.6784   6
   3   3  -2 871.421 31.3702   1
   3   3  -2 847.390 33.0936   6
   3   3  -2 870.024 29.2858  13
   3   3  -2 859.225 31.5617  14
  -3   3   2 806.106 33.5351  13
   3   3  -2 871.441 30.2654   8
   3   3  -2 851.979 33.2545  12
   3   3  -2 885.389 31.3513   1
   2  -3  -2 332.753 12.1441  12
   2  -3  -2 304.821 16.9625   9
  -2  -3   2 333.376 15.9800   3
  -2  -3   2 342.234 15.6041  12
   2  -3  -2 330.451 12.7779   6
  -2  -3   2 311.430 14.3981   5
  -2   3   2 319.548 15.2621  13
   2   3  -2 331.431 11.3636  13
   2   3  -2 303.754 13.9248   1
   2   3  -2 314.613 13.1855   8
   2   3  -2 335.379 14.7326  14
   2   3  -2 332.752 14.2006   1
  -1  -3   2 4302.43 142.442   5
   1  -3  -2 4248.97 144.657   9
   1  -3  -2 4317.04 141.435  12
  -1  -3   2 4445.94 143.941   3
   1  -3  -2 4339.71 141.778   6
   1   3  -2 4592.03 142.995   1
   1   3  -2 4343.59 142.038   8
   1   3  -2 4556.85 143.029   1
   1   3  -2 4298.87 143.462  14
   1   3  -2 4430.25 143.853   7
  -1   3   2 4434.51 142.529  13
   0  -3   2 472.953 18.6957   5
   0  -3  -2 469.387 20.7686   9
   0  -3   2 532.078 21.0669   3
   0  -3  -2 482.450 19.1107   3
   0  -3  -2 502.358 19.2680  12
   0   3  -2 486.077 19.5823   8
   0   3   2 474.806 18.1281  13
   0   3  -2 506.951 20.0227   1
   0   3  -2 501.023 19.6806   7
   1  -3   2 50.1382 4.74705   5
  -1  -3  -2 64.6240 6.44710  12
  -1  -3  -2 65.4989 6.31435   3
  -1   3  -2 53.5109 5.91995  13
   1   3   2 45.3747 5.75391   1
  -1   3  -2 61.2698 6.19393   8
  -1   3  -2 64.6111 5.95113   7
  -2  -3  -2 42.8541 7.97816  10
  -2  -3  -2 19.6931 4.57229  12
   2  -3   2 27.9301 4.13799   5
  -2  -3  -2 24.7076 5.27095   3
   2   3   2 28.4893 5.39672   1
   2   3   2 25.6010 5.82221   6
  -2   3  -2 28.1222 4.86410   4
  -2   3  -2 28.5605 5.35665   8
  -2   3  -2 19.8616 5.44297  13
   2   3   2 30.1614 5.33591   1
  -3  -3  -2 377.638 17.6546   3
  -3  -3  -2 373.715 20.9579  10
   3  -3   2 382.353 15.6610   5
   3   3   2 341.642 17.6352   1
   3   3   2 346.734 17.8041   6
  -3   3  -2 390.155 19.0383  13
  -3   3  -2 390.184 17.4994   4
   3   3   2 377.547 17.6762   1
   3   3   2 342.059 18.2413  12
  -4  -3  -2 45.4523 9.31814  10
  -4  -3  -2 22.0409 6.03936   3
   4   3   2 19.8395 6.53514   1
   4   3   2 23.5843 6.95555   6
  -4   3  -2 32.2754 7.29137   4
   4   3   2 29.0215 7.59919  12
  -4   3  -2 29.6804 8.62037  13
  -5  -3  -2 341.380 24.0847  10
   5  -3   2 363.078 21.1182   1
   5   3   2 354.345 19.9889   6
  -5   3  -2 420.868 21.3339   4
   5   3   2 410.406 21.5986  12
   5   3   2 384.672 13.7793   8
   5   3   2 385.403 21.3410   1
  -5   3  -2 379.051 21.6102  13
   6  -3   2 1027.59 42.7355   1
  -6  -3  -2 976.959 47.0552  10
  -6   3  -2 999.842 42.0134   4
   6   3   2 965.953 33.9707   8
   6   3   2 978.191 42.1734   1
   6   3   2 985.615 41.6999  12
   6   3   2 975.593 40.2474   6
   7  -3   2 458.955 27.8813   1
  -7  -3  -2 535.595 33.7394  10
  -7   3  -2 451.707 27.3548   4
   7   3   2 460.207 25.1525   6
   7   3   2 482.825 28.6304   1
   7   3   2 498.185 27.0152  12
  -8  -3  -2 4.03778 11.1214  10
   8  -3   2 13.9662 11.0756   1
  -8   3  -2 -0.0463 11.3399   4
   8   3   2 1.02554 9.25746   6
   8   3   2 15.2567 10.2267  12
  -9  -3  -2 175.862 26.5336  10
   9  -3   2 132.532 19.2821   1
  -9   3  -2 109.320 19.4932   4
   9   3   2 123.063 19.4131   1
   9   3   2 155.759 18.6203  12
   9   3   2 165.671 17.1638   6
 -10  -3  -2 132.715 26.5018  10
  10  -3   2 146.906 21.6856   1
  10   3   2 168.671 19.4576   6
  10   3   2 174.150 22.9334   1
  10   3   2 145.263 20.7750  12
 -10   3  -2 143.749 23.2937   4
  11  -3   2 31.6532 16.1990   1
 -11  -3  -2 9.09039 20.0305  10
 -11   3  -2 47.3446 19.3475   4
  11   3   2 16.7311 15.6708  12
  11   3   2 -11.960 14.0234   1
 -12  -3  -2 24.6533 22.5190  10
  12  -3   2 35.9548 18.7371   1
 -12   3  -2 56.7736 22.9205   4
  12   3   2 30.8777 17.9547   1
  12  -4  -2 409.452 33.5458   1
  12  -4  -2 340.675 43.3804   9
  12   4  -2 317.916 41.5985   9
 -12   4   2 327.456 36.4278   4
  12   4  -2 390.460 29.0312   1
  11  -4  -2 -9.9327 12.9099   1
  11  -4  -2 -22.448 19.8444   9
  11   4  -2 -4.0681 13.6924   6
  11   4  -2 -2.5726 11.5807   1
  11   4  -2 -12.972 19.0703   9
 -11   4   2 -1.5214 17.6656   4
  10  -4  -2 88.7456 24.0016   9
  10  -4  -2 103.147 18.3742   1
  10   4  -2 93.3718 17.5029   6
  10   4  -2 84.8453 15.7792   1
  10   4  -2 88.2963 17.0111  12
 -10   4   2 89.1488 19.9636   4
   9  -4  -2 17.5721 12.6216   1
   9  -4  -2 41.1122 19.6924   9
   9   4  -2 9.69816 11.1892  12
  -9   4   2 41.0256 15.5983   4
   9   4  -2 26.5933 12.9841   6
   8  -4  -2 184.560 18.8782   1
   8  -4  -2 143.108 23.8301   9
   8   4  -2 198.681 17.9602   1
  -8   4   2 149.413 19.5814   4
   8   4  -2 136.160 16.2656   6
   8   4  -2 155.266 17.5745  12
   7  -4  -2 16.7081 13.4235   9
   7  -4  -2 5.89217 3.54029   5
   7  -4  -2 0.33472 9.56923   1
   7   4  -2 20.3563 9.70210  12
  -7   4   2 13.1049 12.4613  13
  -7   4   2 16.0074 11.1101   4
   7   4  -2 17.6156 8.29635   1
   7   4  -2 8.95002 9.04439   6
   7   4  -2 3.29413 4.62192   8
   7   4  -2 13.0104 4.50911  14
   6  -4  -2 541.757 33.0593   9
   6  -4  -2 553.476 18.4128   5
   6  -4  -2 555.703 27.8818   1
   6  -4  -2 527.416 18.5206   5
   6   4  -2 505.621 26.4988   6
   6   4  -2 528.608 20.8010   8
   6   4  -2 531.048 27.7403  12
  -6   4   2 506.133 29.3096  13
   6   4  -2 514.404 21.5159  14
   6   4  -2 554.395 19.8416   8
  -6   4   2 509.451 27.8102   4
   6   4  -2 526.692 24.9330   1
   6   4  -2 532.406 23.8818   1
   5  -4  -2 20.9444 10.9335   9
   5  -4  -2 15.1351 7.78245   1
   5   4  -2 15.2162 4.86401  14
   5   4  -2 3.37404 7.82701   6
  -5   4   2 22.9174 8.15965  13
   5   4  -2 20.7180 3.90831   8
   5   4  -2 20.8876 8.37130  12
   5   4  -2 25.6266 6.82675   1
   5   4  -2 25.5100 5.94604   1
  -4  -4   2 355.907 20.1845   3
   4  -4  -2 410.915 21.0713   1
   4  -4  -2 404.385 24.3196   9
   4   4  -2 403.493 18.3950   1
  -4   4   2 357.971 21.1881  13
   4   4  -2 435.060 19.1703   1
   4   4  -2 365.532 20.5469   6
   4   4  -2 398.675 17.7509  14
   4   4  -2 420.779 15.5401   8
   4   4  -2 413.087 20.5568  12
   3  -4  -2 190.180 8.55620   6
   3  -4  -2 181.528 16.0137   9
  -3  -4   2 153.061 13.2132   3
   3   4  -2 177.775 11.3403   1
   3   4  -2 178.602 11.0675  14
  -3   4   2 159.703 13.2365  13
   3   4  -2 173.103 8.82893   8
   3   4  -2 162.914 10.7926   1
   3   4  -2 170.120 11.6664   6
   2  -4  -2 1804.55 66.6130   9
  -2  -4   2 1879.73 63.5414   5
  -2  -4   2 1866.81 64.8559   3
   2  -4  -2 1875.27 60.7113  12
   2  -4  -2 1813.64 61.1360   6
   2   4  -2 1802.11 61.1862   8
   2   4  -2 1758.03 63.0817   1
  -2   4   2 1795.57 63.5249  13
   2   4  -2 1865.42 63.3212   1
  -1  -4   2 878.560 31.7687   5
   1  -4  -2 817.333 31.7356   3
   1  -4  -2 808.400 34.4048   9
   1  -4  -2 853.287 30.7553  12
  -1  -4   2 855.600 33.4326   3
   1   4  -2 867.590 32.6444   1
  -1   4   2 842.701 31.3099  13
   1   4  -2 849.771 31.1113   8
   1   4  -2 847.729 28.5616  13
   0  -4  -2 17.7518 4.57314   3
   0  -4   2 19.5553 5.24086   3
   0  -4  -2 12.1043 5.93599   9
   0  -4   2 15.2175 4.17255   5
   0  -4  -2 16.9230 4.39436  12
   0   4  -2 22.8768 4.96013   8
   0   4   2 21.0872 3.90328  13
   0   4  -2 25.9622 3.88856  13
   1  -4   2 4.85239 3.26157   5
  -1  -4  -2 10.9341 3.86262   3
  -1  -4  -2 -3.7549 2.89460  12
  -1   4  -2 3.54994 4.61968   8
  -1   4  -2 1.86581 4.04668  13
  -2  -4  -2 351.004 21.0884  10
  -2  -4  -2 364.168 18.3537  12
  -2  -4  -2 352.869 17.3001   3
   2  -4   2 364.023 15.3068   5
  -2   4  -2 389.500 19.1389   8
   2   4   2 393.619 18.6269   1
  -2   4  -2 352.000 17.7066  13
   3  -4   2 116.209 7.89197   5
  -3  -4  -2 134.724 11.7019   3
  -3  -4  -2 123.972 14.6924  10
  -3  -4  -2 124.861 13.4920  12
   3   4   2 115.016 11.4335   6
  -3   4  -2 118.022 11.7622  13
  -3   4  -2 114.894 11.2052   8
  -3   4  -2 113.011 9.80771   4
   3   4   2 94.8789 10.2272   1
  -4  -4  -2 943.229 38.7405   3
   4  -4   2 965.383 34.1412   5
  -4  -4  -2 927.553 41.8982  10
   4   4   2 977.154 38.1842   6
   4   4   2 959.196 39.1287  12
   4   4   2 903.334 37.9594   1
  -4   4  -2 932.502 37.2620   4
  -4   4  -2 913.235 39.4103  13
  -5  -4  -2 23.4744 9.49990   3
   5  -4   2 8.62832 5.10887   5
  -5  -4  -2 21.5238 11.2985  10
  -5   4  -2 15.7100 8.23523   4
   5   4   2 13.6366 8.13072   1
   5   4   2 10.7055 6.56356   6
  -5   4  -2 6.54357 9.01003  13
   5   4   2 12.1574 8.65925  12
   6  -4   2 1.58274 8.99669   1
  -6  -4  -2 23.5533 12.7072  10
   6  -4   2 22.8125 6.70118   5
   6   4   2 19.2954 9.31140   1
   6   4   2 27.6078 10.2269  12
  -6   4  -2 39.0087 12.3536  13
   6   4   2 24.5520 10.0189   6
  -6   4  -2 28.6683 10.0790   4
  -7  -4  -2 7.72584 12.9963  10
   7  -4   2 7.49673 11.0461   1
   7   4   2 -0.1988 9.05918   6
  -7   4  -2 10.0075 12.0226  13
   7   4   2 9.75468 9.94137   1
  -7   4  -2 18.5711 10.7951   4
   7   4   2 5.15420 9.61611  12
   8  -4   2 582.058 33.7735   1
  -8  -4  -2 594.770 40.0283  10
   8   4   2 587.188 31.5217   6
   8   4   2 552.912 32.4590  12
   8   4   2 656.491 35.6132   1
  -8   4  -2 547.357 33.1183   4
   9  -4   2 6.33066 13.6413   1
  -9  -4  -2 5.50287 15.6665  10
  -9   4  -2 -5.1047 13.3166   4
   9   4   2 0.03996 12.0428  12
   9   4   2 -12.263 11.6423   6
 -10  -4  -2 77.6018 22.9741  10
  10  -4   2 23.7181 15.1496   1
  10  -4   2 41.4909 26.0577   9
  10   4   2 19.9205 14.7978  12
  10   4   2 16.1163 15.5937   1
 -10   4  -2 47.1469 18.1064   4
  10   4   2 24.9346 14.8434   6
  11  -4   2 24.4551 17.1889   1
 -11  -4  -2 31.4657 23.1538  10
  11  -4   2 -4.6428 21.8958   9
  11   4   2 22.0880 16.1473   1
  11   4   2 14.1108 13.5779   6
 -11   4  -2 7.31111 18.2350   4
  11  -5  -2 113.698 29.3489   9
  11  -5  -2 105.414 20.7668   1
  11   5  -2 113.392 18.6703   1
  11   5  -2 140.100 22.3060   6
  10  -5  -2 78.4855 18.0984   1
  10  -5  -2 36.1942 21.9325   9
 -10   5   2 96.2789 20.5920   4
  10   5  -2 97.2085 17.9233   6
  10   5  -2 43.9848 14.8458  12
   9  -5  -2 138.974 19.7266   1
   9  -5  -2 162.097 27.0337   9
   9   5  -2 140.046 19.4544  12
  -9   5   2 142.081 19.2872   4
   9   5  -2 128.834 17.9507   1
  -9   5   2 132.275 22.4976  13
   9   5  -2 139.016 18.8203   6
   8  -5  -2 9.10023 15.7970   9
   8  -5  -2 11.9768 11.7858   1
  -8   5   2 12.6818 13.5018  13
   8   5  -2 -4.4901 10.5890  12
   8   5  -2 -2.3934 10.7192   6
   8   5  -2 3.98671 9.28344   1
   7  -5  -2 145.604 22.2637   9
  -7  -5   2 194.543 23.1098   3
   7  -5  -2 164.102 17.9170   1
  -7   5   2 137.070 17.5430  13
   7   5  -2 134.980 14.5375   1
   7   5  -2 168.697 18.1337  12
   7   5  -2 147.133 17.1534   6
  -6  -5   2 18.6467 10.9826   3
   6  -5  -2 36.5181 14.0983   9
   6  -5  -2 7.13397 9.51635   1
  -6   5   2 15.5170 11.4789  13
   6   5  -2 34.9698 9.32481   6
   6   5  -2 17.1188 8.07072   1
   6   5  -2 26.8250 10.7870  12
   5  -5  -2 120.392 14.3522   1
   5  -5  -2 146.423 19.3084   9
  -5  -5   2 139.568 14.8055   3
   5   5  -2 133.594 12.8241   1
   5   5  -2 133.067 11.8964   1
   5   5  -2 118.445 14.1572  12
   5   5  -2 134.097 6.15717   8
   5   5  -2 126.343 14.5497   6
  -5   5   2 141.618 15.8356  13
  -4  -5   2 1148.73 47.0369   3
   4  -5  -2 1118.97 49.9601   9
  -4   5   2 1153.31 46.4435  13
   4   5  -2 1128.82 44.0254   1
   4   5  -2 1187.12 39.1021   8
   4   5  -2 1172.43 46.3896   6
  -3  -5   2 50.1504 8.45339  12
  -3  -5   2 38.8513 9.22178   3
   3  -5  -2 57.8900 11.6160   9
  -3   5   2 45.1576 8.62430  13
   3   5  -2 45.3910 5.13329   8
   3   5  -2 27.2255 6.93436   1
  -2  -5   2 16.5577 7.46968   3
   2  -5  -2 44.2388 10.2324   9
  -2   5   2 7.67517 5.82587  13
   2   5  -2 17.1516 6.26853   1
   2   5  -2 19.9688 4.56966   8
   1  -5  -2 97.1562 8.10616  12
   1  -5  -2 98.1342 9.56710   3
  -1  -5   2 94.7703 10.7892   3
   1  -5  -2 99.6315 12.5470   9
  -1  -5   2 84.7517 8.84148   5
   1   5  -2 101.633 8.80103   8
   1   5  -2 96.8431 5.70517  13
  -1   5   2 95.9080 8.59697  13
   1   5  -2 87.3646 9.59293   1
   0  -5  -2 73.4493 8.40381   3
   0  -5   2 76.7182 10.3603   3
   0  -5  -2 77.2946 8.14162  12
   0  -5   2 84.6191 8.00812   5
   0   5  -2 69.4816 8.28527   8
   0   5  -2 91.5920 7.29149  13
   0   5   2 71.5247 6.60287  13
   1  -5   2 216.230 11.4670   5
   1  -5   2 208.142 15.3158   3
  -1  -5  -2 208.599 13.3463   3
  -1  -5  -2 210.675 13.4663  12
  -1   5  -2 213.499 12.6069  13
  -1   5  -2 213.015 13.9972   8
  -2  -5  -2 350.538 17.8748   3
  -2  -5  -2 347.053 18.8402  12
   2  -5   2 367.385 15.6528   5
  -2   5  -2 317.065 17.6939  13
  -2   5  -2 343.765 19.2864   8
  -3  -5  -2 558.811 26.4624   3
   3  -5   2 573.365 22.2038   5
  -3   5  -2 536.289 27.1488   8
   3   5   2 598.405 27.3364   1
  -3   5  -2 540.562 26.3449  13
   4  -5   2 467.828 18.9778   5
  -4  -5  -2 402.294 23.9670   3
  -4  -5  -2 413.851 28.0470  10
   4   5   2 496.285 25.1184   6
  -4   5  -2 471.746 25.8880   8
   4   5   2 491.746 25.1828   1
  -4   5  -2 460.307 24.0570  13
   5  -5   2 49.1613 17.7699   9
  -5  -5  -2 54.9630 14.8397  10
  -5  -5  -2 67.3504 11.2370   3
   5  -5   2 58.0254 6.66303   5
   5   5   2 40.1570 9.84625   1
  -5   5  -2 50.6722 10.6081  13
   5   5   2 60.9091 12.0952  12
  -5   5  -2 66.3807 11.2385   4
   5   5   2 55.6171 11.9107   6
   6  -5   2 161.117 11.4696   5
  -6  -5  -2 170.319 18.9298   3
   6  -5   2 203.228 24.6168   9
  -6   5  -2 154.856 19.2398  13
   6   5   2 151.921 16.3229   1
   6   5   2 200.080 18.9998  12
   6   5   2 172.867 16.4872   6
  -6   5  -2 181.723 17.5402   4
   7  -5   2 51.8042 7.27237   5
  -7  -5  -2 92.6140 19.0423  10
   7  -5   2 115.943 21.5196   9
   7  -5   2 103.983 16.8844   1
   7   5   2 88.7899 14.8325   6
   7   5   2 75.0856 14.3967   1
   7   5   2 111.339 16.5386  12
  -7   5  -2 81.4794 17.0509  13
  -7   5  -2 100.869 16.0485   4
   8  -5   2 75.0227 17.2840   1
   8  -5   2 77.3572 21.5062   9
  -8  -5  -2 40.5428 18.4506  10
   8   5   2 70.3225 15.8288   1
   8   5   2 52.6968 14.7951  12
  -8   5  -2 76.4117 16.2526  13
   8   5   2 91.7184 16.2038   6
  -8   5  -2 76.9835 16.4039   4
   9  -5   2 72.8079 22.8639   9
   9  -5   2 50.2686 16.5840   1
  -9  -5  -2 120.031 24.6064  10
   9   5   2 90.5450 18.6598   1
  -9   5  -2 73.8210 18.9684   4
   9   5   2 63.2300 16.5373   6
  -9   5  -2 115.024 22.5547  13
   9   5   2 90.0534 17.8869  12
  10  -5   2 47.1194 18.3520   1
 -10  -5  -2 88.9328 25.0651  10
  10  -5   2 32.3121 21.9496   9
  10   5   2 69.3681 17.1503   6
 -10   5  -2 97.4981 21.4071   4
 -11  -5  -2 -12.974 21.0565  10
  11  -5   2 -20.052 21.3392   9
  11  -5   2 17.0511 18.8859   1
 -11   5  -2 11.3153 19.0608   4
  11   5   2 18.6913 17.0341   1
  11   5   2 11.6049 15.2610   6
  11  -6  -2 150.276 24.9657   1
  11  -6  -2 181.273 34.3345   9
 -11   6   2 242.298 31.9964  13
  11   6  -2 252.243 27.6995   6
  10  -6  -2 -2.2430 15.9632   1
  10  -6  -2 15.0470 21.1175   9
  10   6  -2 8.90288 13.6266   1
 -10   6   2 6.32104 14.4099  13
  10   6  -2 -7.3060 13.4633   6
   9  -6  -2 275.031 26.9170   1
   9  -6  -2 202.098 30.6776   9
   9   6  -2 250.478 25.3028   6
   9   6  -2 286.576 24.9109   1
  -9   6   2 256.166 29.5120  13
   8  -6  -2 69.8008 16.5090   1
   8  -6  -2 50.8052 19.8679   9
  -8  -6   2 60.8251 14.5977   3
   8   6  -2 76.5192 16.0760   6
   8   6  -2 31.5433 11.7420   1
   8   6  -2 21.6541 13.1112  12
  -8   6   2 71.0653 17.6613  13
   7  -6  -2 28.4338 17.0409   9
  -7  -6   2 21.5114 10.8449   3
   7  -6  -2 4.33278 11.1880   1
   7   6  -2 22.3375 12.1338  12
   7   6  -2 15.4334 9.99362   1
  -7   6   2 29.0788 14.4797  13
   7   6  -2 23.2122 10.0692   6
   6  -6  -2 41.3252 15.7566   9
  -6  -6   2 87.5305 15.9286   3
   6  -6  -2 77.6729 14.7260   1
  -6   6   2 59.4004 14.3682  13
   6   6  -2 59.0458 11.4190   1
   6   6  -2 55.7188 13.1894  12
   6   6  -2 48.3225 13.0835   6
  -5  -6   2 688.889 33.9519   3
   5  -6  -2 655.798 38.0271   9
  -5   6   2 715.964 34.6588  13
   5   6  -2 715.317 32.2560   1
   5   6  -2 649.966 34.4634  12
   5   6  -2 720.102 34.4545   6
   4  -6  -2 53.2866 14.1688   9
  -4  -6   2 72.1815 11.6565   3
  -4   6   2 65.5109 12.0040  13
   4   6  -2 56.9310 5.33879   8
   4   6  -2 63.0670 10.7725   1
  -3  -6   2 841.948 38.3800   3
   3  -6  -2 931.554 42.1932   9
   3   6  -2 872.124 32.1894   8
   3   6  -2 946.697 37.7664   1
  -3   6   2 866.067 36.9545  13
   2  -6  -2 14.8210 9.93648   9
   2  -6  -2 23.8750 8.42318   3
  -2  -6   2 5.77340 7.81862   3
   2   6  -2 14.3292 7.36824   1
  -2   6   2 10.3974 7.30045  13
   2   6  -2 16.1464 5.21082   8
  -1  -6   2 229.644 15.8042   3
   1  -6  -2 243.996 20.5704   9
   1  -6  -2 260.169 14.6128  12
   1  -6  -2 272.848 16.0617   3
  -1  -6   2 230.056 14.9161   5
   1   6  -2 240.427 14.0094   8
   1   6  -2 262.178 10.7668  13
  -1   6   2 235.653 13.9074  13
   0  -6   2 13.1197 8.29924   3
   0  -6   2 36.1153 12.4984   9
   0  -6  -2 29.4065 7.53388   3
   0  -6  -2 25.7753 6.61967  12
   0  -6   2 30.8968 7.12940   5
   0   6  -2 30.4640 5.54957  13
   0   6  -2 28.5172 7.05213   8
   0   6   2 19.3445 5.03798  13
  -1  -6  -2 707.576 30.6860  12
  -1  -6  -2 703.309 30.7877   3
   1  -6   2 723.107 28.4491   5
   1  -6   2 692.086 32.6385   3
   1  -6   2 800.684 37.2682   9
  -1   6  -2 672.670 30.6829   8
  -1   6  -2 715.031 28.8556  13
   2  -6   2 2.82272 4.90647   5
   2  -6   2 1.87070 9.67499   9
  -2  -6  -2 15.7960 7.43156   3
  -2   6  -2 5.54811 6.08842  13
  -2   6  -2 3.02178 5.81218   8
   3  -6   2 86.7136 8.15786   5
   3  -6   2 118.223 17.1837   9
  -3  -6  -2 84.2108 12.0169   3
  -3   6  -2 98.1487 11.9440   8
  -3   6  -2 87.6098 11.6998  13
   3   6   2 76.6616 11.7906   1
   4  -6   2 3.96645 4.92205   5
  -4  -6  -2 13.1780 9.34427   3
   4  -6   2 -1.6992 10.7837   9
  -4   6  -2 8.09106 8.78599  13
  -4   6  -2 5.59456 9.66026   8
   4   6   2 5.43914 9.46091   6
   4   6   2 12.9643 9.04199   1
   5  -6   2 427.165 31.3329   9
   5  -6   2 385.290 17.7171   5
  -5  -6  -2 451.549 26.4551   3
   5   6   2 397.803 25.4790   1
  -5   6  -2 422.518 26.5161  13
   5   6   2 411.461 24.3480   6
  -6  -6  -2 1.44535 8.71219   3
  -6  -6  -2 20.5254 16.7336  10
   6  -6   2 32.6995 15.7133   9
   6   6   2 -2.4103 9.31710   1
   6   6   2 -3.3609 7.83659  12
  -6   6  -2 20.2447 12.3705  13
   6   6   2 -2.0522 11.0924   6
  -7  -6  -2 192.373 26.3538  10
   7  -6   2 169.078 26.0582   9
  -7   6  -2 208.263 23.9958  13
   7   6   2 181.434 20.7556   6
   7   6   2 194.503 21.6586  12
   7   6   2 177.995 19.8520   1
  -8  -6  -2 22.5897 18.4612  10
   8  -6   2 0.60719 17.0821   9
   8  -6   2 13.7133 14.6619   1
   8   6   2 23.2364 14.2520  12
  -8   6  -2 -3.6527 12.4630   4
   8   6   2 -5.7404 12.8644   6
  -8   6  -2 2.20104 15.0287  13
   8   6   2 0.92088 12.0524   1
  -9  -6  -2 58.5203 22.2725  10
   9  -6   2 90.0712 20.3304   1
   9  -6   2 52.9726 22.3082   9
  -9   6  -2 80.0111 19.1014   4
  -9   6  -2 24.2803 18.8144  13
   9   6   2 68.8816 18.2652   6
   9   6   2 83.6398 19.1963   1
  10  -6   2 -2.8418 22.1375   9
 -10  -6  -2 36.9673 22.4722  10
  10  -6   2 -7.4854 15.9404   1
  10   6   2 -13.473 14.2206   6
 -10   6  -2 7.18008 16.7174   4
  10   6   2 9.25173 16.2441   1
 -10   6  -2 8.05507 19.8576  13
  11  -6   2 170.971 27.3066   1
  11   6   2 144.521 25.2369   1
  10  -7  -2 86.0031 22.2941   1
  10  -7  -2 105.057 28.9013   9
 -10   7   2 116.171 25.1696  13
  10   7  -2 131.065 22.5867   6
  10   7  -2 110.760 20.3015   1
   9  -7  -2 150.989 28.5684   9
   9  -7  -2 130.403 23.4018   1
   9   7  -2 149.300 22.4912   6
  -9   7   2 118.465 24.1007  13
   9   7  -2 113.682 18.6953   1
  -8  -7   2 182.057 24.0005   3
   8  -7  -2 200.702 24.1901   1
   8  -7  -2 172.354 27.2693   9
  -8   7   2 160.017 23.7926  13
   8   7  -2 152.937 18.7871   1
   8   7  -2 152.098 21.4736   6
   7  -7  -2 1.93978 13.3390   1
   7  -7  -2 19.1097 17.5320   9
  -7  -7   2 43.7178 15.5912   3
   7   7  -2 16.1460 11.4073   1
   7   7  -2 4.90648 12.5486  12
   7   7  -2 -7.2363 12.1883   6
  -7   7   2 -5.3552 13.4785  13
  -6  -7   2 49.5549 15.1434   3
   6  -7  -2 34.1222 16.2910   9
   6   7  -2 52.7537 12.3066   1
   6   7  -2 79.4094 15.7927   6
   6   7  -2 38.9124 13.4732  12
  -6   7   2 62.2876 15.2575  13
   5  -7  -2 126.717 20.4798   9
  -5  -7   2 124.105 18.0228   3
   5   7  -2 124.998 15.7019   6
   5   7  -2 121.286 14.8796   1
  -5   7   2 155.131 18.0307  13
   4  -7  -2 296.513 26.8698   9
  -4  -7   2 255.336 21.6852   3
   4   7  -2 275.015 20.3213   1
  -4   7   2 247.201 23.4891   2
  -4   7   2 272.032 20.1598  13
   3  -7  -2 363.052 27.0278   9
   3  -7  -2 386.689 23.2160   3
  -3  -7   2 438.855 25.3413   3
   3   7  -2 389.200 17.5974   8
   3   7  -2 404.056 24.1205   1
  -3   7   2 394.161 23.1794  13
   2  -7  -2 6.79278 10.2804   9
   2  -7  -2 -3.1625 7.25813   3
  -2  -7   2 7.79860 7.43677   3
   2   7  -2 -0.6878 5.13276   8
  -2   7   2 -4.3296 7.51775  13
   2   7  -2 7.75067 8.45052   1
   1  -7  -2 34.6408 9.24992   3
   1  -7  -2 20.1761 11.5606   9
  -1  -7   2 22.0081 8.35378   3
   1   7  -2 31.6340 7.91924   8
  -1   7   2 30.6840 7.60229  13
   1   7  -2 40.9676 4.73404  13
   0  -7  -2 395.330 22.5829   3
   0  -7   2 418.564 24.8533   3
   0  -7   2 480.532 29.0381   9
   0  -7  -2 435.612 22.1246  12
   0  -7   2 426.574 21.6846   5
   0   7   2 438.901 19.0404  13
   0   7  -2 422.445 18.8086  13
   0   7  -2 446.044 22.8154   8
   1  -7   2 -3.7765 5.30307   5
   1  -7   2 -6.7790 8.82015   3
   1  -7   2 9.70008 11.0877   9
  -1  -7  -2 1.75433 7.88837   3
  -1   7  -2 -4.4615 7.03205   8
  -1   7  -2 0.81662 5.89268  13
   2  -7   2 237.295 14.2280   5
   2  -7   2 241.079 21.0865   3
   2  -7   2 246.119 24.0044   9
  -2  -7  -2 236.440 18.8427   3
  -2   7  -2 266.202 19.2445   8
  -2   7  -2 237.289 15.9226  13
   3  -7   2 678.564 39.2232   9
   3  -7   2 701.781 28.1390   5
  -3  -7  -2 687.241 33.9830   3
  -3   7  -2 702.920 34.2879   8
   3   7   2 776.990 35.6083   1
  -3   7  -2 738.242 33.2232  13
   4  -7   2 68.9027 17.2029   9
  -4  -7  -2 60.9800 13.2324   3
   4  -7   2 71.7026 8.07370   5
  -4   7  -2 47.3996 12.0960  13
   4   7   2 58.2012 12.9209   1
  -5  -7  -2 12.1265 11.4709   3
   5  -7   2 16.5804 14.9667   9
  -5   7  -2 14.6866 11.5529  13
   5   7   2 -2.7949 8.56411   6
   5   7   2 4.92137 10.3040   1
   6  -7   2 653.225 41.2514   9
  -6  -7  -2 583.815 33.7965   3
   6   7   2 618.336 34.4820   6
   6   7   2 514.198 33.1784  12
  -6   7  -2 533.462 33.6989  13
   6   7   2 505.883 32.9602   1
  -7  -7  -2 1.32581 13.8724   3
   7  -7   2 14.4619 17.5189   9
   7   7   2 -9.4851 12.3605   6
   7   7   2 4.84429 12.5172   1
  -7   7  -2 8.69389 14.5053  13
   7   7   2 -10.370 12.3524  12
  -8  -7  -2 73.0600 25.7171  10
   8  -7   2 35.0254 20.3042   9
  -8   7  -2 30.9929 17.8095  13
   8   7   2 65.5100 16.5664   1
   8   7   2 29.7511 16.4918   6
  -9  -7  -2 178.051 30.9711  10
   9  -7   2 213.047 33.2561   9
   9  -7   2 196.089 26.4013   1
   9   7   2 193.846 25.3962   6
   9   7   2 144.302 23.2368   1
  -9   7  -2 194.747 28.7887  13
  10  -7   2 29.4972 24.2916   9
 -10  -7  -2 33.2051 24.0147  10
  10  -7   2 -14.011 17.5989   1
  10   7   2 6.92114 16.3119   6
  10   7   2 9.32665 17.4591   1
 -10   7  -2 7.90581 20.6795  13
  10  -8  -2 -15.727 21.2667   9
  10  -8  -2 48.2124 20.8904   1
  10   8  -2 14.5786 15.6827   1
  10   8  -2 6.32952 17.6957   6
 -10   8   2 36.2624 22.1727  13
   9  -8  -2 120.997 27.6058   9
   9  -8  -2 114.466 22.9860   1
   9   8  -2 89.3346 18.4167   1
  -9   8   2 125.692 24.3233  13
   9   8  -2 48.0238 20.2566   6
   8  -8  -2 135.323 27.7330   9
   8  -8  -2 147.246 24.4727   1
  -8  -8   2 111.191 22.3889   3
   8   8  -2 154.463 23.3021   6
   8   8  -2 137.679 19.8481   1
  -8   8   2 123.718 23.1284  13
   7  -8  -2 -13.385 18.0524   9
  -7  -8   2 35.6523 16.7835   3
  -7   8   2 15.8234 15.3527  13
   7   8  -2 7.68208 11.8554   1
   7   8  -2 4.10410 14.7974   6
   6  -8  -2 181.510 26.8202   9
  -6  -8   2 188.983 23.2575   3
   6   8  -2 209.666 22.9092   6
   6   8  -2 173.173 20.0723   1
  -6   8   2 202.972 23.0704  13
   5  -8  -2 32.0136 16.4592   9
  -5  -8   2 60.8595 16.1109   3
  -5   8   2 82.7774 15.8006  13
   5   8  -2 53.3941 13.7043   1
   4  -8  -2 46.8506 12.9748   3
   4  -8  -2 45.7593 16.6312   9
  -4  -8   2 49.9548 14.0980   3
  -4   8   2 39.4370 12.3823  13
  -4   8   2 69.0933 16.5965   2
   4   8  -2 38.8485 12.1327   1
   3  -8  -2 25.3066 14.0675   9
   3  -8  -2 10.5245 10.4646   3
  -3  -8   2 -12.133 6.81088   3
  -3   8   2 -5.9055 8.17420  13
   3   8  -2 14.2339 10.1172   1
  -2  -8   2 319.110 24.8361   3
   2  -8  -2 336.693 28.6256   9
   2  -8  -2 311.521 23.4301   3
  -2   8   2 314.083 19.6548  13
   2   8  -2 300.742 17.8713   8
   2   8  -2 322.608 23.9347   1
   1  -8  -2 -14.543 7.24481   3
   1  -8  -2 18.1006 11.6893   9
  -1  -8   2 19.6734 10.8120   3
   1   8  -2 1.77565 7.08878   8
  -1   8   2 9.52039 7.10899  13
   0  -8   2 148.167 16.5152   3
   0  -8  -2 152.575 15.5427   3
   0   8  -2 137.653 10.9083  13
   0   8   2 137.550 10.9860  13
   0   8  -2 121.810 14.0297   8
  -1  -8  -2 27.2096 9.93118   3
   1  -8   2 5.63217 6.78573   5
   1  -8   2 8.91262 10.5817   3
   1  -8   2 30.9748 13.6436   9
  -1   8  -2 23.8459 7.79132  13
  -1   8  -2 41.7284 10.4898   8
   2  -8   2 9.09700 6.70845   5
  -2  -8  -2 -3.3633 8.59411   3
   2  -8   2 5.17635 12.5499   9
   2  -8   2 15.1994 11.0294   3
  -2   8  -2 5.35499 8.61402  13
  -3  -8  -2 25.1838 9.28787   3
   3  -8   2 18.9751 6.88685   5
   3  -8   2 22.1905 14.4650   9
   3  -8   2 14.5260 9.46720   3
  -3   8  -2 22.0222 11.2271  13
   3   8   2 9.21100 13.7211   1
   4  -8   2 627.170 40.8858   9
  -4  -8  -2 688.416 35.3044   3
  -4   8  -2 667.498 33.9701  13
   4   8   2 617.330 35.7529   1
  -5  -8  -2 31.6981 14.0192   3
   5  -8   2 6.44467 15.9546   9
  -5   8  -2 26.0299 13.2824  13
   5   8   2 19.6949 13.8901   1
  -6  -8  -2 153.624 21.2865   3
   6  -8   2 114.742 24.3596   9
   6   8   2 124.133 20.2239   1
   6   8   2 159.488 19.9731   6
  -6   8  -2 166.743 21.8472  13
  -7  -8  -2 29.6338 16.8536   3
   7  -8   2 22.2466 19.7203   9
   7   8   2 45.0882 16.5810   1
   7   8   2 38.3675 13.7211   6
  -7   8  -2 41.7619 17.7652  13
   8  -8   2 88.7194 24.9807   9
   8   8   2 48.6122 17.4229   1
   8   8   2 52.9109 19.5844   6
  -8   8  -2 57.6314 20.4812  13
   9  -8   2 41.7313 24.8236   9
   9   8   2 40.8950 20.3423   6
  -9   8  -2 23.4303 20.0884  13
   9   8   2 56.2087 19.5101   1
   9  -9  -2 18.7457 23.0163   9
   9  -9  -2 18.0925 20.9568   1
  -9  -9   2 -2.6441 19.2629   3
   9   9  -2 -11.792 14.8795   1
  -9   9   2 40.3167 21.4640  13
   9   9  -2 2.24868 14.3784   6
   8  -9  -2 1.35952 20.0778   9
  -8  -9   2 -15.210 15.9381   3
  -8   9   2 21.4317 20.4674  13
   8   9  -2 9.15944 14.3204   1
   8   9  -2 1.07022 16.4245   6
  -7  -9   2 224.887 27.8977   3
   7  -9  -2 261.590 34.4134   9
   7   9  -2 263.415 28.7750   6
   7   9  -2 235.768 24.7916   1
  -7   9   2 243.908 27.8908  13
   6  -9  -2 88.2994 22.6610   9
  -6  -9   2 59.6121 17.8526   3
  -6   9   2 71.9781 18.2616  13
   6   9  -2 53.1536 15.0462   1
   6   9  -2 62.5007 18.3799   6
   5  -9  -2 2.80601 15.9069   9
   5  -9  -2 11.7963 12.0143   3
  -5  -9   2 9.30645 14.4531   3
  -5   9   2 4.58662 12.7360  13
  -5   9   2 -22.103 14.3593   2
   5   9  -2 14.3606 13.0124   1
  -4  -9   2 78.9795 17.7002   3
   4  -9  -2 112.078 23.3758   9
   4  -9  -2 71.4078 15.3530   3
  -4   9   2 73.4173 18.3083   2
  -4   9   2 78.2121 14.8274  13
   4   9  -2 92.1652 16.1735   1
   3  -9  -2 53.2776 18.0678   9
   3  -9  -2 52.2553 13.4977   3
  -3  -9   2 52.5759 12.6528   3
   3   9  -2 30.9480 13.5755   1
  -3   9   2 54.6285 12.9022  13
  -3   9   2 50.0957 15.9443   2
   2  -9  -2 0.48652 13.2716   9
   2  -9  -2 -7.7522 9.10975   3
  -2  -9   2 -13.999 10.9029   3
  -2   9   2 3.38535 8.76815  13
   2   9  -2 17.5022 14.1609   1
   1  -9  -2 559.653 30.6415   3
  -1  -9   2 553.018 32.9614   3
  -1   9   2 601.104 26.6342  13
   0  -9  -2 13.7126 10.5016   3
   0  -9   2 40.9209 13.3886   3
  -1  -9  -2 49.0132 12.9512   3
   1  -9   2 46.9427 13.9348   3
   1  -9   2 84.2909 18.7229   9
  -1   9  -2 65.7426 10.3494  13
   2  -9   2 132.693 19.2868   3
  -2  -9  -2 164.144 18.7176   3
   2  -9   2 124.141 22.4056   9
  -2   9  -2 175.194 16.5007  13
   3  -9   2 128.679 23.4560   9
   3  -9   2 186.459 22.1610   3
  -3  -9  -2 177.381 20.0175   3
  -3   9  -2 165.556 18.0339  13
  -4  -9  -2 97.0565 17.7249   3
   4  -9   2 77.1087 21.5359   9
   4  -9   2 79.7266 17.7884   3
  -4   9  -2 129.536 17.5810  13
   4   9   2 128.542 19.8038   1
  -5  -9  -2 -19.406 11.9987   3
   5  -9   2 12.5121 17.6857   9
  -5   9  -2 13.2666 14.8372  13
   5   9   2 -7.1855 13.7962   1
  -6  -9  -2 380.609 32.0548   3
   6  -9   2 390.787 39.1079   9
   6   9   2 304.624 30.4635   6
   6   9   2 336.483 30.5090   1
  -6   9  -2 354.594 31.4527  13
   7  -9   2 112.715 28.9148   9
  -7  -9  -2 147.995 23.7865   3
  -7   9  -2 156.028 24.2436  13
   7   9   2 94.1508 21.3485   6
   7   9   2 127.394 21.5901   1
   8  -9   2 7.23405 22.2153   9
   8   9   2 -4.2307 17.9914   6
   8   9   2 11.3324 16.8084   1
  -8   9  -2 -2.1289 17.1668  13
  -8  10   2 -2.9435 17.8446  13
   8  10  -2 -3.3727 16.2898   1
   8  10  -2 15.9978 19.7050   6
   7 -10  -2 43.1554 22.5720   9
  -7 -10   2 49.9041 19.7604   3
   7  10  -2 34.7566 17.5920   1
  -7  10   2 -1.5094 16.6676  13
   7  10  -2 14.7679 18.2648   6
   6 -10  -2 3.29171 13.8790   3
   6 -10  -2 23.5355 19.8763   9
  -6 -10   2 12.2543 16.6163   3
   6  10  -2 9.39292 15.1935   1
  -6  10   2 15.6098 17.0679  13
   5 -10  -2 112.560 20.7652   3
  -5 -10   2 97.4915 21.6994   3
   5 -10  -2 143.097 26.8225   9
   5  10  -2 150.172 22.0375   1
  -5  10   2 139.737 20.1560  13
  -5  10   2 156.431 26.0752   2
   4 -10  -2 48.1335 14.3807   3
   4 -10  -2 23.7667 20.4233   9
  -4 -10   2 64.2610 18.1273   3
  -4  10   2 64.7811 19.9735   2
  -4  10   2 56.7589 15.7686  13
   4  10  -2 67.3804 17.7879   1
  -3 -10   2 39.9523 16.2048   3
   3 -10  -2 43.3311 14.8578   3
   3 -10  -2 43.3040 18.3674   9
   3  10  -2 60.5209 16.4062   1
  -3  10   2 44.4139 19.4622   2
  -3  10   2 67.0943 13.8566  13
  -2 -10   2 2.93114 13.7028   3
   2 -10  -2 -5.1086 9.82684   3
   2 -10  -2 28.1327 16.9973   9
  -2  10   2 27.8940 14.9581   2
   1 -10  -2 -8.7568 9.95215   3
  -1 -10   2 1.08993 12.6339   3
   0 -10  -2 11.4280 11.6028   3
   0 -10   2 20.1604 13.7019   3
  -1 -10  -2 422.639 27.8363   3
   1 -10   2 379.820 31.3354   3
  -2 -10  -2 49.7348 15.1526   3
   2 -10   2 49.0277 15.4296   3
   2 -10   2 40.7051 18.5203   9
  -3 -10  -2 17.3167 13.7685   3
   3 -10   2 25.8279 18.5066   9
   3 -10   2 17.7296 14.5630   3
  -3  10  -2 6.54959 12.0267  13
   4 -10   2 -3.6550 17.4348   9
   4 -10   2 5.01131 14.5800   3
  -4 -10  -2 -18.037 12.4062   3
  -4  10  -2 -3.6017 13.3013  13
   4  10   2 29.6776 15.5030   1
   5 -10   2 202.604 30.2515   9
  -5 -10  -2 170.635 23.7886   3
   5 -10   2 148.241 23.8982   3
   5  10   2 167.662 24.7083   1
  -5  10  -2 185.674 24.5064  13
   6 -10   2 24.3349 21.1278   9
  -6 -10  -2 21.8448 16.8861   3
  -6  10  -2 7.02835 17.3445  13
   6  10   2 17.2359 17.5715   1
  -7 -10  -2 106.802 23.7394   3
   7 -10   2 196.888 33.5802   9
  -7  10  -2 181.291 26.5881  13
   7  10   2 144.994 24.0876   1
   7  10   2 138.266 26.3685   6
   6 -11  -2 11.5988 23.3511   9
  -6 -11   2 10.9171 17.7816   3
   6 -11  -2 5.76244 14.9105   3
  -6  11   2 32.5646 23.7677   2
   6  11  -2 -22.278 14.8884   1
  -6  11   2 17.0980 16.3167  13
   5 -11  -2 -4.0540 15.3762   3
   5 -11  -2 9.10507 19.8437   9
  -5 -11   2 5.21121 16.5419   3
   5  11  -2 30.8033 17.5180   1
  -5  11   2 21.8278 21.0221   2
   4 -11  -2 98.1794 24.0930   9
  -4 -11   2 75.8052 20.3444   3
   4 -11  -2 69.8016 17.4279   3
   4  11  -2 61.9517 18.9526   1
  -4  11   2 71.3441 22.1802   2
   3 -11  -2 72.3997 18.1347   3
  -3 -11   2 73.1211 19.1230   3
   3 -11  -2 86.1986 22.9188   9
   3  11  -2 75.6014 19.4748   1
  -3  11   2 125.729 23.7272   2
   2 -11  -2 18.0623 13.2131   3
  -2 -11   2 2.10253 14.2138   3
  -2  11   2 -6.6228 14.9380   2
  -1 -11   2 11.4722 14.8123   3
   1 -11  -2 4.46269 12.4939   3
  -1  11   2 -10.640 13.9954   2
   0 -11   2 267.582 27.6050   3
   0 -11  -2 336.824 28.3290   3
   1 -11   2 8.52555 14.4918   3
  -1 -11  -2 29.7959 14.4067   3
   2 -11   2 35.0915 16.7354   3
  -2 -11  -2 69.8521 16.7930   3
  -3 -11  -2 82.9756 18.2124   3
   3 -11   2 77.0788 24.3069   9
   3 -11   2 42.8098 18.1076   3
   3  11   2 45.6387 13.1300   2
   4 -11   2 48.7411 17.5195   3
  -4 -11  -2 3.77694 15.1068   3
   4 -11   2 37.4785 22.0476   9
   4  11   2 25.3347 18.3823   1
   5 -11   2 23.3555 22.7686   9
   5 -11   2 6.11298 18.8931   3
  -5 -11  -2 34.5719 17.6973   3
   5  11   2 -1.3376 17.4736   1
  -6 -11  -2 27.9905 18.3818   3
   6 -11   2 17.0222 22.6592   9
   6 -11   2 24.8309 18.2471   3
  -6  11  -2 19.3897 16.5992  13
   6  11   2 38.1220 20.7163   1
   4 -12  -2 29.9717 17.4288   3
  -4 -12   2 6.05456 17.6272   3
   4 -12  -2 -1.1747 20.0569   9
   4  12  -2 3.46796 18.1275   1
  -4  12   2 27.3234 22.4529   2
  -3 -12   2 24.8243 17.5176   3
   3 -12  -2 25.7350 14.4059   3
  -3  12   2 -5.3496 18.0248   2
   3  12  -2 -11.290 18.5823   1
   2 -12  -2 83.3416 18.2718   3
  -2 -12   2 91.0122 21.6286   3
  -2  12   2 95.0467 23.4265   2
   1 -12  -2 8.57502 14.2844   3
  -1 -12   2 2.31749 16.5368   3
  -1  12   2 34.2493 18.5596   2
   0 -12  -2 143.136 21.6374   3
   0 -12   2 148.596 24.2625   3
   0  12   2 103.116 21.5531   2
  -1 -12  -2 5.56240 14.3824   3
   1 -12   2 1.66613 14.9864   3
   1  12   2 9.39362 15.1134   2
   2 -12   2 241.321 29.5596   3
  -2 -12  -2 258.631 29.1466   3
   2  12   2 247.629 27.0427   2
  -3 -12  -2 18.5141 15.8410   3
   3 -12   2 -29.953 13.6454   3
   4  12   2 1.59130 22.1108   1
  12   0  -3 14.7092 22.9966   9
  12   0  -3 -0.0665 10.8496   1
  11   0  -3 -10.716 18.8687   9
  11   0  -3 11.2411 10.3348   1
  10   0  -3 -8.1279 8.71361   1
  10   0  -3 -0.7113 17.3990   9
   9   0  -3 114.937 12.3233  12
   9   0  -3 114.940 13.2641   1
   9   0  -3 149.789 23.9708   9
   9   0  -3 124.869 11.0995   6
   8   0  -3 -11.710 5.19167   6
   8   0  -3 0.39147 6.63196  12
   8   0  -3 -1.7987 6.60382   1
   8   0  -3 18.6000 11.0324   9
   7   0  -3 1043.80 40.5905   1
   7   0  -3 1071.21 40.2993  12
   7   0  -3 1052.52 38.8239   6
   7   0  -3 1059.87 49.8955   9
   7   0  -3 1115.85 41.1825   1
   6   0  -3 -4.1618 3.79345  11
   6   0  -3 -0.0231 4.15052   6
   6   0  -3 6.72593 9.00474   9
   6   0  -3 -1.6968 4.68247  12
   6   0  -3 7.40318 4.22953   1
   6   0  -3 3.87177 4.59837   1
   5   0  -3 106.420 7.50173   1
   5   0  -3 107.467 13.0369   9
   5   0  -3 97.2728 7.98485  12
   5   0  -3 113.221 8.02714   1
   5   0  -3 118.697 8.80554  11
   5   0  -3 112.486 7.58560   6
   4   0  -3 3.97709 2.91994  12
   4   0  -3 -2.4868 2.78855  11
   4   0  -3 1.00535 2.72059   6
   4   0  -3 2.59900 2.50178   1
   4   0  -3 -1.4861 5.05998   9
   4   0  -3 3.34993 2.20493   1
   3   0  -3 2180.28 72.2210  12
   3   0  -3 2208.70 72.8660  11
   3   0  -3 2164.19 73.1766   3
   3   0  -3 2210.21 71.9268   5
   3   0  -3 2178.23 71.0070   1
   3   0  -3 2236.74 70.8298   1
   2   0  -3 6.02336 0.98113   1
   2   0  -3 5.27027 2.55682  11
   2   0  -3 1.41503 2.01840   3
   2   0  -3 3.81734 0.98820   1
   2   0  -3 -2.3130 2.33833  13
   2   0  -3 4.08735 2.01844   5
   2   0  -3 8.59328 3.24845  10
   2   0  -3 10.0532 3.02909   4
   1   0  -3 175.654 7.58687  13
   1   0  -3 136.358 6.01487   3
   1   0  -3 157.383 6.58789   5
   1   0  -3 177.800 7.82413  11
   0   0  -3 0.06863 0.34515  10
   0   0   3 1.57447 0.99622   2
   0   0  -3 1.68429 1.16941   1
   0   0   3 3.99991 1.87586   8
   0   0   3 2.83838 1.50815  14
   0   0  -3 -0.3331 0.49426   7
   0   0   3 -0.2062 1.07451  11
   0   0  -3 -0.2167 0.45673   9
   1   0   3 2017.52 64.7007   1
  -1   0  -3 1833.48 63.2544  10
   1   0   3 2016.22 63.2533  11
   1   0   3 1925.38 64.2445  12
   1   0   3 1909.52 62.9740  14
   1   0   3 1952.39 63.4439   8
  -1   0  -3 1858.33 64.5231   1
   1   0   3 1883.88 63.6911   6
   2   0   3 2.74101 2.01977  14
  -2   0  -3 -3.9261 3.02882   4
   2   0   3 -2.8281 2.00263   8
   2   0   3 2.07040 3.22565   6
  -2   0  -3 5.26697 3.42861  10
   2   0   3 2.52857 3.35442  12
   2   0   3 0.75898 3.27290   1
   3   0   3 973.628 35.1422   6
   3   0   3 974.375 35.9812  12
   3   0   3 982.730 33.9106  14
  -3   0  -3 991.850 38.2707  10
   3   0   3 1005.02 37.3588   1
   3   0   3 1013.43 35.3548   8
  -3   0  -3 994.780 37.1251   4
   4   0   3 -1.8881 3.83388   6
  -4   0  -3 6.02847 4.68491   4
   4   0   3 -3.4274 4.04372  12
  -4   0  -3 1.79170 4.63961  10
   4   0   3 -1.4446 5.31960   1
   4   0   3 -3.0498 2.56938  14
   5   0   3 1242.80 50.1897   1
   5   0   3 1318.95 47.6800  12
   5   0   3 1293.07 46.1380   6
  -5   0  -3 1264.51 52.2025  10
  -5   0  -3 1278.43 50.0715   4
   5   0   3 1328.74 44.7026  14
  -6   0  -3 -8.0664 7.70620   4
   6   0   3 1.59878 3.85915  14
   6   0   3 -0.7239 7.74354   1
  -6   0  -3 -1.2717 8.16788  10
   6   0   3 4.07335 5.47295   6
   6   0   3 1.11913 2.38927  11
   6   0   3 -0.6532 5.54526  12
   7   0   3 661.269 25.8227  14
   7   0   3 670.875 27.8337   6
  -7   0  -3 639.078 36.2876  10
  -7   0  -3 636.761 33.3895   4
   7   0   3 621.945 29.3362  12
   7   0   3 639.736 33.3280   1
   8   0   3 2.48589 8.57618  12
   8   0   3 -5.8402 6.85523   6
   8   0   3 -12.617 9.63997   1
  -8   0  -3 -5.6367 11.6378   4
  -9   0  -3 122.476 19.9565   4
   9   0   3 131.798 15.8318  12
   9   0   3 130.449 18.6133   1
  10   0   3 20.3477 14.0652   1
 -10   0  -3 17.0208 16.2567   4
  11   0   3 53.4847 18.0283   1
 -11   0  -3 63.0857 20.6699   4
  12   0   3 7.26947 16.5364   1
 -12   0  -3 3.23208 18.9417   4
  12  -1  -3 155.188 34.7591   9
  12  -1  -3 116.217 18.0776   1
  12   1  -3 129.814 29.8181   9
  12   1  -3 137.826 17.5256   1
  11  -1  -3 221.090 33.2428   9
  11  -1  -3 248.916 21.6393   1
  11   1  -3 231.117 20.4293   1
  11   1  -3 244.463 33.7112   9
  10  -1  -3 13.8478 9.96820   1
  10  -1  -3 -6.3810 17.9596   9
  10   1  -3 26.5915 9.77894  12
  10   1  -3 29.3705 9.98077   1
  10   1  -3 5.28941 16.8139   9
   9  -1  -3 472.146 39.3949   9
   9  -1  -3 447.042 24.8371   1
   9  -1  -3 476.742 22.2105  12
   9   1  -3 547.555 37.2945   9
   9   1  -3 446.684 24.2630  12
   9   1  -3 432.706 22.8445   6
   9   1  -3 439.658 24.2164   1
   8  -1  -3 502.046 21.3518  12
   8  -1  -3 456.515 23.7840   1
   8  -1  -3 473.252 19.3665   6
   8  -1  -3 530.652 34.7482   9
   8   1  -3 444.826 22.2644   6
   8   1  -3 453.702 24.0845  12
   8   1  -3 455.073 31.8234   9
   8   1  -3 471.844 23.5071   1
   7  -1  -3 51.6928 6.90948  12
   7  -1  -3 42.7628 7.88148   1
   7  -1  -3 43.7895 7.53970   1
   7  -1  -3 81.0950 16.2579   9
   7  -1  -3 45.6435 5.57858   6
   7   1  -3 30.2929 6.84266   6
   7   1  -3 41.9458 7.64562   1
   7   1  -3 43.4394 12.3343   9
   7   1  -3 44.4281 8.05544  12
   7   1  -3 43.6136 7.55223   1
   6  -1  -3 77.1505 13.8380   9
   6  -1  -3 114.724 9.36707   1
   6  -1  -3 91.3390 9.07945   1
   6  -1  -3 113.969 7.06688   6
   6  -1  -3 91.0441 7.48108  12
   6  -1  -3 112.460 8.11491  11
   6   1  -3 101.429 9.55903   6
   6   1  -3 111.184 9.33691   1
   6   1  -3 108.721 9.38399   1
   6   1  -3 88.0238 9.43565  12
   5  -1  -3 1219.76 49.5545   9
   5  -1  -3 1252.42 42.7965   1
   5  -1  -3 1186.35 41.2344  12
   5  -1  -3 1190.26 40.5577   6
   5  -1  -3 1172.13 42.7935   1
   5  -1  -3 1199.42 42.1315  11
   5   1  -3 1214.37 42.3851   1
   5   1  -3 1190.70 42.3994   1
   5   1  -3 1200.19 43.0695   6
   5   1  -3 1236.88 43.8940  12
   4  -1  -3 289.898 17.3883   9
   4  -1  -3 265.937 12.6206   1
   4  -1  -3 305.541 11.6379   5
   4  -1  -3 284.423 11.4472  12
   4  -1  -3 271.965 12.8281  11
   4  -1  -3 274.790 12.4843   1
   4   1  -3 295.345 11.9530   1
   4   1  -3 281.058 13.2402   6
   4   1  -3 290.073 12.0265   1
   4   1  -3 281.624 13.7833  12
   3  -1  -3 1200.87 40.6587  11
   3  -1  -3 1211.80 43.7718   9
   3  -1  -3 1170.19 39.8087   1
   3  -1  -3 1126.64 39.8807   1
   3  -1  -3 1147.41 38.7778  12
   3  -1  -3 1158.95 38.6587   5
   3   1  -3 1169.09 41.0758  12
   3   1  -3 1192.05 38.3452   1
   3   1  -3 1191.32 41.0285  11
   3   1  -3 1185.26 38.6321   1
   3   1  -3 1181.41 40.8202  13
   2  -1  -3 2017.33 67.4190   9
   2  -1  -3 2000.87 65.1091   1
   2  -1  -3 1923.35 66.9504   7
   2  -1  -3 1963.65 65.2971   6
   2  -1  -3 2009.94 63.9387   5
   2  -1  -3 1995.13 65.1913   1
   2   1  -3 1961.66 65.4541   4
   2   1  -3 2018.21 63.6497   1
   2   1  -3 2020.87 65.6668   5
   2   1  -3 2009.21 66.2861  11
   2   1  -3 1936.91 67.0069  14
   2   1  -3 2027.95 65.6663  13
   2   1  -3 2051.26 66.2256   3
   2   1  -3 1963.67 67.1841  10
   2   1  -3 1971.09 63.5941   1
   1  -1  -3 26.4319 3.22041  12
   1  -1  -3 32.1404 4.03917   7
   1  -1  -3 33.4052 3.30742   9
   1  -1  -3 25.1658 2.91457   1
   1  -1  -3 34.3801 3.51989   6
   1  -1  -3 21.6007 2.64765   1
  -1   1   3 26.4439 3.58220   2
   1   1  -3 30.0355 3.30641   5
   1   1  -3 28.6713 3.99381  14
   1   1  -3 33.1619 3.50881  11
  -1   1   3 27.6424 3.31726  13
   1   1  -3 24.9587 2.39153   1
   1   1  -3 28.9429 3.05626   3
   1   1  -3 29.5225 2.30150   4
   1   1  -3 32.8692 2.51628   1
   1   1  -3 24.1660 3.55613   8
   1   1  -3 27.6145 3.12044  10
   0  -1  -3 5.99595 2.69264   7
   0  -1   3 12.0652 2.41480  11
   0  -1   3 4.99128 2.29566   5
   0  -1   3 7.98352 2.70313  14
   0  -1  -3 13.3944 2.43954   1
   0  -1  -3 8.83348 1.30857   3
   0  -1  -3 6.83444 1.99782   6
   0  -1  -3 5.72540 2.32062  12
   0   1  -3 7.80609 2.24305   1
   0   1   3 6.54327 2.10690   1
   0   1  -3 13.7609 2.44461   1
   0   1   3 11.4720 2.14215   2
   0   1  -3 7.65866 2.37599   9
   0   1  -3 8.43175 2.61543   8
   1  -1   3 8099.95 260.455  11
  -1  -1  -3 7836.67 262.855   7
   1  -1   3 8049.51 262.017   1
  -1  -1  -3 8407.20 262.237   1
  -1  -1  -3 8189.44 262.281  10
   1  -1   3 8011.83 261.846   8
   1  -1   3 8138.18 261.731  14
  -1   1  -3 8248.55 260.741   4
   1   1   3 8289.85 261.748   6
   1   1   3 8129.73 260.677   8
   1   1   3 8014.30 262.467   1
  -1   1  -3 8422.94 262.779   9
  -1   1  -3 8285.81 262.300   1
   1   1   3 8446.57 259.944   2
  -2  -1  -3 1626.47 56.7058  10
   2  -1   3 1476.80 55.0957   8
   2  -1   3 1630.02 52.7008  11
   2  -1   3 1718.23 54.8758  14
   2  -1   3 1695.23 56.0736   1
   2   1   3 1648.40 56.6399   1
   2   1   3 1646.25 55.0084   6
   2   1   3 1671.15 53.5162   8
   2   1   3 1646.59 55.6671  12
  -2   1  -3 1362.71 56.4830   9
  -2   1  -3 1670.63 55.0443   4
   3  -1   3 19.2114 4.47854   1
   3  -1   3 25.9211 4.42057  14
  -3  -1  -3 30.1275 6.71199  10
   3  -1   3 24.1157 2.08160  11
   3  -1   3 17.7928 3.96708   6
   3  -1   3 26.4700 5.21307  12
   3   1   3 28.3018 5.65312  12
   3   1   3 23.7826 5.85455   1
  -3   1  -3 22.9859 5.39255   4
   3   1   3 26.0491 3.69098   8
   3   1   3 16.2708 4.45736   6
   3   1   3 29.1757 5.96515   1
   3   1   3 20.0086 1.89171  14
   4  -1   3 3.23313 6.07750   1
   4  -1   3 13.1201 3.95296   6
  -4  -1  -3 3.64542 6.50816  10
   4  -1   3 19.1940 5.31987  12
   4   1   3 12.2090 3.61065   8
   4   1   3 5.49051 5.45324   1
  -4   1  -3 18.2809 6.17457   4
   4   1   3 7.05762 5.13663  12
   4   1   3 3.81737 5.89857   1
   4   1   3 11.9540 2.02870  14
   4   1   3 14.0637 4.80438   6
   5  -1   3 97.0306 8.10410   6
  -5  -1  -3 98.6985 13.3421  10
   5  -1   3 94.2548 11.5078   1
   5  -1   3 86.6353 9.21995  12
   5   1   3 115.579 12.9904   1
   5   1   3 98.3904 5.42252  14
   5   1   3 96.2890 10.2389  12
   5   1   3 82.4932 8.81452   6
  -5   1  -3 93.1324 11.4428   4
   6  -1   3 33.8027 9.38549   1
  -6  -1  -3 62.7423 13.0249  10
   6  -1   3 31.4292 6.39839   6
   6  -1   3 21.4538 7.26202  12
   6   1   3 27.2022 10.1571   1
   6   1   3 25.3180 3.53263  14
   6   1   3 17.6135 7.50196  12
   6   1   3 27.2988 7.28017   6
  -6   1  -3 30.4989 9.74139   4
   7  -1   3 86.8719 9.48191  14
  -7  -1  -3 70.8089 15.8831  10
   7  -1   3 80.5131 13.5492   1
   7  -1   3 62.8853 8.63115   6
   7  -1   3 94.7218 11.5471  12
   7   1   3 71.4916 11.0502  12
   7   1   3 69.2169 12.9559   1
   7   1   3 68.9599 5.54600  14
   7   1   3 72.0229 10.4640   6
  -7   1  -3 62.0006 13.5235   4
   8  -1   3 402.537 23.1858  12
  -8  -1  -3 432.715 31.4538  10
   8  -1   3 436.661 27.8516   1
   8  -1   3 398.982 20.0423   6
  -8   1  -3 375.371 27.3780   4
   8   1   3 406.803 23.8905  12
   8   1   3 378.095 27.1791   1
   8   1   3 403.257 21.5346   6
  -9  -1  -3 435.978 36.8586  10
   9  -1   3 424.465 30.2023   1
   9  -1   3 469.042 26.4691  12
  -9   1  -3 430.035 30.8676   4
   9   1   3 472.300 31.2941   1
   9   1   3 445.848 24.8238   6
   9   1   3 448.096 27.8031  12
  10  -1   3 13.0896 14.8498   1
  10   1   3 21.3449 11.7846  12
  10   1   3 28.2049 15.6333   1
 -10   1  -3 49.4408 17.1858   4
  11  -1   3 32.4078 16.6714   1
 -11   1  -3 28.7638 19.3051   4
  11   1   3 51.3349 17.4425   1
  12  -1   3 45.2275 17.9326   1
 -12   1  -3 47.1409 21.8690   4
  12   1   3 53.6919 18.9719   1
  12  -2  -3 85.7921 17.0117   1
  12  -2  -3 104.212 29.4937   9
  12   2  -3 83.1535 26.5895   9
 -12   2   3 56.7505 21.7905   4
  12   2  -3 79.8940 14.8422   1
  11  -2  -3 -9.3444 11.0991   1
  11  -2  -3 5.61853 20.7069   9
  11   2  -3 7.15664 19.8729   9
 -11   2   3 25.6852 17.5143   4
  11   2  -3 -6.7779 9.26885   1
  10  -2  -3 219.197 31.1762   9
  10  -2  -3 258.346 21.8163   1
  10   2  -3 227.614 19.1261   1
  10   2  -3 275.888 22.5367  12
 -10   2   3 229.864 25.6859   4
  10   2  -3 211.605 30.1896   9
  10   2  -3 226.803 19.2648   6
   9  -2  -3 88.0158 21.1933   9
   9  -2  -3 76.8612 12.6985   1
   9   2  -3 76.1070 11.6301   1
   9   2  -3 68.1987 12.3184  12
  -9   2   3 84.9132 17.0353   4
   9   2  -3 81.4928 11.6849   6
   9   2  -3 94.0846 20.6932   9
   8  -2  -3 234.539 26.5093   9
   8  -2  -3 278.774 18.6125   1
   8  -2  -3 218.501 12.2585  12
   8   2  -3 247.017 16.2404   6
   8   2  -3 210.662 14.9985  14
   8   2  -3 243.475 16.7022   1
   8   2  -3 212.953 17.5901  12
  -8   2   3 214.694 21.0220   4
   7  -2  -3 3.36129 6.83147   1
   7  -2  -3 0.49553 3.61067  12
   7  -2  -3 12.3744 12.7183   9
   7  -2  -3 4.48968 1.82091   6
   7  -2  -3 -3.1436 4.97182   1
   7   2  -3 -4.3945 7.02533   6
   7   2  -3 1.64119 5.62747  14
   7   2  -3 -0.6653 4.80546   1
   7   2  -3 -5.2655 6.44317  12
  -7   2   3 26.4459 10.6956   4
   7   2  -3 -0.7944 5.73473   1
   6  -2  -3 1512.54 48.5899   6
   6  -2  -3 1501.43 54.4398   1
   6  -2  -3 1544.24 50.1523  12
   6  -2  -3 1500.53 48.9223   6
   6  -2  -3 1523.45 62.5636   9
   6  -2  -3 1565.34 55.1635   1
   6   2  -3 1433.38 55.3955  12
   6   2  -3 1550.01 55.0062   6
   6   2  -3 1462.67 52.9227   1
   6   2  -3 1471.78 53.8563   1
   6   2  -3 1533.90 54.6837  14
  -6   2   3 1501.69 57.7473   4
   5  -2  -3 95.0520 4.62402   6
   5  -2  -3 105.389 9.15131   1
   5  -2  -3 90.3210 4.13882   6
   5  -2  -3 93.3259 13.5214   9
   5  -2  -3 87.8290 5.84144   5
   5  -2  -3 75.2298 8.44394   1
   5  -2  -3 97.2704 4.92941  12
   5   2  -3 99.8983 7.17839   1
   5   2  -3 103.870 9.69808   6
  -5   2   3 78.0550 10.9055   4
   5   2  -3 79.9993 8.59292  14
   5   2  -3 93.0644 7.72706   1
   5   2  -3 108.041 9.98043  12
   4  -2  -3 229.307 11.9177   1
   4  -2  -3 218.530 7.81582  12
   4  -2  -3 233.706 8.71290   5
   4  -2  -3 226.047 8.59354   6
   4  -2  -3 229.152 12.3548   1
   4  -2  -3 220.436 16.0017   9
   4   2  -3 232.764 12.5300  14
  -4   2   3 207.552 13.5250   4
   4   2  -3 230.737 10.3704   1
   4   2  -3 211.498 12.3723   6
   4   2  -3 192.113 12.6598  12
   4   2  -3 219.664 10.0648   1
   3  -2  -3 136.464 8.11422   1
   3  -2  -3 119.484 4.63222  12
   3  -2  -3 113.904 10.9006   9
   3  -2  -3 122.853 4.28973   5
   3  -2  -3 119.720 5.75401   6
   3  -2  -3 113.948 8.08365   1
  -3   2   3 121.288 8.42791   4
  -3   2   3 134.651 9.92925  13
   3   2  -3 116.072 8.17232  12
   3   2  -3 114.999 7.12750  13
   3   2  -3 111.691 6.19969   1
   3   2  -3 126.311 8.75849   6
   3   2  -3 120.145 6.27012   1
   3   2  -3 123.299 8.29998  14
   2  -2  -3 92.0208 8.35984   9
   2  -2  -3 92.6452 5.30411   6
   2  -2  -3 92.2906 6.63922   1
   2  -2  -3 90.3117 4.58801  12
   2  -2  -3 82.9555 6.21337   1
  -2   2   3 93.2425 7.87174  13
   2   2  -3 84.7879 7.08980  14
   2   2  -3 84.4323 7.25432  12
   2   2  -3 113.581 8.31337  10
   2   2  -3 84.8085 5.21864   1
   2   2  -3 94.5172 5.36470   1
   2   2  -3 93.0706 5.70068   4
   2   2  -3 112.051 6.79462   8
   2   2  -3 86.0684 5.19825  13
   1  -2  -3 316.078 12.8133   1
   1  -2  -3 295.609 11.9706   6
   1  -2  -3 278.383 12.9772   9
  -1  -2   3 270.474 12.1068   5
   1  -2  -3 282.269 11.5300  12
   1   2  -3 295.659 13.6297   9
   1   2  -3 284.604 11.9851   1
   1   2  -3 318.530 13.7293  14
  -1   2   3 281.075 12.6034  13
   1   2  -3 291.716 11.9426   1
   1   2  -3 294.529 13.1333   3
   1   2  -3 310.014 12.3442   7
  -1   2   3 299.825 13.1801   2
   1   2  -3 291.160 12.7689   8
   0  -2  -3 6886.29 222.611   3
   0  -2  -3 7065.59 224.424   1
   0  -2  -3 6994.61 223.922   6
   0  -2  -3 6875.98 223.837  12
   0  -2   3 7123.35 223.650   5
   0   2  -3 7288.45 224.173   1
   0   2  -3 7350.06 222.539   7
   0   2  -3 6692.15 226.145   1
   0   2  -3 6543.01 225.047  14
   0   2   3 6915.25 224.509   1
   0   2   3 7019.00 223.593   2
   0   2  -3 7158.22 225.356   9
   0   2  -3 6887.86 224.516   8
   1  -2   3 458.710 19.3001  14
  -1  -2  -3 464.405 20.2013  10
  -1  -2  -3 479.316 17.9366   3
  -1  -2  -3 465.633 18.9929  12
   1  -2   3 441.389 17.9715   5
   1   2   3 495.838 16.9606   2
  -1   2  -3 500.261 19.4710   1
   1   2   3 453.329 19.0936   1
  -1   2  -3 471.574 17.0022   4
  -1   2  -3 464.444 19.0884   8
  -1   2  -3 467.443 20.3544   9
  -2  -2  -3 287.703 13.3262   3
   2  -2   3 267.818 13.5476  14
  -2  -2  -3 274.904 15.1928  10
   2   2   3 281.883 14.1394   1
   2   2   3 284.974 9.95075   2
  -2   2  -3 256.192 12.2802   4
   2   2   3 264.839 15.4597   1
   2   2   3 291.756 13.9813  12
   2   2   3 301.040 13.8625   6
   3  -2   3 2.76172 3.92098  14
  -3  -2  -3 -2.1235 5.21946  10
   3   2   3 1.14143 4.26536   1
   3   2   3 0.40050 4.51193  12
   3   2   3 5.71396 4.58577   6
  -3   2  -3 3.29204 4.33352  13
   3   2   3 -0.8733 1.80908   8
  -3   2  -3 -4.5104 3.73379   4
   3   2   3 -0.6850 4.42501   1
   4  -2   3 969.480 43.1765   1
  -4  -2  -3 1009.28 42.1015  10
   4   2   3 1005.62 39.8290   1
  -4   2  -3 1002.67 38.7549   4
   4   2   3 1014.03 34.3695   8
   4   2   3 972.263 38.7742  12
   4   2   3 1011.00 38.0109   6
  -5  -2  -3 45.5043 11.1787  10
   5  -2   3 53.0755 10.3716   1
   5   2   3 68.3458 9.80863  12
   5   2   3 53.9128 10.7184   1
   5   2   3 56.8001 8.58450   6
   5   2   3 58.3901 5.81859   8
  -5   2  -3 61.6951 9.17261   4
  -6  -2  -3 136.921 17.6371  10
   6  -2   3 137.913 15.1368   1
   6   2   3 126.531 12.3368   6
   6   2   3 148.339 14.0737  12
  -6   2  -3 149.966 15.2672   4
   6   2   3 110.536 14.7155   1
  -7  -2  -3 -15.379 10.8979  10
   7  -2   3 -6.8873 8.88977   1
  -7   2  -3 2.27716 9.78931   4
   7   2   3 -3.4804 6.98290   6
   7   2   3 14.7873 8.84514  12
   7   2   3 7.88349 10.3099   1
   8  -2   3 94.8984 11.7146  14
   8  -2   3 104.474 16.3524   1
  -8  -2  -3 133.750 21.4361  10
   8   2   3 110.507 15.3851  12
   8   2   3 98.3113 16.4638   1
   8   2   3 114.882 14.0210   6
  -8   2  -3 108.756 15.5227   4
  -9  -2  -3 -14.954 14.7447  10
   9  -2   3 -12.425 11.7189   1
  -9   2  -3 -12.195 12.4075   4
   9   2   3 7.98081 10.1118  12
   9   2   3 11.1111 12.4421   1
   9   2   3 1.20637 9.84222   6
  10  -2   3 346.019 30.0882   1
 -10  -2  -3 446.314 39.8227  10
  10   2   3 477.402 33.5889   1
  10   2   3 365.094 25.5993   6
  10   2   3 397.304 29.2895  12
 -10   2  -3 418.494 34.7812   4
  11  -2   3 10.6716 14.3916   1
 -11  -2  -3 -9.1268 19.0010  10
 -11   2  -3 5.81239 17.4980   4
  11   2   3 -13.771 14.3509   1
  12  -2   3 -17.313 15.4209   1
  12   2   3 -5.5740 15.6167   1
 -12   2  -3 -21.058 17.8185   4
  12  -3  -3 119.307 31.2191   9
  12  -3  -3 63.9679 17.2207   1
 -12   3   3 124.133 25.9176   4
  12   3  -3 95.6290 28.8934   9
  12   3  -3 107.609 16.2571   1
  11  -3  -3 119.231 27.8756   9
  11  -3  -3 101.165 17.8495   1
 -11   3   3 136.626 23.9910   4
  11   3  -3 111.215 17.7586  12
  11   3  -3 93.1258 15.2484   1
  11   3  -3 90.1735 24.8588   9
  10  -3  -3 53.5842 14.3257   1
  10  -3  -3 58.9853 21.8062   9
  10   3  -3 50.8410 12.1834   1
 -10   3   3 48.0918 17.3259   4
  10   3  -3 33.8889 20.5153   9
  10   3  -3 36.2625 11.7056   6
  10   3  -3 47.2089 13.0082  12
   9  -3  -3 98.6316 22.7572   9
   9  -3  -3 95.7908 14.8765   1
  -9   3   3 98.1690 18.2413   4
   9   3  -3 106.452 13.4045   1
   9   3  -3 71.8460 13.6720   6
   9   3  -3 101.148 15.6204  12
   8  -3  -3 65.2159 12.3570   1
   8  -3  -3 85.7064 19.4318   9
  -8   3   3 80.6589 15.9297   4
   8   3  -3 91.0252 9.08372  14
   8   3  -3 92.6622 12.8861   6
   7  -3  -3 2.98982 12.1136   9
   7  -3  -3 -1.3845 7.24236   1
   7   3  -3 3.50487 5.16468  14
   7   3  -3 7.87826 7.99175  12
   7   3  -3 -0.7394 6.38786   1
  -7   3   3 6.70039 8.00285   4
   7   3  -3 3.14832 7.39626   6
   6  -3  -3 141.800 13.0026   1
   6  -3  -3 137.712 7.44028   5
   6  -3  -3 153.191 19.1875   9
   6   3  -3 152.060 10.8770  14
   6   3  -3 149.631 10.4044   1
  -6   3   3 152.728 15.6332   4
   6   3  -3 164.256 14.4767  12
   6   3  -3 155.306 13.9454   6
   6   3  -3 167.155 11.9803   1
   5  -3  -3 1294.71 41.2945   5
   5  -3  -3 1285.09 53.3137   9
   5  -3  -3 1266.20 47.7568   1
  -5   3   3 1254.07 49.9897  13
   5   3  -3 1255.85 44.8344   1
   5   3  -3 1280.47 45.8965  14
  -5   3   3 1252.08 49.1639   4
   5   3  -3 1288.44 45.3109   1
   5   3  -3 1277.01 47.9182   6
   5   3  -3 1248.57 48.0402  12
   4  -3  -3 495.903 25.5706   9
   4  -3  -3 497.101 16.1901   6
   4  -3  -3 479.764 21.7331   1
  -4   3   3 435.932 22.8767  13
   4   3  -3 486.224 19.3176   1
   4   3  -3 478.781 21.9983   6
   4   3  -3 501.047 18.9997  13
   4   3  -3 469.772 19.4022   1
   4   3  -3 454.777 20.3743  14
   4   3  -3 493.812 22.1729  12
   4   3  -3 470.035 19.8061   8
   3  -3  -3 124.227 12.0834   9
   3  -3  -3 106.378 9.36872   1
   3  -3  -3 112.186 5.89759   6
   3   3  -3 125.208 9.03135  14
   3   3  -3 109.588 9.30988   6
   3   3  -3 113.063 7.45907   1
   3   3  -3 119.887 7.37016   1
   3   3  -3 110.564 6.29036  13
   3   3  -3 113.226 7.80894   8
  -3   3   3 123.394 10.9258  13
   3   3  -3 122.735 10.2914  12
   2  -3  -3 399.170 14.6296  12
  -2  -3   3 392.092 17.2548   5
   2  -3  -3 402.064 19.2190   9
   2  -3  -3 407.259 15.3562   6
   2   3  -3 334.553 17.5420   7
   2   3  -3 412.085 16.4979   8
   2   3  -3 404.443 16.3297   1
   2   3  -3 393.951 16.3554   1
   2   3  -3 398.783 14.4051  13
   2   3  -3 405.792 17.6523  14
  -2   3   3 397.383 18.1840   2
  -2   3   3 388.200 17.7275  13
   1  -3  -3 1415.67 47.3395   3
   1  -3  -3 1348.01 47.0593  12
   1  -3  -3 1412.93 47.4922   6
  -1  -3   3 1415.32 48.2403   5
   1  -3  -3 1364.89 49.6389   9
  -1   3   3 1390.94 48.9920   2
   1   3  -3 1409.62 48.4990   7
   1   3  -3 1428.41 49.5068  14
   1   3  -3 1360.38 48.1187   1
  -1   3   3 1373.86 48.0530  13
   1   3  -3 1410.73 48.2477   8
   1   3  -3 1393.10 48.0317   1
   0  -3  -3 141.957 7.48956   3
   0  -3   3 120.394 10.2458   3
   0  -3  -3 129.269 8.11435  12
   0  -3   3 130.014 7.81865   5
   0   3   3 129.471 7.41508  13
   0   3  -3 133.022 8.72164   8
   0   3   3 126.163 7.97050   2
   0   3  -3 122.087 7.53851   7
   0   3  -3 143.693 8.82499   1
   1  -3   3 784.563 28.5239   5
  -1  -3  -3 773.653 28.9420   3
   1  -3   3 769.434 32.8922  14
  -1  -3  -3 787.736 29.9723  12
  -1   3  -3 791.472 30.5059   8
  -1   3  -3 812.020 28.6666   7
   2  -3   3 2363.97 79.7632  14
  -2  -3  -3 2456.17 79.6507  12
   2  -3   3 2271.67 76.9559   5
  -2  -3  -3 2219.89 81.3524  10
  -2  -3  -3 2319.09 78.3737   3
   2   3   3 2324.01 79.0643   6
  -2   3  -3 2260.03 79.5451   8
  -2   3  -3 2312.94 76.9898   4
  -3  -3  -3 586.151 24.4354   3
  -3  -3  -3 557.840 27.0803  10
   3  -3   3 556.140 22.2167   5
   3   3   3 593.592 25.0586   1
   3   3   3 538.173 23.7461   6
   3   3   3 550.000 24.9109  12
  -3   3  -3 540.531 22.9337   4
  -3   3  -3 555.309 25.3228  13
   3   3   3 561.290 19.0837   2
  -4  -3  -3 54.1225 10.9164  10
   4   3   3 78.6411 10.1550   1
   4   3   3 47.7170 8.88813  12
  -4   3  -3 69.2809 9.38839   4
  -4   3  -3 91.9929 10.7192  13
   4   3   3 72.6972 8.54041   6
  -5  -3  -3 577.321 31.4197  10
   5   3   3 545.640 27.9200   1
   5   3   3 569.522 19.9848   8
   5   3   3 544.813 27.3674  12
   5   3   3 582.105 26.0974   6
  -5   3  -3 567.947 28.2816  13
  -5   3  -3 612.438 27.4063   4
  -6  -3  -3 0.24162 10.5178  10
   6  -3   3 -16.949 7.27636   1
  -6   3  -3 -6.2954 7.95925   4
   6   3   3 -5.1406 8.21753   1
   6   3   3 4.81825 3.30863   8
   6   3   3 -4.9879 7.33172   6
   6   3   3 -7.9308 5.50816  12
  -7  -3  -3 11.4198 12.8813  10
   7  -3   3 15.6949 10.4552   1
  -7   3  -3 -4.9082 9.91717   4
   7   3   3 -3.6232 9.95997   1
   7   3   3 -7.8551 7.89827   6
   7   3   3 5.34185 9.07226  12
   8  -3   3 270.825 24.8608   1
  -8  -3  -3 394.359 33.4521  10
  -8   3  -3 302.800 25.7938   4
   8   3   3 300.676 23.8478  12
   8   3   3 296.582 21.0233   6
  -9  -3  -3 54.5453 19.3129  10
   9  -3   3 60.4423 15.1857   1
   9   3   3 71.9666 15.2740  12
  -9   3  -3 87.4441 18.0066   4
   9   3   3 34.6237 11.9467   6
   9   3   3 58.2725 15.3146   1
  10  -3   3 -21.510 12.3796   1
 -10  -3  -3 5.32672 18.4826  10
  10   3   3 14.4810 14.7367   1
  10   3   3 -13.961 11.0317  12
 -10   3  -3 23.5224 16.6673   4
  10   3   3 6.54953 10.9302   6
  11  -3   3 18.9572 16.6328   1
 -11  -3  -3 2.36321 20.5589  10
  11   3   3 13.3999 16.3625  12
 -11   3  -3 38.3750 16.1878   4
  11   3   3 23.4662 16.7651   1
  12  -3   3 39.2279 19.1034   1
 -12   3  -3 51.5202 22.7033   4
  12   3   3 18.4394 17.8219   1
  12  -4  -3 18.6977 16.6090   1
  12  -4  -3 51.2235 27.8710   9
 -12   4   3 24.5974 20.2594   4
  12   4  -3 46.5154 24.9752   9
  11  -4  -3 -12.575 12.9370   1
  11  -4  -3 17.8089 22.5101   9
 -11   4   3 3.92347 17.7700   4
  11   4  -3 2.70381 12.2172   6
  11   4  -3 30.3728 22.8906   9
  11   4  -3 7.17326 10.8360   1
  11   4  -3 18.0572 13.5382  12
  10  -4  -3 24.5214 22.3894   9
  10  -4  -3 12.3714 13.2150   1
  10   4  -3 4.33619 10.2818   1
  10   4  -3 10.3597 12.3626  12
 -10   4   3 -17.118 14.2092   4
  10   4  -3 -2.8207 11.1114   6
   9  -4  -3 147.232 25.2986   9
   9  -4  -3 69.9503 14.1731   1
   9   4  -3 93.1119 14.9705   6
  -9   4   3 96.4047 19.7090   4
   9   4  -3 92.3206 15.7808  12
   8  -4  -3 23.1043 16.5748   9
   8  -4  -3 -5.0515 9.31072   1
  -8   4   3 1.07765 8.74240   4
   8   4  -3 21.0140 10.4161   6
   8   4  -3 -12.024 7.61245   1
   8   4  -3 4.92353 9.88871  12
   7  -4  -3 551.928 35.6077   9
   7  -4  -3 567.582 29.3888   1
  -7   4   3 577.574 30.8628  13
   7   4  -3 574.069 26.6648   1
   7   4  -3 534.292 23.6813   8
   7   4  -3 548.828 23.3716  14
   7   4  -3 580.280 28.8459  12
   7   4  -3 548.849 28.5797   6
  -7   4   3 557.795 30.6422   4
   6  -4  -3 157.351 20.1317   9
   6  -4  -3 160.280 15.6133   1
   6   4  -3 185.666 11.9392  14
   6   4  -3 198.730 16.6696   6
   6   4  -3 175.897 11.1831   8
   6   4  -3 181.390 13.3628   1
   6   4  -3 172.729 15.3245  12
   6   4  -3 181.269 12.1649   1
  -6   4   3 148.329 17.4874  13
   5  -4  -3 0.14548 6.55524   1
   5  -4  -3 0.00771 9.24711   9
  -5   4   3 0.04254 8.43110  13
   5   4  -3 1.01731 4.05163   1
   5   4  -3 -2.0628 7.39206   6
   5   4  -3 -3.1481 3.52912   8
   5   4  -3 5.79051 5.06676   1
   5   4  -3 -0.1529 5.28580  12
   5   4  -3 -1.5836 4.33723  14
   4  -4  -3 18.6660 2.75678   6
   4  -4  -3 19.4160 7.06737   1
   4  -4  -3 21.9575 9.33950   9
   4   4  -3 15.6182 6.05049  12
   4   4  -3 15.3820 5.33383  14
   4   4  -3 20.7670 3.51513  13
   4   4  -3 21.7807 8.05228   6
   4   4  -3 26.1065 4.47807   8
  -4   4   3 17.3863 6.65380  13
   4   4  -3 16.3705 5.24351   1
   4   4  -3 7.04805 4.36712   1
  -3  -4   3 1387.25 56.8007   3
   3  -4  -3 1432.19 55.9487   9
   3  -4  -3 1479.51 49.0204   6
  -3  -4   3 1458.16 52.7720   5
   3   4  -3 1453.61 50.0023   8
   3   4  -3 1409.38 53.2577   6
   3   4  -3 1495.69 47.5766  13
   3   4  -3 1455.89 52.2259  14
   3   4  -3 1476.56 51.4922   1
   3   4  -3 1489.21 51.5081   1
  -3   4   3 1460.30 53.6082  13
   2  -4  -3 287.789 12.4506  12
  -2  -4   3 296.596 14.6463   5
  -2  -4   3 300.438 16.6345   3
   2  -4  -3 337.177 18.1627   9
   2   4  -3 300.118 15.0121   1
  -2   4   3 284.044 15.2512  13
  -2   4   3 291.400 16.3471   2
   2   4  -3 280.788 15.2787  14
   2   4  -3 322.769 15.0064   1
   2   4  -3 292.765 10.9633  13
   2   4  -3 296.169 13.8352   8
  -1  -4   3 1530.51 55.3381   3
   1  -4  -3 1557.71 52.9829   3
   1  -4  -3 1552.21 52.4574  12
   1  -4  -3 1480.11 55.7975   9
  -1  -4   3 1476.56 53.2267   5
   1   4  -3 1552.47 54.1076   1
  -1   4   3 1518.70 53.0416  13
   1   4  -3 1540.58 53.2270   8
   0  -4   3 17.8256 6.54862   3
   0  -4   3 6.68016 4.19374   5
   0  -4  -3 -2.0628 3.72956  12
   0  -4  -3 9.64109 3.93553   3
   0   4   3 11.8643 3.94388  13
   0   4  -3 13.0463 3.58623   7
   0   4  -3 9.66662 4.65096   8
  -1  -4  -3 1893.05 64.8367   3
   1  -4   3 1847.05 63.7632   5
  -1  -4  -3 1943.37 65.8427  12
  -1   4  -3 1871.81 66.3477   8
  -1   4  -3 1873.93 64.8123  13
  -2  -4  -3 7.65828 4.17707   3
   2  -4   3 11.0195 5.93821  14
  -2  -4  -3 3.19584 5.39447  12
   2  -4   3 11.9114 4.07193   5
  -2  -4  -3 12.3664 6.04916  10
  -2   4  -3 15.2886 5.85743  13
  -2   4  -3 11.2493 4.89303   8
  -3  -4  -3 435.699 21.1369  12
   3  -4   3 398.724 17.5026   5
  -3  -4  -3 421.439 24.3234  10
   3  -4   3 434.976 21.8800  14
  -3  -4  -3 414.675 20.5681   3
   3   4   3 396.066 20.9495   1
  -3   4  -3 409.084 21.2799  13
  -3   4  -3 423.021 19.2532   4
  -3   4  -3 393.288 21.6709   8
   3   4   3 394.012 20.8098   6
  -4  -4  -3 51.1971 9.96684   3
  -4  -4  -3 81.1045 13.4415  10
   4  -4   3 82.1795 8.15402   5
   4   4   3 56.2838 9.46585   1
   4   4   3 74.5747 9.55772   6
  -4   4  -3 91.1912 12.2379  13
   4   4   3 81.5368 11.2383  12
   4   4   3 64.5049 4.48935   2
  -4   4  -3 77.4464 9.44953   4
  -5  -4  -3 39.3317 11.0110  10
   5  -4   3 35.3172 7.05419   5
   5   4   3 40.6520 8.82954  12
  -5   4  -3 37.2645 9.69641  13
   5   4   3 41.2262 10.1744   1
   5   4   3 47.7351 10.6162   6
  -5   4  -3 38.8321 9.05714   4
   6  -4   3 -3.7564 6.06138   5
  -6  -4  -3 9.29089 12.2047  10
   6   4   3 9.36382 8.56975   1
   6   4   3 -2.6255 8.63190   6
  -6   4  -3 6.75168 8.88881   4
  -6   4  -3 -2.3802 10.3994  13
   6   4   3 7.57782 9.51462  12
  -7  -4  -3 397.765 29.0293  10
   7  -4   3 416.708 28.0452   1
  -7   4  -3 342.196 28.7691  13
   7   4   3 405.439 26.2480   1
   7   4   3 424.695 26.4540  12
   7   4   3 390.513 23.2509   6
  -7   4  -3 413.801 25.7990   4
  -8  -4  -3 -17.343 13.0748  10
   8  -4   3 -6.3374 11.0971   1
   8   4   3 4.76465 10.4641   6
   8   4   3 11.7792 13.3862   1
   8   4   3 0.86157 11.4038  12
  -8   4  -3 10.0135 11.9961   4
  -9  -4  -3 163.955 26.6497  10
   9  -4   3 135.359 20.2103   1
  -9   4  -3 148.452 21.2957   4
   9   4   3 168.324 19.3611   6
   9   4   3 136.385 19.7093  12
 -10  -4  -3 26.0353 19.6918  10
  10  -4   3 25.4007 16.3777   1
 -10   4  -3 -10.122 14.6189   4
  10   4   3 15.5203 15.0250   1
  10   4   3 15.6241 12.9069   6
  10   4   3 -4.8720 12.8746  12
 -11  -4  -3 168.373 31.3476  10
  11  -4   3 135.873 24.0809   1
 -11   4  -3 104.849 24.1451   4
  11   4   3 120.190 20.2430   6
  11   4   3 149.332 24.8101   1
  11  -5  -3 3.60129 14.9152   1
  11  -5  -3 -18.953 20.2777   9
  11   5  -3 27.4796 13.2176   1
  11   5  -3 18.8337 16.3942   6
  10  -5  -3 1.61732 13.4410   1
  10  -5  -3 13.5281 20.1379   9
  10   5  -3 -6.5835 12.0521   6
  10   5  -3 7.18026 13.0528  12
   9  -5  -3 246.771 30.9519   9
   9  -5  -3 228.665 23.5796   1
  -9   5   3 228.720 27.1046  13
   9   5  -3 240.387 23.0555   6
   9   5  -3 251.167 23.9862  12
   9   5  -3 258.750 22.1493   1
   8  -5  -3 297.065 31.3563   9
   8  -5  -3 382.421 26.3418   1
   8   5  -3 326.851 25.1763   6
   8   5  -3 285.184 24.8533  12
  -8   5   3 349.014 29.6627  13
   8   5  -3 290.822 21.2241   1
   7  -5  -3 12.1560 11.2692   1
   7  -5  -3 9.70459 13.3773   9
   7   5  -3 7.49246 7.52012   1
   7   5  -3 3.36159 7.72128   6
   7   5  -3 -3.3447 9.62147  12
  -7   5   3 5.19579 12.0842  13
   6  -5  -3 601.909 36.1144   9
   6  -5  -3 655.773 31.8484   1
   6   5  -3 632.274 25.6610  14
   6   5  -3 601.491 27.8032   1
  -6   5   3 598.086 32.3098  13
   6   5  -3 534.116 28.7576   6
   6   5  -3 579.256 21.9236   8
   6   5  -3 605.470 30.2436  12
  -5  -5   3 169.224 20.4973   3
   5  -5  -3 207.852 21.5333   9
   5  -5  -3 229.365 18.5407   1
   5   5  -3 177.436 16.6558  12
   5   5  -3 215.099 13.8642   1
   5   5  -3 218.172 15.0562   1
   5   5  -3 204.128 10.2140   8
   5   5  -3 214.920 13.4395  14
   5   5  -3 210.970 17.7717   6
  -5   5   3 208.183 18.7989  13
   4  -5  -3 601.254 32.5926   9
  -4  -5   3 593.671 30.2092   3
  -4   5   3 641.136 29.9975  13
   4   5  -3 659.781 27.0272  14
   4   5  -3 634.260 26.7843   1
   4   5  -3 639.090 23.8969   8
   4   5  -3 630.842 29.6797   6
   4   5  -3 621.491 27.3189   1
   3  -5  -3 47.3691 10.7902   9
  -3  -5   3 46.9932 8.54559   3
  -3   5   3 49.2011 9.23635  13
   3   5  -3 58.1941 6.17584   8
  -3   5   3 62.8711 10.9324   2
   3   5  -3 50.2708 7.82232   1
   2  -5  -3 508.863 19.7888  12
   2  -5  -3 474.899 22.3844   3
  -2  -5   3 482.652 22.4091   5
   2  -5  -3 498.711 25.6843   9
  -2  -5   3 522.224 24.6032   3
   2   5  -3 503.827 16.3286  13
   2   5  -3 474.809 22.3087   1
   2   5  -3 474.745 20.3914   8
   2   5  -3 483.968 16.2644  13
  -2   5   3 451.987 21.8653  13
   1  -5  -3 2052.06 71.0755   3
  -1  -5   3 2010.59 71.0494   5
  -1  -5   3 2027.18 73.4590   3
   1  -5  -3 2084.36 70.2946  12
   1  -5  -3 1968.79 74.5237   9
  -1   5   3 2046.82 70.4631  13
   1   5  -3 2061.25 72.4924   1
   1   5  -3 2124.04 71.1859   8
   1   5  -3 2121.87 67.8776  13
   0  -5   3 449.209 19.4422   5
   0  -5  -3 393.550 19.0054   3
   0  -5   3 399.016 21.8037   3
   0  -5  -3 427.896 19.4885  12
   0   5  -3 447.033 20.3143   8
   0   5  -3 427.923 17.8368  13
   0   5   3 400.640 17.4355  13
   1  -5   3 277.247 13.6672   5
  -1  -5  -3 287.071 15.9263  12
  -1  -5  -3 271.581 14.9937   3
  -1   5  -3 240.369 14.2152  13
  -1   5  -3 275.122 16.2197   8
  -2  -5  -3 1144.24 45.4491  12
   2  -5   3 1230.68 51.1747  14
  -2  -5  -3 1237.82 50.3714  10
   2  -5   3 1171.64 42.5587   5
  -2  -5  -3 1205.94 45.4141   3
  -2   5  -3 1193.88 45.2507  13
  -2   5  -3 1181.46 46.4092   8
  -3  -5  -3 273.957 22.6928  10
   3  -5   3 292.566 13.8494   5
  -3  -5  -3 275.439 16.2836   3
   3   5   3 285.329 18.1383   1
  -3   5  -3 243.122 18.0577   8
  -3   5  -3 245.062 17.2437  13
  -4  -5  -3 37.7566 11.8814  10
  -4  -5  -3 18.5238 8.79474   3
   4  -5   3 25.6879 5.82488   5
  -4   5  -3 43.8102 10.8983   8
   4   5   3 22.4893 8.64391   1
   4   5   3 23.7071 9.39651   6
  -4   5  -3 20.1154 9.65884  13
  -4   5  -3 33.7281 8.79698   4
   5  -5   3 270.762 14.7003   5
  -5  -5  -3 261.861 24.2049  10
  -5  -5  -3 302.094 19.4063   3
   5   5   3 255.678 18.3005   6
   5   5   3 289.959 21.2332  12
   5   5   3 294.068 21.0571   1
  -5   5  -3 275.841 19.3091   4
  -5   5  -3 282.467 21.6095  13
   6  -5   3 345.025 18.1409   5
  -6  -5  -3 370.046 31.3697  10
   6   5   3 364.810 25.1790   1
   6   5   3 397.180 23.3140   6
  -6   5  -3 374.914 24.6277  13
  -6   5  -3 388.629 23.9059   4
   6   5   3 407.359 24.2330  12
   7  -5   3 -0.5768 6.09655   5
  -7  -5  -3 -4.6993 12.5586  10
  -7   5  -3 -7.4135 12.4114  13
   7   5   3 -0.9168 10.9174  12
   7   5   3 0.49883 11.3301   1
  -7   5  -3 -11.507 10.0072   4
   7   5   3 10.5697 11.5196   6
   8  -5   3 179.233 22.2415   1
  -8  -5  -3 162.749 25.3876  10
   8   5   3 126.714 18.8868  12
  -8   5  -3 151.270 22.7291  13
   8   5   3 137.520 19.8030   1
  -8   5  -3 166.256 20.7513   4
   8   5   3 123.837 18.4171   6
   9  -5   3 87.9574 19.8229   1
  -9  -5  -3 105.171 24.2894  10
   9   5   3 57.2438 15.8009   6
   9   5   3 85.2612 17.6851  12
  -9   5  -3 67.2712 20.1123  13
  -9   5  -3 72.4927 18.6999   4
   9   5   3 55.5331 17.8354   1
  10  -5   3 7.64673 17.5237   1
 -10  -5  -3 34.7591 20.8252  10
  10   5   3 21.6661 14.5501   6
 -10   5  -3 12.0807 16.9438   4
  11  -5   3 62.5159 20.5604   1
 -11  -5  -3 122.816 29.4367  10
  11   5   3 55.1976 18.1529   6
  11   5   3 93.8969 21.7991   1
 -11   5  -3 59.4055 21.7345   4
  11  -6  -3 6.89858 26.5359   9
  11  -6  -3 34.5309 18.7800   1
  11   6  -3 39.6178 17.5608   6
 -11   6   3 48.1897 22.5229  13
  10  -6  -3 205.716 32.8635   9
  10  -6  -3 215.665 25.2098   1
  10   6  -3 199.418 22.5669   1
 -10   6   3 202.484 29.0190  13
  10   6  -3 209.594 24.3235   6
   9  -6  -3 13.8191 18.2585   9
   9  -6  -3 3.96394 13.5138   1
   9   6  -3 10.2689 11.2816   1
  -9   6   3 17.7475 14.3218  13
   9   6  -3 3.79793 13.5344   6
   8  -6  -3 103.368 22.3185   9
   8  -6  -3 97.1979 18.6023   1
   8   6  -3 96.2012 14.5174   1
   8   6  -3 88.8863 16.3931   6
   8   6  -3 96.0165 17.2226  12
  -8   6   3 96.4147 17.3644  13
  -7  -6   3 19.8862 11.0155   3
   7  -6  -3 17.9857 15.4056   9
   7  -6  -3 9.86633 12.0665   1
   7   6  -3 14.9779 9.59351   1
   7   6  -3 18.1119 12.1434   6
   7   6  -3 20.9693 12.1191  12
  -7   6   3 40.1157 15.3853  13
   6  -6  -3 218.598 20.5220   1
   6  -6  -3 191.836 23.4737   9
  -6  -6   3 203.114 21.2506   3
   6   6  -3 194.676 16.4989   1
   6   6  -3 171.636 18.5536  12
   6   6  -3 207.723 19.9961   6
  -6   6   3 163.022 19.4369  13
   5  -6  -3 17.5249 12.6972   9
  -5  -6   3 -1.4832 7.35639   3
   5   6  -3 13.0258 8.07666   1
   5   6  -3 8.68816 9.77404  12
  -5   6   3 9.16942 10.2360  13
   5   6  -3 3.21857 3.29577   8
   5   6  -3 -9.1143 6.61505   6
  -4  -6   3 190.675 18.7915   3
   4  -6  -3 201.350 21.1349   9
   4   6  -3 186.300 15.3805   1
   4   6  -3 231.521 11.4570   8
  -4   6   3 217.246 18.3860  13
   3  -6  -3 -6.8387 8.50976   9
  -3  -6   3 -5.4310 7.97315   3
   3   6  -3 0.86911 4.48175   8
   3   6  -3 10.9416 7.66632   1
  -3   6   3 6.69475 8.78634   2
  -3   6   3 9.97127 8.86116  13
   2  -6  -3 699.966 29.7329   3
  -2  -6   3 640.557 29.2405   5
  -2  -6   3 654.286 30.8091   3
   2  -6  -3 685.459 26.6865  12
   2  -6  -3 646.870 33.2049   9
   2   6  -3 654.589 27.1921   8
   2   6  -3 725.827 30.5481   1
  -2   6   3 652.574 28.6081  13
   1  -6  -3 10.6221 5.08176  12
  -1  -6   3 16.4734 6.71096   5
  -1  -6   3 6.90837 7.99326   3
   1  -6  -3 21.6835 9.40514   9
   1  -6  -3 8.18292 5.81790   3
  -1   6   3 6.31901 5.85258  13
   1   6  -3 10.0227 6.29219   8
   1   6  -3 7.77140 3.62249  13
   1   6  -3 7.65676 7.27936   1
   0  -6  -3 650.552 27.8653   3
   0  -6  -3 619.497 27.5233  12
   0  -6   3 634.595 26.9296   5
   0  -6   3 633.767 30.6986   3
   0   6  -3 672.198 25.6253  13
   0   6  -3 640.980 28.1792   8
   0   6   3 648.267 25.3232  13
   1  -6   3 9.53142 8.62669   3
  -1  -6  -3 3.79939 6.37010  12
  -1  -6  -3 7.20639 6.42319   3
   1  -6   3 -6.1532 5.37036   5
  -1   6  -3 12.3023 7.15299   8
  -1   6  -3 3.20928 5.06473  13
  -2  -6  -3 844.090 41.3046  10
   2  -6   3 838.756 32.4391   5
  -2  -6  -3 855.016 35.7712   3
  -2   6  -3 895.413 37.4102   8
  -2   6  -3 806.643 34.7903  13
   3  -6   3 208.681 12.5919   5
  -3  -6  -3 203.727 21.1257  10
  -3  -6  -3 250.158 17.4024   3
  -3   6  -3 212.567 17.5916  13
  -3   6  -3 221.934 18.6739   8
   3   6   3 222.749 18.2930   1
  -4  -6  -3 875.647 44.7667  10
  -4  -6  -3 885.573 39.5642   3
   4  -6   3 939.104 33.8244   5
  -4   6  -3 883.484 40.1377   8
  -4   6  -3 886.875 39.8694  13
   4   6   3 856.992 40.5006   1
   4   6   3 855.421 39.8427   6
  -5  -6  -3 -11.260 9.30186   3
   5  -6   3 4.82868 5.22850   5
  -5  -6  -3 9.14191 13.2356  10
   5   6   3 -0.9762 9.68058   1
  -5   6  -3 16.5335 11.7746   8
   5   6   3 -12.471 9.68920   6
  -5   6  -3 15.4538 10.8405  13
  -6  -6  -3 205.411 25.4238  10
  -6  -6  -3 179.681 20.5681   3
   6  -6   3 198.353 12.7709   5
   6   6   3 227.256 21.7744   6
   6   6   3 202.512 21.0609  12
   6   6   3 226.609 20.9764   1
  -6   6  -3 239.349 23.3705  13
  -7  -6  -3 26.0832 16.6812  10
   7   6   3 31.6306 13.4581   1
   7   6   3 17.7143 13.0135   6
  -7   6  -3 36.2925 12.6181   4
   7   6   3 18.1574 10.7744  12
  -7   6  -3 49.8492 16.5888  13
  -8  -6  -3 125.980 25.3337  10
   8   6   3 134.500 19.4472   1
   8   6   3 166.407 21.6944  12
   8   6   3 173.171 21.7588   6
  -8   6  -3 149.068 20.8873   4
  -8   6  -3 137.260 20.8952  13
   9  -6   3 5.31356 16.2641   1
  -9  -6  -3 -26.714 16.6565  10
  -9   6  -3 0.30443 17.7340  13
   9   6   3 -8.3907 13.2999   6
   9   6   3 0.80952 15.2216   1
  -9   6  -3 -5.2353 14.4521   4
 -10  -6  -3 79.1839 25.9334  10
  10  -6   3 81.2572 21.3913   1
  10   6   3 82.4145 19.6815   6
 -10   6  -3 112.478 25.5675  13
 -10   6  -3 85.6296 21.8786   4
  10  -7  -3 2.85907 16.7784   1
  10  -7  -3 28.6474 23.6733   9
  10   7  -3 30.4934 14.8944   1
  10   7  -3 16.8499 16.9722   6
 -10   7   3 19.8782 20.4655  13
   9  -7  -3 -3.1343 14.7359   1
   9  -7  -3 26.9704 20.4617   9
  -9   7   3 5.77675 13.1149  13
   9   7  -3 10.4675 12.9374   1
   9   7  -3 16.8091 15.8385   6
   8  -7  -3 223.157 25.2595   1
  -8  -7   3 209.380 23.9436   3
   8  -7  -3 217.123 29.9175   9
  -8   7   3 211.050 25.8619  13
   8   7  -3 143.232 20.7108   6
   8   7  -3 191.222 19.9279   1
  -7  -7   3 62.3194 14.5357   3
   7  -7  -3 62.8377 15.9867   1
   7  -7  -3 36.5359 17.8497   9
  -7   7   3 43.1579 15.9087  13
   7   7  -3 54.9805 15.2736  12
   7   7  -3 66.0430 13.2296   1
   7   7  -3 37.6283 14.6835   6
   6  -7  -3 89.9742 19.6891   9
  -6  -7   3 112.213 18.6524   3
  -6   7   3 99.4789 16.8854  13
   6   7  -3 108.806 15.4855  12
   6   7  -3 81.7581 16.4501   6
   6   7  -3 115.550 14.8876   1
  -5  -7   3 219.516 22.4269   3
   5  -7  -3 225.069 25.1437   9
  -5   7   3 274.792 23.0843  13
   5   7  -3 259.356 22.6689   6
   5   7  -3 269.550 19.9308   1
   4  -7  -3 120.990 18.3622   9
  -4  -7   3 99.1839 15.9914   3
   4   7  -3 95.6238 13.2247   1
  -4   7   3 103.286 16.7160   2
  -4   7   3 161.345 17.0034  13
   4   7  -3 101.872 8.41935   8
   3  -7  -3 78.2872 15.4931   9
   3  -7  -3 54.7748 11.5407   3
  -3  -7   3 64.5727 13.8137   3
  -3   7   3 69.5397 11.6721  13
   3   7  -3 87.7947 8.85393   8
   3   7  -3 68.3580 11.7494   1
  -3   7   3 62.3840 13.7895   2
   2  -7  -3 671.859 30.1646   3
  -2  -7   3 644.425 31.7447   3
   2  -7  -3 648.421 34.9156   9
   2   7  -3 654.435 31.2499   1
   2   7  -3 647.755 27.6788   8
  -2   7   3 631.346 29.2684  13
  -1  -7   3 278.014 17.3632   5
   1  -7  -3 249.996 23.3510   9
  -1  -7   3 296.830 19.2093   3
   1  -7  -3 263.368 15.8973  12
   1  -7  -3 270.110 18.2795   3
   1   7  -3 282.947 17.3701   8
   1   7  -3 262.737 12.0435  13
  -1   7   3 263.041 15.9281  13
   0  -7   3 12.5388 7.99599   5
   0  -7  -3 9.86380 7.46327   3
   0  -7   3 26.4132 8.74275   3
   0  -7  -3 23.3163 7.52066  12
   0   7  -3 11.5345 5.71146  13
   0   7  -3 11.4931 8.28085   8
  -1  -7  -3 160.221 14.8202   3
   1  -7   3 105.976 10.7129   5
   1  -7   3 166.409 17.8810   3
  -1   7  -3 148.240 12.6377  13
  -1   7  -3 117.717 13.4970   8
  -2  -7  -3 278.676 18.9411   3
   2  -7   3 290.996 15.9742   5
   2  -7   3 278.014 20.2875   3
  -2   7  -3 271.833 18.2084  13
  -2   7  -3 263.876 19.8770   8
  -3  -7  -3 247.466 20.1280   3
  -3  -7  -3 226.643 23.4688  10
   3  -7   3 212.543 13.6191   5
  -3   7  -3 186.422 19.1376   8
  -3   7  -3 259.961 19.3936  13
   4  -7   3 18.4237 6.61788   5
  -4  -7  -3 6.75082 13.5633  10
  -4  -7  -3 13.2373 10.4422   3
  -4   7  -3 34.5692 11.3405  13
  -4   7  -3 17.5216 11.7702   8
   4   7   3 27.8040 11.7790   1
   5  -7   3 94.3903 9.34810   5
  -5  -7  -3 111.796 20.2329  10
  -5  -7  -3 70.4009 15.0778   3
  -5   7  -3 93.7560 16.2569  13
   5   7   3 95.3226 16.7323   6
   5   7   3 94.8562 15.7351   1
  -6  -7  -3 631.901 38.8757  10
  -6  -7  -3 531.153 31.5731   3
   6   7   3 561.182 34.2467   1
   6   7   3 589.712 34.9603  12
  -6   7  -3 515.578 33.8110  13
   6   7   3 590.453 32.7456   6
  -7  -7  -3 29.6115 18.0846  10
   7  -7   3 -23.934 16.9789   9
   7   7   3 21.1371 14.8651   6
  -7   7  -3 -6.6071 14.4343  13
   7   7   3 6.99022 13.2595   1
   7   7   3 2.57181 13.3212  12
  -8  -7  -3 33.7064 19.7060  10
   8  -7   3 46.9910 22.0827   9
   8   7   3 43.5880 16.1857   1
   8   7   3 22.0077 16.5126   6
  -8   7  -3 58.2689 19.2853  13
   9  -7   3 149.559 29.0488   9
  -9  -7  -3 135.496 28.4757  10
   9   7   3 111.511 22.1919   6
   9   7   3 116.576 22.4456   1
  -9   7  -3 193.827 26.0541  13
 -10  -7  -3 -1.2407 20.0508  10
  10  -7   3 -28.569 19.9824   9
  10  -7   3 18.2739 20.8354   1
 -10   7  -3 -11.265 20.3468  13
  10   7   3 9.72324 17.5881   1
  10   7   3 1.53592 16.9115   6
  10  -8  -3 0.67230 22.1818   9
  10  -8  -3 11.7844 17.7102   1
 -10   8   3 -21.441 18.6700  13
  10   8  -3 -1.2188 18.2493   6
  10   8  -3 -7.1753 14.3430   1
   9  -8  -3 118.420 27.5650   9
  -9  -8   3 135.858 22.6058   3
   9  -8  -3 165.349 25.3763   1
  -9   8   3 153.772 26.7089  13
   9   8  -3 135.488 23.7247   6
   9   8  -3 95.3930 18.7751   1
  -8  -8   3 26.8643 17.2701   3
   8  -8  -3 20.2690 19.0727   9
   8  -8  -3 32.3666 17.0460   1
   8   8  -3 23.8167 13.3696   1
  -8   8   3 34.6875 18.8817  13
   8   8  -3 46.6975 17.5343   6
  -7  -8   3 197.640 25.4555   3
   7  -8  -3 220.493 30.7162   9
   7   8  -3 300.419 25.3338   1
  -7   8   3 363.443 31.0969  13
   7   8  -3 301.945 27.7492   6
   6  -8  -3 25.5879 16.8978   9
  -6  -8   3 36.1224 15.9035   3
   6   8  -3 54.5431 13.3204   6
   6   8  -3 35.1157 13.2910   1
  -6   8   3 11.1998 13.9715  13
  -5  -8   3 3.45651 12.5093   3
   5  -8  -3 9.45566 14.5468   9
  -5   8   3 1.58050 11.2873  13
   5   8  -3 -15.112 9.38424   1
   4  -8  -3 63.9663 16.8660   9
  -4  -8   3 57.8714 15.1549   3
   4  -8  -3 79.2927 13.8545   3
   4   8  -3 96.5057 15.1000   1
  -4   8   3 82.8240 14.4274  13
  -4   8   3 90.5572 17.4560   2
   3  -8  -3 321.840 21.8905   3
   3  -8  -3 329.176 29.3726   9
  -3  -8   3 328.046 22.8271   3
   3   8  -3 331.531 17.5124   8
  -3   8   3 378.656 23.1890  13
   3   8  -3 362.426 24.9369   1
  -3   8   3 323.961 26.7575   2
   2  -8  -3 65.3904 11.5354   3
  -2  -8   3 32.7720 12.4834   3
   2  -8  -3 43.2863 14.6334   9
   2   8  -3 48.4318 11.9963   1
  -2   8   3 38.2647 10.1168  13
   2   8  -3 37.9245 8.64243   8
   1  -8  -3 526.581 27.7162   3
  -1  -8   3 584.557 31.7738   3
   1   8  -3 557.954 26.5355   8
  -1   8   3 558.438 25.3015  13
   0  -8   3 20.2897 11.5248   3
   0  -8  -3 13.9765 8.96931   3
   0  -8   3 9.96735 7.77135   5
   0   8  -3 10.8120 5.98586  13
   0   8  -3 20.3471 8.55278   8
  -1  -8  -3 416.464 23.9949   3
   1  -8   3 441.966 22.1709   5
   1  -8   3 387.064 26.7134   3
  -1   8  -3 432.689 21.7198  13
  -1   8  -3 380.318 23.9737   8
   2  -8   3 88.0120 22.1216   9
  -2  -8  -3 130.703 15.6962   3
   2  -8   3 158.651 13.0702   5
   2  -8   3 152.042 19.1234   3
  -2   8  -3 164.805 15.4369  13
  -2   8  -3 121.400 16.0361   8
   3  -8   3 577.509 32.8971   3
   3  -8   3 629.148 26.1564   5
  -3  -8  -3 584.605 31.4643   3
   3  -8   3 583.180 38.5217   9
  -3   8  -3 545.431 30.2775  13
  -3   8  -3 606.806 33.5494   8
   4  -8   3 -17.213 13.0608   9
  -4  -8  -3 14.1344 11.3695   3
   4  -8   3 0.16109 6.39425   5
   4   8   3 21.8713 12.6019   1
  -4   8  -3 1.49331 9.97261  13
  -5  -8  -3 15.9238 18.0646  10
  -5  -8  -3 29.4042 13.5732   3
   5  -8   3 23.4703 17.4209   9
  -5   8  -3 -2.9112 12.1345  13
   5   8   3 47.5298 14.3156   1
   6  -8   3 -8.1587 16.8128   9
  -6  -8  -3 46.6389 18.8449  10
  -6  -8  -3 -5.1076 12.8558   3
  -6   8  -3 -8.5298 12.8896  13
   6   8   3 -3.8339 10.4260   6
   6   8   3 -3.7289 12.3519   1
   7  -8   3 362.763 38.6120   9
  -7  -8  -3 444.790 34.8595   3
  -7  -8  -3 372.206 39.0074  10
   7   8   3 433.117 32.0200   1
  -7   8  -3 398.659 34.4913  13
   7   8   3 438.553 30.3242   6
   8  -8   3 11.8834 19.7523   9
  -8  -8  -3 30.9253 20.8450  10
   8   8   3 -13.805 15.6398   6
  -8   8  -3 22.0033 18.0519  13
   8   8   3 4.53501 14.6455   1
  -9  -8  -3 15.5070 22.2803  10
   9  -8   3 -10.625 22.1852   9
   9   8   3 12.3404 17.6155   1
  -9   8  -3 25.5567 20.6320  13
   9   8   3 7.24676 17.4128   6
   9  -9  -3 4.16868 21.9245   9
  -9  -9   3 9.26667 15.7294   3
   9  -9  -3 1.09386 20.0920   1
   9   9  -3 -18.093 14.0319   1
   9   9  -3 0.18416 18.8722   6
  -9   9   3 14.1470 19.5604  13
  -8  -9   3 21.9245 18.3407   3
   8  -9  -3 4.77466 20.5609   9
   8   9  -3 14.2713 17.6726   6
   8   9  -3 28.2935 14.9442   1
  -8   9   3 5.98378 17.3805  13
   7  -9  -3 25.2963 20.1447   9
  -7  -9   3 32.0673 18.2377   3
   7   9  -3 7.75970 14.5355   1
   7   9  -3 6.13404 12.7855   6
  -7   9   3 36.0410 17.7906  13
  -6  -9   3 74.3242 18.8490   3
   6  -9  -3 109.283 23.2284   9
   6   9  -3 95.5411 18.1536   1
  -6   9   3 66.4926 17.9487  13
   6   9  -3 74.9527 21.1076   6
   5  -9  -3 31.4967 12.8149   3
   5  -9  -3 46.5813 19.8501   9
  -5  -9   3 22.6581 15.2728   3
   5   9  -3 47.0756 14.2324   1
  -5   9   3 1.51826 13.7831  13
  -5   9   3 26.7687 17.3790   2
   4  -9  -3 140.157 22.7888   9
  -4  -9   3 102.636 16.9075   3
   4  -9  -3 133.917 17.2743   3
  -4   9   3 96.8983 15.6861  13
  -4   9   3 110.662 20.8984   2
   4   9  -3 83.8074 16.1837   1
  -3  -9   3 9.99792 9.84902   3
   3  -9  -3 10.9399 11.3066   3
   3  -9  -3 4.33779 14.3489   9
   3   9  -3 9.40821 12.1948   1
  -3   9   3 23.4282 14.1206   2
  -3   9   3 4.11028 10.3924  13
  -2  -9   3 131.629 17.6243   3
   2  -9  -3 152.363 16.9224   3
   2  -9  -3 186.184 23.9965   9
   2   9  -3 148.166 14.2256   8
   2   9  -3 132.406 17.9059   1
  -2   9   3 115.195 18.4319   2
  -2   9   3 143.908 15.2453  13
   1  -9  -3 129.948 16.3882   3
  -1  -9   3 116.873 18.1354   3
   1   9  -3 163.168 15.8788   8
  -1   9   3 128.768 13.0204  13
   0  -9   3 76.5396 16.4101   3
   0  -9  -3 91.0191 14.4291   3
   0   9  -3 98.4610 13.8249   8
  -1  -9  -3 45.4493 12.3319   3
   1  -9   3 38.7765 16.2354   9
   1  -9   3 51.9079 14.8403   3
  -1   9  -3 43.5447 9.82420  13
  -1   9  -3 45.6149 12.3778   8
   2  -9   3 233.975 24.6634   3
  -2  -9  -3 329.469 23.1286   3
   2  -9   3 296.662 18.5193   5
   2  -9   3 270.685 29.7953   9
  -2   9  -3 271.964 19.7593  13
   3  -9   3 19.5402 14.6729   3
  -3  -9  -3 24.4578 12.6174   3
   3  -9   3 63.0995 20.3378   9
   3  -9   3 22.1118 8.65011   5
  -3   9  -3 18.5617 12.1021  13
   4  -9   3 42.0788 17.0169   3
  -4  -9  -3 44.6432 14.2918   3
   4  -9   3 27.5288 18.9253   9
  -4   9  -3 33.2134 14.5307  13
   4   9   3 49.6434 16.2364   1
   5  -9   3 163.276 27.1158   9
  -5  -9  -3 155.413 21.4406   3
  -5   9  -3 127.041 21.3022  13
   5   9   3 162.445 22.5016   1
  -6  -9  -3 -5.4795 13.2489   3
   6  -9   3 10.8089 18.6618   9
  -6   9  -3 20.0037 15.5450  13
   6   9   3 27.2320 16.9400   6
   6   9   3 30.4034 17.6312   1
  -7  -9  -3 42.1286 24.9967  10
   7  -9   3 50.1986 26.4560   9
  -7  -9  -3 46.9667 19.0287   3
   7   9   3 62.8413 17.3427   6
  -7   9  -3 41.9434 19.1316  13
   7   9   3 58.5255 18.8032   1
  -8  -9  -3 32.2980 22.7697  10
   8  -9   3 -10.224 20.1744   9
  -8   9  -3 39.1629 20.7776  13
   8   9   3 13.3646 18.3853   6
   8   9   3 39.4011 18.9964   1
  -8 -10   3 -24.289 17.3905   3
   8  10  -3 3.41985 16.2637   1
  -8  10   3 12.1377 21.6063  13
   8  10  -3 8.03914 18.9105   6
  -7 -10   3 6.24008 17.8849   3
   7 -10  -3 -6.2082 18.9995   9
   7 -10  -3 -10.744 15.7566   3
   7  10  -3 -0.6776 15.6018   1
  -7  10   3 5.38467 16.6209  13
   7  10  -3 3.65766 18.2726   6
  -6 -10   3 92.2500 18.9028   3
   6 -10  -3 90.0935 24.8882   9
   6 -10  -3 160.777 22.7566   3
  -6  10   3 113.474 22.2454  13
   6  10  -3 107.239 19.5334   1
  -5 -10   3 4.74599 11.9589   3
   5 -10  -3 3.49333 11.9914   3
   5 -10  -3 -6.4489 17.1754   9
  -5  10   3 11.4068 17.5733   2
  -5  10   3 17.4337 15.6784  13
   5  10  -3 21.0181 13.8926   1
  -4 -10   3 422.010 34.0229   3
   4 -10  -3 365.973 29.8854   3
   4 -10  -3 416.079 37.2339   9
   4  10  -3 442.641 32.3856   1
  -4  10   3 347.068 28.6006  13
  -4  10   3 338.229 33.2839   2
  -3 -10   3 -4.5499 13.8265   3
   3 -10  -3 4.23739 12.3837   3
   3 -10  -3 -8.6910 17.4491   9
  -3  10   3 8.76632 9.97109  13
   3  10  -3 14.0736 13.7237   1
  -3  10   3 -4.3888 14.9418   2
   2 -10  -3 26.0336 11.8296   3
  -2 -10   3 13.1481 11.2720   3
  -2  10   3 16.2807 15.0366   2
   2  10  -3 41.2864 17.5874   1
   1 -10  -3 14.6844 11.1302   3
  -1 -10   3 16.4832 13.9507   3
  -1  10   3 14.4766 14.1768   2
   0 -10   3 507.989 33.0878   3
   0 -10  -3 460.827 28.9890   3
   0  10   3 472.497 30.5739   2
  -1 -10  -3 2.18623 10.8022   3
   1 -10   3 16.8794 10.9593   3
   1  10   3 10.8065 11.8380   2
  -2 -10  -3 20.6482 12.8275   3
   2 -10   3 20.5051 17.5390   9
   2 -10   3 13.1190 13.7888   3
   2  10   3 11.9888 12.5059   2
   3 -10   3 -4.8473 14.0100   3
   3 -10   3 -25.913 14.7062   9
  -3 -10  -3 2.30594 11.8860   3
   3  10   3 0.84595 10.6972   2
  -3  10  -3 3.67836 11.8394  13
   4 -10   3 69.7000 18.8211   3
   4 -10   3 84.6679 23.9468   9
  -4 -10  -3 54.3104 16.7681   3
  -4  10  -3 116.412 18.0315  13
   4  10   3 94.9068 21.3057   1
  -5 -10  -3 15.9112 15.1885   3
   5 -10   3 55.9461 23.2142   9
   5 -10   3 -8.4077 15.3433   3
   5  10   3 16.6812 16.7494   1
  -5  10  -3 5.65456 15.7304  13
  -6 -10  -3 -16.248 14.9584   3
   6 -10   3 -2.0019 19.5722   9
   6  10   3 11.1563 17.8409   1
  -6  10  -3 18.9791 16.4196  13
   7 -10   3 -32.434 19.9954   9
  -7 -10  -3 19.0127 18.9746   3
  -7  10  -3 -0.3099 19.4376  13
   7  10   3 -1.7552 19.4991   6
   7  10   3 -7.0665 16.7204   1
   6 -11  -3 5.46277 10.2386   3
  -6 -11   3 3.42083 17.7795   3
   6 -11  -3 -14.192 19.1043   9
  -6  11   3 5.65423 21.2990   2
  -6  11   3 7.89063 15.4594  13
   6  11  -3 -3.7550 16.0303   1
   5 -11  -3 160.661 29.0255   9
   5 -11  -3 153.887 21.6995   3
  -5 -11   3 145.223 24.3957   3
  -5  11   3 120.721 27.3437   2
   5  11  -3 186.741 25.7123   1
   4 -11  -3 7.07324 18.9571   9
  -4 -11   3 22.0475 17.6480   3
   4 -11  -3 2.45497 12.3808   3
   4  11  -3 9.66603 16.3048   1
  -4  11   3 19.6363 19.5606   2
   3 -11  -3 -5.6597 16.3668   9
   3 -11  -3 11.2996 14.4758   3
  -3 -11   3 1.94394 15.0276   3
  -3  11   3 -20.590 16.1205   2
   3  11  -3 -3.4350 15.5225   1
   2 -11  -3 66.1385 15.7202   3
  -2 -11   3 34.8458 17.3475   3
  -2  11   3 82.2005 20.3043   2
  -1 -11   3 138.147 22.5322   3
   1 -11  -3 92.2093 18.4150   3
  -1  11   3 80.7636 19.6143   2
   0 -11  -3 6.04784 13.7138   3
   0 -11   3 14.8057 15.4521   3
   0  11   3 13.0774 15.9065   2
   1 -11   3 64.4476 18.3725   3
  -1 -11  -3 49.2690 15.1888   3
   1  11   3 68.5122 17.8038   2
  -2 -11  -3 72.1729 17.5036   3
   2 -11   3 110.913 21.0461   3
   2  11   3 80.7772 16.2972   2
   3 -11   3 98.4239 21.8645   3
   3 -11   3 85.4886 25.2869   9
  -3 -11  -3 116.408 20.1443   3
   4 -11   3 23.2720 16.8349   3
  -4 -11  -3 10.8466 16.9448   3
   4 -11   3 43.0135 22.4819   9
   5 -11   3 31.3533 18.1654   3
   5 -11   3 15.3963 23.0592   9
  -5 -11  -3 46.2984 18.0802   3
   5  11   3 6.62424 18.8615   1
  -6  11  -3 -12.094 17.3801  13
   6  11   3 -8.1703 18.2603   1
  -4 -12   3 -10.695 17.0490   3
   4 -12  -3 -35.654 20.7837   9
   4  12  -3 42.4043 18.8442   1
  -4  12   3 -11.885 20.3618   2
   3 -12  -3 320.005 28.9712   3
  -3 -12   3 230.423 30.1090   3
  -3  12   3 296.459 34.7851   2
   3  12  -3 328.365 33.6553   1
   2 -12  -3 -15.786 14.0912   3
  -2 -12   3 5.82795 16.0812   3
  -2  12   3 -1.2566 20.3659   2
   1 -12  -3 9.59319 14.3056   3
  -1 -12   3 0.17520 16.6968   3
  -1  12   3 10.4765 18.8237   2
   0 -12  -3 25.0413 16.1399   3
   0 -12   3 3.72926 15.7059   3
   0  12   3 16.3343 17.2286   2
  -1 -12  -3 46.5204 16.8666   3
   1 -12   3 48.1945 18.7198   3
   1  12   3 59.8471 19.5059   2
   2 -12   3 20.4775 19.7464   3
  -2 -12  -3 11.4807 14.7690   3
   2  12   3 5.35043 13.6724   2
   3 -12   3 81.1696 22.2099   3
  -3 -12  -3 115.177 20.8926   3
   3 -12   3 86.1445 26.5441   9
  12   0  -4 184.499 18.9356   1
  12   0  -4 148.706 30.9358   9
  11   0  -4 5.12087 9.24502   1
  11   0  -4 -1.4330 18.3619   9
  10   0  -4 98.8356 23.1496   9
  10   0  -4 78.2958 12.0288   1
   9   0  -4 0.92463 7.28065   1
   9   0  -4 11.8545 15.1487   9
   9   0  -4 5.87252 7.65964  12
   9   0  -4 1.47664 6.12902   6
   8   0  -4 854.262 47.6844   9
   8   0  -4 968.252 36.2548   6
   8   0  -4 1007.77 38.1049  12
   8   0  -4 957.543 37.7760   1
   7   0  -4 -0.1759 5.03266   1
   7   0  -4 -1.1267 4.57690   1
   7   0  -4 -10.047 9.97039   9
   7   0  -4 5.08704 5.21131   6
   7   0  -4 1.85246 5.44410  12
   6   0  -4 162.969 11.1452  12
   6   0  -4 164.778 10.3498   6
   6   0  -4 176.044 10.5756   1
   6   0  -4 180.519 10.4751   1
   6   0  -4 219.405 19.7657   9
   5   0  -4 1.56229 3.05276   1
   5   0  -4 4.41483 7.33879   9
   5   0  -4 -1.3335 3.41343   6
   5   0  -4 -3.4973 3.17402  12
   5   0  -4 1.23232 2.54110   1
   4   0  -4 962.595 39.2000   9
   4   0  -4 964.358 35.9350  11
   4   0  -4 990.568 34.9660  12
   4   0  -4 986.091 33.2138   1
   4   0  -4 1020.51 33.4930   1
   3   0  -4 -0.6576 3.18760  11
   3   0  -4 3.61512 1.35831   1
   3   0  -4 -0.8814 2.04605   5
   3   0  -4 1.72136 1.16292   1
   3   0  -4 0.70923 2.72561   3
   2   0  -4 2416.10 77.9306   3
   2   0  -4 2422.74 79.4256  13
   2   0  -4 2428.42 79.5628  11
   2   0  -4 2404.77 79.6000  10
   2   0  -4 2314.43 76.5783   1
   2   0  -4 2390.43 76.7533   1
   2   0  -4 2396.23 78.7612   4
   1   0  -4 1.14198 1.31573   3
   1   0  -4 2.50747 1.69213   1
   1   0  -4 1.13034 1.50929  10
   1   0  -4 3.01170 1.60030   1
   1   0  -4 4.07666 2.00483   5
   1   0  -4 4.99423 2.77599  13
   1   0  -4 1.52120 2.64824  11
   1   0  -4 3.11004 1.96267   7
   0   0   4 1036.07 36.2611  11
   0   0  -4 1040.22 34.0252   9
   0   0   4 1039.47 36.1410   2
   0   0  -4 1040.82 36.2403   1
   0   0  -4 1025.90 33.6086  10
   0   0  -4 1039.74 35.0371   7
   0   0   4 1046.57 36.3866   8
  -1   0  -4 0.08829 2.10258  10
   1   0   4 2.56480 3.25241   1
   1   0   4 8.94014 4.31195  12
   1   0   4 6.85862 3.62924   6
   1   0   4 7.31811 3.23478  11
   1   0   4 -1.5981 2.13116  14
  -1   0  -4 -0.2965 2.67851   1
   1   0   4 2.06104 2.49189   8
   2   0   4 330.452 16.9709   1
  -2   0  -4 378.528 16.5312   4
   2   0   4 376.660 14.6749  14
   2   0   4 376.040 16.7945  12
  -2   0  -4 365.485 16.6498  10
   2   0   4 387.006 14.9610  11
   2   0   4 365.021 15.4295   8
   2   0   4 389.615 16.1486   6
   3   0   4 4.72461 3.60434   6
   3   0   4 0.70076 2.64693  11
   3   0   4 -0.2786 2.43799  14
   3   0   4 1.25123 4.10173  12
  -3   0  -4 -5.4548 3.85483  10
  -3   0  -4 0.38850 3.58104   4
   4   0   4 5.37025 2.99815  11
   4   0   4 -0.2990 4.53755   6
  -4   0  -4 0.09900 6.14764  10
   4   0   4 6.77890 5.29223  12
   4   0   4 7.97368 3.45035  14
   4   0   4 -0.5388 5.52824   1
  -4   0  -4 -2.2078 5.88243   4
   5   0   4 -0.7863 5.11278   6
   5   0   4 2.03473 7.55663   1
   5   0   4 4.81392 5.93775  12
  -5   0  -4 -0.5612 7.22173  10
   5   0   4 1.28091 3.12201  11
  -5   0  -4 -3.6510 7.02442   4
   5   0   4 -4.6571 3.18379  14
  -6   0  -4 658.948 34.3677  10
   6   0   4 697.752 25.6644  14
  -6   0  -4 653.671 32.3050   4
   6   0   4 658.410 23.5147  11
   6   0   4 608.112 29.2040  12
   6   0   4 650.579 27.8399   6
   6   0   4 669.797 32.6972   1
  -7   0  -4 -4.4787 10.3932   4
   7   0   4 10.2419 10.2010   1
   7   0   4 8.37703 8.62712  12
   7   0   4 -2.5674 4.40645  14
  -7   0  -4 -6.9400 9.82138  10
   7   0   4 2.49900 6.80654   6
   8   0   4 136.173 13.6866   6
   8   0   4 129.075 15.5503  12
   8   0   4 129.067 18.0066   1
  -8   0  -4 146.536 19.5865   4
  -9   0  -4 -14.120 12.6354   4
   9   0   4 -4.0015 10.3500  12
   9   0   4 14.0324 12.1995   1
 -10   0  -4 75.9605 20.2600   4
  10   0   4 83.7935 18.4821   1
 -11   0  -4 -14.732 15.6713   4
  11   0   4 -14.030 14.8429   1
 -12   0  -4 673.499 48.0634   4
  12   0   4 713.866 46.0802   1
  12  -1  -4 19.4116 24.1846   9
  12  -1  -4 9.33199 12.1535   1
  12   1  -4 23.8723 10.8563   1
  12   1  -4 23.5490 23.0406   9
  11  -1  -4 7.57520 10.5642   1
  11  -1  -4 19.5384 20.7159   9
  11   1  -4 25.5027 19.9746   9
  11   1  -4 -2.7121 8.94135   1
  10  -1  -4 391.872 24.4126   1
  10  -1  -4 509.223 42.5032   9
  10   1  -4 450.699 24.0348   1
  10   1  -4 422.982 39.1451   9
  10   1  -4 406.696 25.0860  12
   9  -1  -4 518.938 26.3015   1
   9  -1  -4 616.667 41.4505   9
   9  -1  -4 532.579 23.7882  12
   9   1  -4 506.617 25.1448   6
   9   1  -4 530.958 25.5127   1
   9   1  -4 553.103 38.1070   9
   9   1  -4 523.318 27.1766  12
   8  -1  -4 290.123 15.4044  12
   8  -1  -4 226.785 26.2966   9
   8  -1  -4 278.492 13.6377   6
   8  -1  -4 287.015 17.3613   1
   8   1  -4 283.426 16.5636   1
   8   1  -4 261.429 27.3877   9
   8   1  -4 295.499 18.6620  12
   8   1  -4 283.788 16.7846   6
   7  -1  -4 251.697 13.5227  12
   7  -1  -4 235.748 23.7782   9
   7  -1  -4 262.711 14.8089   1
   7  -1  -4 260.393 15.1345   1
   7  -1  -4 283.779 12.6478   6
   7   1  -4 247.739 23.8603   9
   7   1  -4 249.477 14.2958   1
   7   1  -4 247.940 15.3671   6
   7   1  -4 260.066 16.5290  12
   7   1  -4 254.631 14.6368   1
   6  -1  -4 145.511 10.3490  11
   6  -1  -4 154.484 10.3644   1
   6  -1  -4 160.819 8.88925   6
   6  -1  -4 157.230 10.6550   1
   6  -1  -4 133.942 16.8886   9
   6  -1  -4 154.567 9.46184  12
   6   1  -4 158.858 9.92083   1
   6   1  -4 165.932 10.9750   6
   6   1  -4 156.312 12.1929  12
   6   1  -4 157.055 9.93301   1
   5  -1  -4 459.257 19.6828  11
   5  -1  -4 488.416 18.9483   1
   5  -1  -4 412.324 17.7949   5
   5  -1  -4 468.876 17.9788  12
   5  -1  -4 498.039 25.6917   9
   5  -1  -4 485.282 19.2104   1
   5   1  -4 443.178 20.2557  12
   5   1  -4 444.801 19.6148   6
   5   1  -4 453.418 17.9850   1
   5   1  -4 471.774 18.1109   1
   4  -1  -4 673.494 23.9936   1
   4  -1  -4 664.737 23.4045  12
   4  -1  -4 660.428 24.2075   1
   4  -1  -4 618.278 28.7606   9
   4  -1  -4 647.568 25.3405  11
   4  -1  -4 658.428 23.1827   5
   4   1  -4 650.164 25.6517  12
   4   1  -4 651.647 22.6635   1
   4   1  -4 657.772 22.6498   1
   3  -1  -4 686.085 27.8841   9
   3  -1  -4 695.822 27.6983   7
   3  -1  -4 687.690 24.4525   1
   3  -1  -4 699.674 23.6829   5
   3  -1  -4 694.621 24.5861   1
   3  -1  -4 703.552 26.3610  11
   3   1  -4 691.878 22.3510   1
   3   1  -4 676.102 25.9324  13
   3   1  -4 705.332 27.3480  14
   3   1  -4 677.875 25.9650  12
   3   1  -4 692.395 22.4978   1
   2  -1  -4 2037.18 66.7310   5
   2  -1  -4 1978.95 68.9088   4
   2  -1  -4 2001.62 69.5594   7
   2  -1  -4 2022.14 67.4946   1
   2  -1  -4 2089.24 69.3081   9
   2  -1  -4 2010.79 67.5233   1
   2  -1  -4 2100.08 69.2669  11
   2  -1  -4 2068.97 68.4909   6
   2   1  -4 2019.05 69.2039  10
   2   1  -4 2013.42 70.1301  14
   2   1  -4 2088.50 66.0616   1
   2   1  -4 2047.70 68.3941  13
   2   1  -4 2221.40 69.4980  11
   2   1  -4 2101.00 68.2443   5
   2   1  -4 2036.56 66.1662   1
   2   1  -4 2048.43 68.4074   3
   2   1  -4 2194.57 67.9486   4
   1  -1  -4 5.67716 2.46232   1
   1  -1  -4 2.43899 2.33479   7
   1  -1  -4 5.93218 2.05784   9
   1  -1  -4 7.60616 3.08736  12
   1  -1  -4 2.83409 2.01835   1
   1  -1  -4 3.19326 2.96665   6
   1   1  -4 4.35847 2.44665   3
   1   1  -4 2.39681 3.27520  14
   1   1  -4 6.39991 3.21782   8
   1   1  -4 4.67846 1.67112   4
   1   1  -4 3.97635 1.95486   1
   1   1  -4 6.83844 2.18518  10
   1   1  -4 6.72937 1.94436   1
  -1   1   4 5.74830 3.11243   2
  -1   1   4 6.44482 3.33726  13
   1   1  -4 4.38950 2.56279   5
   0  -1  -4 434.966 17.4119   6
   0  -1  -4 452.497 18.0163   7
   0  -1   4 426.911 16.9612  11
   0  -1   4 418.876 17.0408   5
   0  -1  -4 475.030 17.7635  12
   0  -1   4 437.315 17.8966  14
   0  -1  -4 443.123 17.3648   1
   0   1   4 444.326 16.6634   2
   0   1   4 437.428 17.5312   1
   0   1  -4 434.073 17.2161   1
   0   1  -4 426.270 17.0235   1
   0   1  -4 464.411 16.9826   9
   0   1  -4 426.919 19.0862   8
   1  -1   4 1453.67 49.3881   8
   1  -1   4 1427.95 49.0715  14
  -1  -1  -4 1458.36 50.3176   7
   1  -1   4 1381.43 47.8671  11
  -1  -1  -4 1428.92 49.1725  10
  -1  -1  -4 1427.32 49.5436   1
   1  -1   4 1435.49 49.4748   1
   1   1   4 1434.19 48.3172   8
   1   1   4 1406.66 49.2481   6
  -1   1  -4 1431.00 47.9140   4
  -1   1  -4 1380.55 49.5663   1
   1   1   4 1422.55 50.0804   1
   1   1   4 1462.12 47.4904   2
  -1   1  -4 1484.49 49.8880   9
  -2  -1  -4 831.909 31.7708  10
   2  -1   4 822.802 28.5362  11
   2  -1   4 857.791 30.3205  14
   2   1   4 837.137 31.3419  12
   2   1   4 797.856 32.1456   1
   2   1   4 817.701 30.6470   6
   2   1   4 808.152 29.1707   8
  -2   1  -4 844.180 30.4250   4
   3  -1   4 1768.08 58.5312   6
   3  -1   4 1721.74 58.4090  14
   3  -1   4 1723.06 55.8472  11
  -3  -1  -4 1679.56 61.0284   4
  -3  -1  -4 1656.56 61.5185  10
   3  -1   4 1682.57 59.7774  12
   3   1   4 1743.37 60.0790  12
   3   1   4 1722.64 59.1288   6
   3   1   4 1709.68 61.7531   1
  -3   1  -4 1677.40 59.6291   4
   3   1   4 1684.11 57.4632   8
   4  -1   4 1932.23 62.9903  11
   4  -1   4 1984.22 66.9186  14
  -4  -1  -4 1967.88 71.8411  10
   4  -1   4 2014.57 71.8954   1
   4  -1   4 2016.10 66.9786   6
  -4  -1  -4 1933.49 73.6205   4
   4  -1   4 1861.61 68.3213  12
   4   1   4 1983.39 67.8740   6
  -4   1  -4 1898.40 69.2837   4
   4   1   4 1989.55 63.6177  14
   4   1   4 1981.47 69.0984  12
  -5  -1  -4 255.580 19.4116  10
   5  -1   4 249.260 13.8049   6
   5  -1   4 241.263 15.7867  12
   5  -1   4 275.195 18.9427   1
   5  -1   4 253.993 13.8088  14
   5   1   4 287.218 16.6320  12
  -5   1  -4 258.382 16.1109   4
   5   1   4 244.358 14.6562   6
   5   1   4 269.240 10.3797  14
   5   1   4 286.927 19.5172   1
   6  -1   4 214.016 13.0334  14
   6  -1   4 145.419 17.1726   1
   6  -1   4 238.723 16.1796  12
   6  -1   4 213.755 13.5609   6
  -6  -1  -4 195.421 19.9910  10
   6   1   4 206.802 14.0980   6
   6   1   4 229.445 16.0902  12
   6   1   4 209.387 19.3868   1
  -6   1  -4 188.682 17.7912   4
   6   1   4 213.399 9.15858  14
  -7  -1  -4 261.961 26.0544  10
   7  -1   4 318.328 20.2603  12
   7  -1   4 309.494 22.9095   1
   7  -1   4 345.861 17.3737  14
   7  -1   4 316.320 17.4338   6
   7   1   4 310.186 23.3986   1
   7   1   4 308.407 12.4135  14
   7   1   4 333.645 19.5048   6
   7   1   4 286.897 20.0172  12
  -7   1  -4 354.061 23.9833   4
   8  -1   4 142.506 12.9340   6
   8  -1   4 117.735 14.2439  12
   8  -1   4 103.601 16.8691   1
  -8  -1  -4 132.147 20.9029  10
  -8   1  -4 121.307 18.6989   4
   8   1   4 165.432 19.6962   1
   8   1   4 152.732 15.2569   6
   8   1   4 137.310 15.4789  12
   9  -1   4 17.4947 13.1671   1
  -9  -1  -4 1.45763 14.3245  10
   9  -1   4 -3.6818 9.18169  12
   9   1   4 -1.2705 11.8598   1
   9   1   4 30.9095 11.2185  12
   9   1   4 26.7797 10.4595   6
  -9   1  -4 6.63979 13.9901   4
  10  -1   4 129.728 21.7123   1
  10   1   4 128.456 21.0250   1
 -10   1  -4 111.628 21.5757   4
  10   1   4 123.176 18.6205  12
  11  -1   4 117.851 21.4920   1
 -11   1  -4 84.0000 22.0442   4
  11   1   4 98.6286 20.8022   1
  12  -1   4 301.541 31.8783   1
 -12   1  -4 322.209 33.7252   4
  12   1   4 312.379 31.6396   1
  12  -2  -4 -18.996 21.4845   9
  12  -2  -4 7.71493 12.6215   1
  12   2  -4 2.08199 10.5920   1
  12   2  -4 -14.350 20.2192   9
  11  -2  -4 104.653 26.6651   9
  11  -2  -4 104.809 16.2303   1
  11   2  -4 118.686 27.2230   9
  11   2  -4 90.7861 13.2978   1
  10  -2  -4 6.60381 17.1971   9
  10  -2  -4 -5.5111 9.62340   1
  10   2  -4 0.07534 16.8164   9
  10   2  -4 6.19350 8.41099   6
  10   2  -4 5.82032 9.59201  12
  10   2  -4 13.0298 8.64935   1
   9  -2  -4 45.6901 11.0026   1
   9  -2  -4 15.6585 16.5071   9
  -9   2   4 60.8637 18.2955   4
   9   2  -4 46.0121 10.6537  12
   9   2  -4 60.8398 18.9325   9
   9   2  -4 39.3974 10.2809   6
   9   2  -4 45.3678 9.48157   1
   8  -2  -4 0.45282 7.11426   1
   8  -2  -4 2.88333 4.28681  12
   8  -2  -4 -5.4118 12.9176   9
   8   2  -4 -0.2171 7.66131   6
   8   2  -4 5.94569 6.89734  14
   8   2  -4 -3.5287 7.19294  12
  -8   2   4 2.88231 12.3620   4
   8   2  -4 2.97615 6.28899   1
   7  -2  -4 832.325 33.6684   1
   7  -2  -4 806.481 42.2383   9
   7  -2  -4 789.098 28.5746  12
   7  -2  -4 802.749 27.7687   6
   7  -2  -4 814.503 32.9245   1
   7  -2  -4 817.981 27.0431   6
   7   2  -4 804.746 33.9190  14
   7   2  -4 832.593 34.7626  12
   7   2  -4 769.230 33.2686   6
   7   2  -4 821.762 32.1578   1
  -7   2   4 707.178 35.9449   4
   7   2  -4 795.687 30.9843   1
   6  -2  -4 85.2993 4.91737   6
   6  -2  -4 39.8106 12.4330   9
   6  -2  -4 77.0239 5.70701  12
   6  -2  -4 88.3917 9.06220   1
   6  -2  -4 86.8918 6.03514   6
   6  -2  -4 92.6263 6.84829   5
   6  -2  -4 97.2380 9.76366   1
   6   2  -4 77.3085 9.76662  12
  -6   2   4 91.3025 12.8643   4
   6   2  -4 89.2923 7.33285   1
   6   2  -4 83.6441 9.78648  14
   6   2  -4 86.9483 9.71800   6
   6   2  -4 95.4636 8.42964   1
   5  -2  -4 786.182 27.3707   5
   5  -2  -4 781.809 36.5420   9
   5  -2  -4 802.880 27.7412   6
   5  -2  -4 809.256 30.6284   1
   5  -2  -4 763.877 30.7942   1
   5  -2  -4 789.114 26.8637  12
   5   2  -4 869.282 32.8324  12
   5   2  -4 802.142 32.3529  14
   5   2  -4 785.990 28.6603   1
  -5   2   4 776.020 33.0148   4
   5   2  -4 800.564 31.5591   6
   5   2  -4 796.539 28.4357   1
   4  -2  -4 -5.0825 2.98188   1
   4  -2  -4 0.68258 1.77831   5
   4  -2  -4 -0.8799 6.07751   7
   4  -2  -4 11.8820 6.47098   9
   4  -2  -4 -6.7623 3.23314   1
   4  -2  -4 1.51158 1.65369  12
   4  -2  -4 -0.1064 2.61817   6
   4   2  -4 3.53515 4.59757   6
  -4   2   4 -3.4288 4.10404   4
   4   2  -4 2.94132 4.78888  12
   4   2  -4 1.51469 2.07277   1
   4   2  -4 5.88312 2.34105   1
   4   2  -4 1.43857 3.84983  14
   3  -2  -4 438.526 20.5204   9
   3  -2  -4 419.436 19.6998   7
   3  -2  -4 428.888 15.5160  12
   3  -2  -4 415.093 16.1614   6
   3  -2  -4 436.369 17.5630   1
   3  -2  -4 439.033 17.8905   1
  -3   2   4 431.886 19.7550  13
   3   2  -4 432.160 18.2008   8
   3   2  -4 426.914 18.8984  12
   3   2  -4 427.601 17.0158  13
   3   2  -4 437.873 15.5441   1
   3   2  -4 404.524 17.3987   4
   3   2  -4 415.787 19.1746  14
   3   2  -4 417.816 15.4805   1
   2  -2  -4 27.1463 4.38066   1
   2  -2  -4 21.8087 3.08642  12
   2  -2  -4 25.3723 5.15793   9
   2  -2  -4 23.7385 3.87129   1
   2  -2  -4 24.9884 5.40313   7
   2  -2  -4 28.9239 3.75129   6
   2   2  -4 19.2808 2.96054   1
   2   2  -4 23.4921 3.30118   4
  -2   2   4 31.6828 5.46964  13
  -2   2   4 21.5302 5.73450   2
   2   2  -4 23.6485 3.84913  13
   2   2  -4 21.4658 2.91877   1
   2   2  -4 21.1686 4.31327   8
   2   2  -4 18.1176 4.62292  14
   2   2  -4 22.6285 4.80960  10
   1  -2  -4 1173.91 39.5273   3
   1  -2  -4 1201.06 41.1035  12
  -1  -2   4 1217.10 41.7703   5
   1  -2  -4 1174.44 41.8615   1
   1  -2  -4 1186.68 41.5879   9
   1  -2  -4 1143.58 43.2908   7
   1  -2  -4 1207.17 41.3727   6
  -1   2   4 1209.39 42.1678  13
  -1   2   4 1210.99 42.2587   2
   1   2  -4 1226.65 41.0755   1
   1   2  -4 1177.77 42.5235   9
   1   2  -4 1209.06 40.5019   7
   1   2  -4 1241.95 38.9662   4
   1   2  -4 1213.38 42.6810   8
   1   2  -4 1282.72 43.5495  14
   1   2  -4 1224.84 41.2110   1
   0  -2  -4 2467.99 87.5955   7
   0  -2  -4 2589.02 83.8000   3
   0  -2  -4 2638.61 86.2183   1
   0  -2   4 2525.52 85.4026   5
   0  -2  -4 2599.68 85.8234   6
   0  -2  -4 2582.42 85.7785  12
   0  -2   4 2520.09 85.5975  11
   0   2  -4 2665.56 83.2285   7
   0   2  -4 2619.64 86.7343   9
   0   2   4 2597.06 85.1633   2
   0   2  -4 2681.13 86.0089   1
   0   2  -4 2547.82 86.5694   8
   0   2  -4 2606.86 85.9572   1
   0   2  -4 2653.65 82.5348   4
   1  -2   4 342.732 14.2091  11
  -1  -2  -4 342.700 14.0670   3
  -1  -2  -4 319.227 16.6250   7
   1  -2   4 372.281 16.2937  14
   1  -2   4 378.115 15.2522   5
  -1  -2  -4 376.020 15.6877  12
  -1  -2  -4 345.877 16.4347  10
   1   2   4 363.917 13.5684   2
   1   2   4 262.563 15.3423   1
  -1   2  -4 372.694 18.1504   8
  -1   2  -4 365.980 13.4703   4
  -2  -2  -4 13.4003 5.24577  10
   2  -2   4 12.3038 4.40215  14
   2   2   4 23.2468 5.59850  12
   2   2   4 10.0314 4.73532   6
  -2   2  -4 19.6276 4.16810   4
   2   2   4 20.2537 2.41009   2
  -3  -2  -4 302.336 17.9536  10
   3  -2   4 312.987 15.5993  14
   3   2   4 312.161 17.0941   1
   3   2   4 312.837 12.8804   8
   3   2   4 317.769 16.7275  12
   3   2   4 312.025 15.3360   6
  -3   2  -4 326.708 15.6142   4
  -4  -2  -4 -0.7508 6.11062  10
   4  -2   4 2.42425 4.31745  14
  -4   2  -4 3.72117 5.91580   4
   4   2   4 8.04680 6.55505   1
   4   2   4 -5.6972 5.42746  12
   4   2   4 0.58856 2.86150   8
   4   2   4 -3.7926 5.12871   6
  -5  -2  -4 632.433 33.3828  10
   5  -2   4 679.958 28.3399  14
   5  -2   4 697.595 32.2534   1
   5   2   4 678.905 29.1417   6
   5   2   4 694.643 30.6099  12
   5   2   4 686.187 25.6774   8
  -5   2  -4 662.807 30.4214   4
   5   2   4 670.934 32.2379   1
   6  -2   4 -14.175 7.70184   1
   6  -2   4 3.98240 6.34591  14
  -6  -2  -4 8.14940 10.3845  10
  -6   2  -4 -0.7110 8.55397   4
   6   2   4 6.40260 8.14741  12
   6   2   4 7.28998 7.18481   6
  -7  -2  -4 274.487 26.3579  10
   7  -2   4 245.316 15.8625  14
   7  -2   4 213.034 21.2765   1
  -7   2  -4 206.804 20.2310   4
   7   2   4 244.392 22.2911   1
   7   2   4 234.079 19.5869  12
   7   2   4 265.014 17.6031   6
  -8  -2  -4 -0.3639 13.8235  10
   8  -2   4 13.0833 12.3369   1
   8   2   4 10.7495 11.8564   1
   8   2   4 3.67829 8.49178   6
   8   2   4 -1.5725 9.22542  12
  -8   2  -4 5.00947 11.4363   4
  -9  -2  -4 336.558 33.8104  10
   9  -2   4 303.134 27.2690   1
   9   2   4 364.215 29.9363   1
   9   2   4 327.743 24.4429   6
   9   2   4 374.406 25.4543  12
  -9   2  -4 281.617 27.3153   4
  10  -2   4 7.67111 15.0042   1
 -10  -2  -4 5.91219 16.9864  10
 -10   2  -4 10.1457 15.3142   4
  10   2   4 38.0113 16.6602   1
  10   2   4 12.5368 12.1106  12
  10   2   4 8.11746 11.5073   6
  11  -2   4 52.0519 18.6767   1
 -11  -2  -4 9.42194 19.9671  10
  11   2   4 29.5865 18.0829   1
 -11   2  -4 33.2680 18.8886   4
  12  -2   4 43.1922 19.0224   1
 -12   2  -4 54.7290 22.9631   4
  12   2   4 84.1685 21.0258   1
  12  -3  -4 116.447 19.0213   1
  12  -3  -4 134.702 32.5521   9
  12   3  -4 81.0710 27.2918   9
 -12   3   4 102.018 24.4804   4
  11  -3  -4 24.0888 21.4002   9
  11  -3  -4 30.1538 13.3400   1
  11   3  -4 9.91639 10.1323   6
  11   3  -4 17.7451 10.3805   1
 -11   3   4 19.9415 17.6665   4
  11   3  -4 -18.249 10.5669  12
  11   3  -4 8.13593 19.6146   9
  10  -3  -4 98.7421 23.6918   9
  10  -3  -4 107.578 15.9658   1
  10   3  -4 133.487 25.1907   9
  10   3  -4 59.5850 13.0374   6
  10   3  -4 76.8140 15.6815  12
  10   3  -4 103.560 13.2863   1
 -10   3   4 77.2756 16.7290   4
   9  -3  -4 377.024 24.3049   1
   9  -3  -4 310.300 34.0549   9
   9   3  -4 390.605 25.0047  12
  -9   3   4 355.527 29.9926   4
   9   3  -4 412.512 23.6394   6
   9   3  -4 379.738 22.3768   1
   8  -3  -4 245.493 27.6461   9
   8  -3  -4 257.887 19.1919   1
   8   3  -4 284.364 20.0798   6
  -8   3   4 220.577 21.8719   4
   8   3  -4 238.601 19.9936  12
   8   3  -4 277.075 16.5966  14
   7  -3  -4 567.458 26.7207   1
   7  -3  -4 529.227 33.8083   9
   7   3  -4 500.805 26.0644   6
  -7   3   4 536.119 29.4478   4
   7   3  -4 516.531 24.3086  14
   7   3  -4 515.824 24.1749   1
   7   3  -4 560.329 27.5459  12
   6  -3  -4 944.612 44.4824   9
   6  -3  -4 956.513 37.8461   1
   6  -3  -4 921.751 31.1332   5
   6   3  -4 939.669 35.0604   1
   6   3  -4 943.422 38.3489  12
   6   3  -4 951.482 38.2112   6
   6   3  -4 905.524 34.1697   1
   6   3  -4 921.360 36.5658  14
  -6   3   4 907.545 39.4041   4
   5  -3  -4 166.980 6.01821   6
   5  -3  -4 168.854 17.4463   9
   5  -3  -4 153.729 12.7710   1
   5   3  -4 170.307 11.9920   6
  -5   3   4 139.401 14.6112  13
   5   3  -4 152.584 13.3494  12
   5   3  -4 162.770 10.0225   1
   5   3  -4 172.348 12.3006  14
   5   3  -4 167.907 9.44287   1
   5   3  -4 171.893 11.4815   8
   4  -3  -4 286.575 10.7971   6
   4  -3  -4 302.448 15.7464   1
   4  -3  -4 234.691 14.0779   1
   4  -3  -4 269.375 18.0480   9
   4   3  -4 257.264 15.0220  12
   4   3  -4 267.790 12.6721  13
   4   3  -4 259.590 14.1683   8
   4   3  -4 272.401 14.8830  14
   4   3  -4 266.392 15.5995   6
   4   3  -4 276.190 12.5947   1
  -4   3   4 271.555 16.9698  13
   4   3  -4 293.904 12.4942   1
   3  -3  -4 517.115 22.7270   1
   3  -3  -4 554.493 19.0106  12
   3  -3  -4 562.139 20.1949   6
   3  -3  -4 548.747 23.1993   1
   3  -3  -4 537.976 25.2098   9
  -3   3   4 572.656 24.6101  13
   3   3  -4 535.010 23.4555  12
   3   3  -4 570.910 21.1065   1
   3   3  -4 579.676 20.5538  13
   3   3  -4 556.172 23.4710  14
   3   3  -4 534.835 23.6081   6
   3   3  -4 535.578 20.9650   1
   3   3  -4 563.813 22.7111   8
   3   3  -4 540.695 21.5545   4
   2  -3  -4 1386.26 46.0822  12
   2  -3  -4 1370.80 46.7715   6
  -2  -3   4 1365.85 48.3590   5
   2  -3  -4 1376.61 49.8774   9
   2  -3  -4 1319.04 49.2430   1
   2   3  -4 1449.39 46.3593  13
   2   3  -4 1345.15 48.1814   8
   2   3  -4 1421.80 49.0136   7
  -2   3   4 1372.17 49.6655   2
   2   3  -4 1353.50 47.1552   1
   2   3  -4 1362.02 47.2945   1
  -2   3   4 1343.57 48.9780  13
   2   3  -4 1408.21 49.5699  14
  -1  -3   4 22.4284 4.87703   5
   1  -3  -4 29.1295 5.73240   9
   1  -3  -4 18.5868 3.60292  12
   1  -3  -4 25.6362 3.51644   3
   1   3  -4 25.0157 4.13855   7
  -1   3   4 22.6196 5.15939   2
   1   3  -4 22.9256 5.23262  14
  -1   3   4 18.2104 4.55011  13
   1   3  -4 16.9478 3.97386   1
   1   3  -4 25.9404 4.93449   1
   1   3  -4 27.7450 5.24659   8
   0  -3   4 209.223 10.9830   5
   0  -3  -4 217.141 11.3298  12
   0  -3  -4 206.855 9.93277   3
   0   3  -4 223.908 12.3778  14
   0   3  -4 223.416 9.96914   7
   0   3   4 216.215 11.3345   2
   0   3  -4 223.069 12.3126   8
   0   3  -4 216.678 11.4682   1
   1  -3   4 2085.34 70.5399   5
  -1  -3  -4 2088.86 73.9908  10
  -1  -3  -4 2093.78 70.3028   3
  -1  -3  -4 2119.21 71.8899  12
   1  -3   4 2172.33 73.0520  14
   1   3   4 2125.50 69.7530   2
  -1   3  -4 2113.26 68.6476   4
  -1   3  -4 2001.56 72.3142   8
  -2  -3  -4 23.0501 5.17782   3
  -2  -3  -4 25.3116 5.36312  12
  -2  -3  -4 27.4072 7.25366  10
   2  -3   4 24.7469 5.22721   5
   2  -3   4 18.5025 5.69725  14
  -2   3  -4 20.7666 6.00020   8
  -2   3  -4 23.8536 4.43621   4
   2   3   4 26.3260 6.41258   6
   2   3   4 28.0264 3.57555   2
   3  -3   4 978.108 37.8015  14
  -3  -3  -4 953.178 40.1483  10
   3  -3   4 962.941 36.0052   5
  -3  -3  -4 976.024 37.2882   3
   3   3   4 965.846 38.2553  12
   3   3   4 965.267 38.4429   1
   3   3   4 958.640 31.4978   2
  -3   3  -4 959.721 36.0329   4
   3   3   4 954.618 37.3057   6
   4  -3   4 248.828 15.6765  14
  -4  -3  -4 269.303 19.4097  10
   4   3   4 252.045 16.8509  12
  -4   3  -4 274.464 18.0549  13
  -4   3  -4 242.271 15.7161   4
   4   3   4 261.371 16.9750   1
   4   3   4 259.980 16.2660   6
   5  -3   4 322.954 18.4544  14
  -5  -3  -4 291.599 20.9778  10
   5   3   4 304.286 18.5754  12
  -5   3  -4 302.089 18.6485   4
   5   3   4 319.040 20.4257   1
   5   3   4 328.898 19.2234   6
  -5   3  -4 317.494 21.4040  13
   5   3   4 313.100 12.6249   8
   6  -3   4 12.6724 8.49019  14
   6  -3   4 24.2092 10.2484   1
  -6  -3  -4 21.3110 9.88031  10
   6   3   4 5.27821 8.36270   6
   6   3   4 20.8493 9.48632  12
   6   3   4 20.4201 10.6889   1
  -6   3  -4 26.2672 9.72596   4
   7  -3   4 227.200 21.5604   1
  -7  -3  -4 248.096 24.4245  10
  -7   3  -4 205.212 20.0733   4
   7   3   4 232.289 19.0783   6
   7   3   4 216.238 19.7885  12
   7   3   4 213.557 22.5792   1
  -8  -3  -4 281.437 29.6926  10
   8  -3   4 263.621 24.9808   1
  -8   3  -4 293.433 25.6133   4
   8   3   4 269.483 23.4331  12
   8   3   4 333.044 27.3686   1
   8   3   4 301.658 23.5497   6
   9  -3   4 6.14757 13.0852   1
  -9  -3  -4 -21.983 14.5946  10
   9   3   4 1.21477 11.3774  12
   9   3   4 13.7481 10.8063   6
   9   3   4 -9.0022 13.1739   1
  -9   3  -4 5.10885 13.7089   4
 -10  -3  -4 44.8919 20.8169  10
  10  -3   4 8.30489 15.6817   1
 -10   3  -4 12.8338 16.4497   4
  10   3   4 22.3216 13.6279  12
  10   3   4 29.7925 16.6543   1
  10   3   4 33.8736 13.2852   6
 -11  -3  -4 155.559 29.1983  10
  11  -3   4 167.112 25.1666   1
  11   3   4 204.344 26.7785   1
 -11   3  -4 170.443 26.7449   4
  12  -4  -4 105.686 20.2305   1
  12  -4  -4 73.4627 28.3790   9
  12   4  -4 77.2410 30.2331   9
 -12   4   4 117.092 22.8384   4
  11  -4  -4 103.872 18.7810   1
  11  -4  -4 140.111 29.9314   9
  11   4  -4 74.4284 16.4007   6
  11   4  -4 95.1354 14.6972   1
  11   4  -4 88.0801 25.7263   9
 -11   4   4 84.5894 21.5825   4
  11   4  -4 90.2295 18.1067  12
  10  -4  -4 154.807 29.9342   9
  10  -4  -4 104.232 17.1647   1
  10   4  -4 126.979 18.5312  12
  10   4  -4 137.728 15.8408   1
 -10   4   4 115.522 21.3134   4
  10   4  -4 134.807 18.7856   6
   9  -4  -4 35.4608 12.5555   1
   9  -4  -4 15.3587 17.0436   9
  -9   4   4 53.1598 16.3764   4
   9   4  -4 42.5588 12.9312  12
   9   4  -4 12.6655 10.7967   6
   8  -4  -4 559.660 30.0032   1
   8  -4  -4 582.114 38.6187   9
   8   4  -4 605.899 30.7522   6
   8   4  -4 565.378 31.4160  12
  -8   4   4 557.669 33.1421   4
   8   4  -4 610.719 28.6374   1
   7  -4  -4 48.9518 11.4179   1
   7  -4  -4 64.4670 16.3991   9
   7   4  -4 37.9297 7.45712  14
   7   4  -4 38.5671 11.0111   6
   7   4  -4 39.3190 7.71600   8
  -7   4   4 44.7460 13.9851  13
   7   4  -4 63.3896 9.26198   1
   7   4  -4 68.0531 10.8589  12
   6  -4  -4 4.05082 7.24153   1
   6  -4  -4 -3.0226 10.7647   9
   6   4  -4 3.18166 5.54808   1
   6   4  -4 -1.5071 4.35861   1
   6   4  -4 -0.6161 5.34222  14
   6   4  -4 4.34692 8.24282   6
   6   4  -4 0.92870 4.99687   8
   6   4  -4 14.3616 8.48254  12
  -6   4   4 3.46005 10.2299  13
   5  -4  -4 187.994 18.8226   9
   5  -4  -4 149.746 13.8128   1
   5   4  -4 174.319 11.3440   1
  -5   4   4 171.536 16.5636  13
   5   4  -4 159.286 14.4557  12
   5   4  -4 131.334 9.15293  13
   5   4  -4 143.523 13.2648   6
   5   4  -4 169.512 11.1929   8
   5   4  -4 164.619 10.5310   1
   5   4  -4 179.270 12.2715  14
   4  -4  -4 873.528 28.6950   6
   4  -4  -4 817.244 37.0641   9
   4  -4  -4 820.402 34.0835   1
   4   4  -4 828.723 29.1440  13
  -4   4   4 752.797 34.6988  13
   4   4  -4 818.465 31.0320   1
   4   4  -4 801.565 31.0370   8
   4   4  -4 819.078 34.3069  12
   4   4  -4 816.090 34.3602   6
   4   4  -4 837.622 33.0626  14
   4   4  -4 837.635 31.4545   1
   3  -4  -4 2.41361 3.01992   6
   3  -4  -4 2.35910 5.95996   1
   3  -4  -4 -0.1330 2.37986  12
  -3  -4   4 14.4120 6.39763   5
   3  -4  -4 6.17776 6.89711   9
   3   4  -4 6.53891 5.36487  14
   3   4  -4 5.29675 2.65505  13
   3   4  -4 2.81845 3.96320   8
  -3   4   4 -1.3520 6.08206  13
  -3   4   4 6.49248 6.69030   2
   3   4  -4 1.33231 3.59148   1
   3   4  -4 4.43177 4.68684   6
   3   4  -4 8.57264 4.43726   1
   2  -4  -4 135.764 7.91544  12
  -2  -4   4 129.121 10.5154   5
   2  -4  -4 127.610 12.0852   9
   2   4  -4 132.964 9.99436   1
   2   4  -4 123.848 9.87393   1
  -2   4   4 114.028 10.3538  13
  -2   4   4 120.473 11.5847   2
   2   4  -4 127.418 9.19129   8
   2   4  -4 135.705 10.9964  14
   1  -4  -4 109.688 8.22769  12
   1  -4  -4 113.889 7.99831   3
   1  -4  -4 110.364 10.7194   9
  -1  -4   4 106.385 9.24870   5
  -1  -4   4 128.349 13.1110   3
   1   4  -4 118.109 9.84987   1
   1   4  -4 82.1325 8.82171   1
  -1   4   4 111.645 9.39230  13
   1   4  -4 116.341 8.82447   7
   1   4  -4 105.333 8.91492   8
   1   4  -4 124.269 10.4239  14
  -1   4   4 139.376 10.2645   2
   0  -4  -4 2105.87 72.4131   3
   0  -4   4 2115.04 75.9074   3
   0  -4   4 2185.89 73.1637   5
   0  -4  -4 2123.49 73.5428  12
   0   4   4 2170.60 73.7050   2
   0   4  -4 2205.09 72.6391   7
   0   4  -4 2186.66 74.5934   8
   1  -4   4 26.2837 5.08309   5
  -1  -4  -4 22.5868 6.09625  12
  -1  -4  -4 35.5270 5.69262   3
   1   4   4 32.6270 5.31192   2
  -1   4  -4 22.0132 4.77628   7
  -1   4  -4 39.7414 6.47316   8
  -2  -4  -4 1529.57 59.8181  10
   2  -4   4 1646.82 58.1360  14
   2  -4   4 1536.93 54.2459   5
  -2  -4  -4 1540.38 55.5558   3
  -2  -4  -4 1627.04 57.2564  12
  -2   4  -4 1573.10 56.8485  13
  -2   4  -4 1518.46 53.5878   4
  -2   4  -4 1542.26 57.7302   8
   2   4   4 1578.93 53.2875   2
   3  -4   4 127.209 9.62970   5
   3  -4   4 94.2357 11.1802  14
  -3  -4  -4 125.945 14.8792  10
  -3  -4  -4 129.524 12.4579  12
  -3  -4  -4 96.0582 10.6653   3
  -3   4  -4 111.030 9.93706   4
  -3   4  -4 127.745 12.8699  13
   3   4   4 108.803 6.82741   2
   3   4   4 105.463 12.3630   1
  -3   4  -4 98.8663 13.7210   8
   3   4   4 118.837 11.4811   6
   4  -4   4 28.8619 6.60064   5
   4  -4   4 40.1313 8.88988  14
  -4  -4  -4 34.9762 7.78356   3
  -4  -4  -4 35.5094 10.9187  10
  -4   4  -4 46.3312 8.63308   4
   4   4   4 34.2175 7.83937   6
   4   4   4 36.2546 9.43093  12
  -4   4  -4 37.0897 10.0772  13
   4   4   4 29.7405 8.79376   1
   5  -4   4 2.29788 6.23457   5
  -5  -4  -4 -1.6734 9.94055  10
   5   4   4 -1.4113 8.04515   1
   5   4   4 1.34276 8.62342  12
   5   4   4 -1.9576 8.08499   6
  -5   4  -4 2.39767 8.44277   4
  -5   4  -4 4.53536 9.91971  13
   6  -4   4 576.474 26.9145   5
  -6  -4  -4 617.313 35.9621  10
  -6   4  -4 607.802 32.4000  13
   6   4   4 593.484 32.3955   1
   6   4   4 631.743 31.0419   6
   6   4   4 601.345 31.6293  12
  -6   4  -4 596.430 30.3410   4
  -7  -4  -4 0.77766 12.8827  10
   7  -4   4 5.03218 11.6171   1
  -7   4  -4 22.6578 11.7360   4
  -7   4  -4 2.50841 13.0149  13
   7   4   4 -9.2417 6.69223   6
   7   4   4 8.74687 11.3683   1
   7   4   4 15.1563 8.88603  12
  -8  -4  -4 19.2794 15.6582  10
   8  -4   4 9.12813 12.5580   1
  -8   4  -4 13.8715 12.8540   4
   8   4   4 17.7722 11.3694   6
   8   4   4 26.1876 12.9476  12
   8   4   4 17.4040 13.9609   1
   9  -4   4 4.07432 13.4826   1
  -9  -4  -4 11.0104 17.3657  10
  -9   4  -4 8.34838 13.8772   4
   9   4   4 13.4899 13.1886  12
   9   4   4 -6.9566 10.7808   6
 -10  -4  -4 86.4651 24.8066  10
  10  -4   4 118.184 22.3790   1
 -10   4  -4 55.5155 18.9229   4
  10   4   4 75.5073 20.9141   1
  10   4   4 102.931 19.4957   6
  11  -4   4 51.7855 20.0316   1
 -11  -4  -4 20.5069 21.5358  10
  11   4   4 49.5314 19.5460   1
 -11   4  -4 32.6971 20.7792   4
  11  -5  -4 -0.6161 20.9697   9
  11  -5  -4 9.42148 14.9636   1
  11   5  -4 23.0620 14.8870   6
  11   5  -4 38.2159 12.7890   1
  10  -5  -4 6.68129 13.2281   1
  10  -5  -4 -6.7617 17.9960   9
  10   5  -4 -7.4961 12.1479   6
  10   5  -4 13.2786 13.0793  12
   9  -5  -4 445.269 40.4520   9
   9  -5  -4 508.971 30.7347   1
   9   5  -4 424.494 30.1236  12
  -9   5   4 511.864 35.2784  13
   9   5  -4 500.387 30.0513   6
   9   5  -4 463.077 27.7482   1
   8  -5  -4 2.14129 15.3444   9
   8  -5  -4 1.41290 11.2105   1
  -8   5   4 14.2576 14.2940  13
   8   5  -4 22.8766 11.9939   6
   8   5  -4 2.75495 11.5389  12
   8   5  -4 1.49677 8.23976   1
   7  -5  -4 85.0278 13.8194   1
   7  -5  -4 78.6286 18.0709   9
   7   5  -4 73.3731 10.9252   1
   7   5  -4 105.700 15.3472   6
  -7   5   4 127.077 18.2486  13
   7   5  -4 99.6826 14.9252  12
   7   5  -4 94.7044 10.3425  14
   6  -5  -4 948.935 44.4782   9
   6  -5  -4 841.757 38.8567   1
   6   5  -4 824.176 38.6194  12
   6   5  -4 810.637 34.5491   1
  -6   5   4 861.003 39.3236  13
   6   5  -4 819.937 33.9379  14
   6   5  -4 835.064 31.2012   8
   6   5  -4 829.666 38.2652   6
   5  -5  -4 83.0199 15.3589   9
   5  -5  -4 61.3192 11.1656   1
  -5   5   4 66.1841 11.2473  13
   5   5  -4 95.3822 12.9529  12
   5   5  -4 71.8026 9.33648  14
   5   5  -4 86.0401 7.58928   8
   5   5  -4 91.1725 9.68680   1
   5   5  -4 78.5472 12.4717   6
   5   5  -4 82.9023 9.13054   1
   4  -5  -4 62.2085 12.4461   9
   4  -5  -4 53.4451 12.3898   1
   4  -5  -4 60.2487 5.73748   6
   4   5  -4 58.2781 10.9809   6
   4   5  -4 68.2130 8.60468   1
   4   5  -4 62.4199 9.04049  14
   4   5  -4 61.6166 6.76931   8
   4   5  -4 80.0743 8.72123   1
  -4   5   4 56.0982 11.2990  13
   3  -5  -4 1501.70 58.3121   9
   3  -5  -4 1504.91 50.1449  12
  -3  -5   4 1493.63 57.3565   3
  -3  -5   4 1506.04 54.9195   5
   3   5  -4 1475.16 53.8113   1
   3   5  -4 1417.25 53.1537   1
   3   5  -4 1505.27 54.9439  14
  -3   5   4 1473.35 55.6761  13
   3   5  -4 1495.30 47.9238  13
  -3   5   4 1467.14 57.0813   2
   3   5  -4 1474.49 52.2958   8
  -2  -5   4 586.684 26.9515   5
   2  -5  -4 628.063 26.2870   3
   2  -5  -4 637.271 24.6066  12
   2  -5  -4 651.706 30.6653   9
  -2  -5   4 667.177 29.6075   3
   2   5  -4 639.203 25.9790   8
   2   5  -4 617.922 27.2307   1
  -2   5   4 665.180 29.2676   2
  -2   5   4 653.654 27.3618  13
   1  -5  -4 474.571 20.2925  12
   1  -5  -4 462.867 20.2652   3
   1  -5  -4 457.770 23.6201   9
  -1  -5   4 460.376 21.0869   5
  -1  -5   4 432.041 23.1338   3
   1   5  -4 454.185 21.2057   8
   1   5  -4 460.119 22.0089   1
  -1   5   4 453.427 20.3980  13
  -1   5   4 452.667 22.0926   2
   0  -5  -4 3.49570 5.03561  12
   0  -5  -4 5.77497 5.28648   3
   0  -5   4 7.63994 7.27370   3
   0  -5   4 -5.9954 4.33641   5
   0   5  -4 3.67161 5.36083   8
   0   5   4 2.43256 5.09891   2
  -1  -5  -4 164.325 12.7639  12
  -1  -5  -4 139.240 11.2039   3
   1  -5   4 137.605 10.6238   5
  -1   5  -4 139.903 10.5473  13
  -1   5  -4 124.502 12.4820   8
   1   5   4 135.592 10.9810   2
  -2  -5  -4 389.006 18.7360   3
  -2  -5  -4 362.423 19.7200  12
   2  -5   4 318.008 19.1403  14
   2  -5   4 319.607 16.0534   5
  -2  -5  -4 346.786 22.9660  10
  -2   5  -4 325.558 19.8313   8
  -2   5  -4 323.895 18.6310  13
   2   5   4 379.679 16.4900   2
  -3  -5  -4 14.5783 9.99722  10
  -3  -5  -4 6.51120 6.91661   3
   3  -5   4 7.86016 5.24682   5
   3   5   4 3.23185 4.31117   2
  -3   5  -4 8.35551 7.79676  13
  -3   5  -4 16.4621 8.79709   8
   4  -5   4 107.634 9.69540   5
  -4  -5  -4 126.003 16.0904  10
  -4  -5  -4 110.228 13.3854   3
   4   5   4 103.916 7.11096   2
  -4   5  -4 101.375 11.7472   4
   4   5   4 117.628 14.1846   6
   4   5   4 90.8120 13.3065   1
  -4   5  -4 104.212 16.5951   8
  -4   5  -4 105.801 14.1611  13
  -5  -5  -4 54.0432 11.9106   3
   5  -5   4 46.0854 7.92991   5
  -5  -5  -4 53.5597 14.6900  10
   5   5   4 63.9165 13.0026   1
  -5   5  -4 43.0548 11.0989   4
  -5   5  -4 25.9777 9.71624  13
   5   5   4 26.5951 9.21274   6
   5   5   4 37.7825 11.4821  12
  -6  -5  -4 3.87883 12.6808  10
   6  -5   4 9.80210 6.78082   5
   6   5   4 0.87686 9.99562   1
  -6   5  -4 -1.8545 8.67560  13
   6   5   4 6.70128 10.7725  12
  -6   5  -4 33.8792 10.8321   4
   6   5   4 15.1239 8.49065   6
  -7  -5  -4 9.28813 14.7854  10
   7  -5   4 54.8947 9.66762   5
   7   5   4 54.5485 14.3319  12
   7   5   4 56.5305 13.9237   6
  -7   5  -4 43.8311 13.2533  13
  -7   5  -4 61.2371 14.1965   4
   7   5   4 53.6956 14.7453   1
  -8  -5  -4 295.335 32.0277  10
   8  -5   4 223.162 25.2453   1
   8   5   4 286.084 24.8763   6
   8   5   4 227.909 24.8172   1
   8   5   4 243.843 23.3388  12
  -8   5  -4 247.350 27.4415  13
  -8   5  -4 201.004 23.1959   4
  -9  -5  -4 22.8571 19.0192  10
   9  -5   4 38.2967 18.1655   1
  -9   5  -4 26.1058 17.6555  13
   9   5   4 18.7380 14.3525   6
  -9   5  -4 23.9135 16.0958   4
   9   5   4 8.12927 15.2913   1
   9   5   4 0.08248 15.7520  12
 -10  -5  -4 46.8560 22.6445  10
  10  -5   4 36.8973 18.2052   1
 -10   5  -4 47.3105 19.4883   4
  10   5   4 33.8553 18.0252   1
  10   5   4 36.5004 16.2304   6
 -11  -5  -4 81.9276 27.5615  10
  11  -5   4 69.6469 23.3601   1
 -11   5  -4 40.1913 21.5416   4
  11   5   4 46.6659 18.7687   6
  11   5   4 75.1477 21.9673   1
  11  -6  -4 494.527 38.6212   1
  11  -6  -4 532.093 49.6865   9
 -11   6   4 473.735 42.9341  13
  11   6  -4 482.317 38.1610   6
  10  -6  -4 13.2347 20.7160   9
  10  -6  -4 -6.0949 14.7398   1
 -10   6   4 -0.2672 17.4495  13
  10   6  -4 13.4257 15.4016   6
  10   6  -4 5.60080 12.2107   1
   9  -6  -4 -10.496 12.2915   1
   9  -6  -4 -10.961 17.2851   9
   9   6  -4 12.8379 10.6917   1
   9   6  -4 -14.910 12.3539   6
   9   6  -4 -20.379 13.4715  12
  -9   6   4 -0.8578 16.2618  13
   8  -6  -4 -4.4103 17.4468   9
   8  -6  -4 15.4229 13.5965   1
   8   6  -4 14.2700 12.3059   6
  -8   6   4 25.2021 12.5971  13
   8   6  -4 -5.8181 8.87399   1
   8   6  -4 0.98460 11.8146  12
   7  -6  -4 618.180 33.5506   1
   7  -6  -4 587.991 38.4555   9
   7   6  -4 564.331 29.1628   1
   7   6  -4 553.589 32.6686   6
   7   6  -4 598.923 32.2266  12
  -7   6   4 604.831 35.3411  13
   6  -6  -4 -7.1364 10.3410   1
   6  -6  -4 16.3188 13.3003   9
   6   6  -4 -5.6931 10.1881   6
   6   6  -4 6.91500 8.09540   1
   6   6  -4 -1.6698 7.28016  12
  -6   6   4 -6.3324 8.01599  13
   5  -6  -4 583.990 35.9474   1
   5  -6  -4 543.748 33.1033   9
  -5  -6   4 569.128 31.2673   3
   5   6  -4 570.081 30.4438   6
   5   6  -4 564.550 22.1213   8
   5   6  -4 579.018 27.2470   1
  -5   6   4 547.342 30.3580  13
   5   6  -4 531.366 29.0805  12
   4  -6  -4 17.3719 11.4483   9
  -4  -6   4 24.4241 11.1576   3
  -4   6   4 17.9279 10.9702   2
  -4   6   4 28.3588 10.4908  13
   4   6  -4 35.5593 8.86767   1
   4   6  -4 26.3621 5.77878   8
  -3  -6   4 -5.9972 8.41127   3
   3  -6  -4 18.4140 10.3225   9
  -3  -6   4 6.47377 6.46483   5
   3   6  -4 5.94854 5.17411   8
  -3   6   4 11.8437 9.40938   2
   3   6  -4 6.86004 6.82868   1
  -3   6   4 -1.8411 7.35231  13
   2  -6  -4 12.9081 8.97583   9
   2  -6  -4 4.24885 5.77391   3
   2  -6  -4 6.49108 4.67705  12
  -2  -6   4 -2.2857 7.10635   5
  -2  -6   4 10.0976 6.87231   3
   2   6  -4 3.26842 2.32076  13
  -2   6   4 0.12825 7.69966   2
   2   6  -4 -6.3392 6.92580   1
  -2   6   4 12.3855 7.44777  13
   2   6  -4 1.87963 5.54927   8
  -1  -6   4 2031.67 70.2801   5
   1  -6  -4 1966.31 74.1860   9
   1  -6  -4 1848.12 69.1835   3
  -1  -6   4 2032.00 73.7731   3
   1  -6  -4 1993.95 69.1925  12
  -1   6   4 1952.49 69.0286  13
  -1   6   4 1940.32 71.8481   2
   1   6  -4 2056.63 70.4485   8
   1   6  -4 2006.11 71.9976   1
   1   6  -4 1977.22 66.3275  13
   0  -6   4 -10.430 7.72882   3
   0  -6  -4 -0.4880 5.59810  12
   0  -6   4 7.61080 6.06453   5
   0  -6  -4 5.73157 6.51679   3
   0   6  -4 9.49006 6.71635   8
   0   6   4 12.0804 6.65073   2
   0   6  -4 8.98135 5.30731  13
  -1  -6  -4 42.1349 8.21192   3
   1  -6   4 43.2463 8.09385   5
   1  -6   4 33.4933 9.00672   3
  -1  -6  -4 46.4955 7.94065  12
  -1   6  -4 38.1163 7.89664  13
  -1   6  -4 40.4463 9.12279   8
   2  -6   4 109.884 9.88679   5
  -2  -6  -4 85.3121 15.3653  10
  -2  -6  -4 94.1181 11.6215   3
  -2   6  -4 96.2504 12.9827   8
  -2   6  -4 116.499 12.3923  13
  -3  -6  -4 530.271 31.7518  10
  -3  -6  -4 494.797 26.0681   3
   3  -6   4 512.588 22.7596   5
  -3   6  -4 567.886 28.0379   8
  -3   6  -4 505.647 26.7500  13
   3   6   4 529.292 22.4794   2
   4  -6   4 33.9726 7.00402   5
  -4  -6  -4 35.9129 10.6318   3
  -4  -6  -4 52.4000 14.2825  10
   4   6   4 23.8879 10.7645   1
  -4   6  -4 45.0355 12.1437  13
   4   6   4 46.3154 12.1397   6
   4   6   4 40.7371 6.38607   2
  -4   6  -4 36.7193 11.6789   8
   5  -6   4 528.548 23.6156   5
  -5  -6  -4 523.143 29.7822   3
  -5  -6  -4 569.016 35.5635  10
   5   6   4 505.916 30.1360   1
  -5   6  -4 554.835 36.6199   8
   5   6   4 575.679 31.1815   6
  -5   6  -4 549.470 31.3948  13
   6  -6   4 80.6366 9.58602   5
  -6  -6  -4 59.2786 17.2573  10
   6   6   4 54.9588 12.4540  12
   6   6   4 41.4416 13.8918   1
  -6   6  -4 64.7624 12.9479   4
   6   6   4 63.2133 14.9289   6
  -6   6  -4 87.6419 16.8980  13
  -7  -6  -4 2.68404 15.3359  10
  -7   6  -4 12.4818 11.6545  13
   7   6   4 -9.7803 12.2263   1
   7   6   4 30.8956 14.4145   6
   7   6   4 -0.1820 12.1789  12
  -7   6  -4 -9.4226 11.3064   4
  -8  -6  -4 0.27270 16.6034  10
   8   6   4 -9.8625 12.6649  12
   8   6   4 -20.202 11.6400   6
  -8   6  -4 9.42245 13.3525   4
  -8   6  -4 -0.0249 15.6635  13
   8   6   4 -26.660 11.9869   1
  -9  -6  -4 321.711 36.3921  10
   9  -6   4 293.607 31.3837   1
   9   6   4 303.387 28.7434   6
   9   6   4 238.919 27.9374   1
  -9   6  -4 303.739 29.5761   4
  -9   6  -4 319.861 33.6815  13
  10  -6   4 10.1199 19.5011   1
 -10  -6  -4 1.32664 19.0356  10
 -10   6  -4 7.30155 17.2304   4
 -10   6  -4 3.93155 20.0546  13
  10   6   4 -8.0416 14.8773   6
  10  -7  -4 206.669 32.2942   9
  10  -7  -4 207.869 27.3975   1
  10   7  -4 239.529 27.5242   6
  10   7  -4 186.931 21.9951   1
 -10   7   4 206.804 30.0651  13
   9  -7  -4 296.384 29.8660   1
   9  -7  -4 267.412 35.4219   9
   9   7  -4 293.009 28.2208   6
   9   7  -4 278.870 24.5674   1
  -9   7   4 228.722 29.5181  13
   8  -7  -4 -12.017 13.2975   1
   8  -7  -4 8.12986 17.4667   9
  -8  -7   4 21.7747 17.9245   3
   8   7  -4 4.50550 10.3445   1
   8   7  -4 13.0243 10.8320   6
  -8   7   4 0.32615 11.7291  13
   7  -7  -4 23.4966 14.8410   1
  -7  -7   4 19.3718 14.6580   3
   7  -7  -4 19.5605 16.7293   9
   7   7  -4 12.7387 13.5617   6
   7   7  -4 22.5221 11.1611   1
   7   7  -4 42.2313 14.4651  12
  -7   7   4 46.5169 16.1938  13
  -6  -7   4 331.878 28.5945   3
   6  -7  -4 360.870 31.3850   9
   6   7  -4 335.798 22.3526   1
   6   7  -4 322.897 23.2613  12
   6   7  -4 301.312 26.0883   6
  -6   7   4 300.983 26.4918  13
   5  -7  -4 122.926 19.3751   9
  -5  -7   4 146.628 19.3189   3
   5   7  -4 111.338 16.4447   6
   5   7  -4 128.874 14.9245   1
  -5   7   4 129.981 17.3044  13
   4  -7  -4 13.9683 12.0046   9
  -4  -7   4 0.04953 10.5116   3
  -4   7   4 -8.5268 11.3417   2
   4   7  -4 3.07887 8.58102   1
   4   7  -4 -2.1279 5.11271   8
  -4   7   4 5.97625 9.60407  13
  -3  -7   4 92.9227 15.2545   3
   3  -7  -4 83.4658 11.4496   3
   3  -7  -4 59.2256 14.2807   9
  -3   7   4 65.8253 13.9922   2
  -3   7   4 69.1425 11.6541  13
   3   7  -4 99.7414 10.2059   8
   3   7  -4 81.0925 12.5303   1
   2  -7  -4 373.447 18.9623  12
  -2  -7   4 410.097 23.6908   3
   2  -7  -4 341.248 20.2262   3
   2  -7  -4 418.936 26.4339   9
  -2  -7   4 383.621 22.1175   5
  -2   7   4 383.260 24.0174   2
   2   7  -4 390.696 20.0758   8
  -2   7   4 384.016 21.0991  13
   2   7  -4 385.908 22.8695   1
  -1  -7   4 43.7498 10.1708   3
   1  -7  -4 29.6244 11.3748   9
   1  -7  -4 52.2505 9.09586  12
   1  -7  -4 33.8185 8.34237   3
  -1  -7   4 42.2581 9.45000   5
   1   7  -4 36.2639 12.3591   1
   1   7  -4 43.5075 9.37099   8
  -1   7   4 48.8764 8.75007  13
   1   7  -4 48.9903 6.11683  13
  -1   7   4 30.3781 10.1371   2
   0  -7   4 162.371 13.6727   5
   0  -7  -4 152.132 14.6855   3
   0  -7   4 202.721 19.0421   3
   0  -7  -4 147.605 13.6151  12
   0   7   4 170.353 15.7063   2
   0   7  -4 143.129 14.1364   8
   0   7  -4 165.008 11.2019  13
   1  -7   4 669.254 33.2953   3
  -1  -7  -4 709.630 31.1978   3
   1  -7   4 644.865 28.5140   5
  -1   7  -4 647.267 28.9128  13
  -1   7  -4 683.481 32.2351   8
  -2  -7  -4 20.6782 11.8665  10
   2  -7   4 4.34128 8.26917   3
  -2  -7  -4 0.22418 7.50508   3
   2  -7   4 -1.5285 5.56768   5
  -2   7  -4 -10.092 7.61961  13
  -2   7  -4 -1.2422 8.61764   8
  -3  -7  -4 225.583 18.7573   3
   3  -7   4 189.481 13.4409   5
  -3  -7  -4 207.711 23.0159  10
  -3   7  -4 205.777 18.9665  13
  -3   7  -4 183.794 18.9304   8
   3   7   4 201.648 14.3853   2
  -4  -7  -4 306.317 28.9169  10
  -4  -7  -4 312.330 22.2817   3
   4  -7   4 310.781 16.6547   5
  -4   7  -4 296.677 22.1683  13
  -4   7  -4 293.444 24.4206   8
   4   7   4 284.525 24.0518   1
   4   7   4 310.083 16.5846   2
   5  -7   4 32.6828 7.66674   5
  -5  -7  -4 54.6553 17.3307  10
  -5  -7  -4 54.7745 13.7637   3
   5   7   4 35.9467 13.7483   6
   5   7   4 30.5508 13.2810   1
  -5   7  -4 35.1967 14.8223  13
  -5   7  -4 46.6674 12.5938   8
  -6  -7  -4 25.1649 14.0404   3
  -6  -7  -4 31.0360 17.4986  10
   6   7   4 14.7045 13.2339  12
   6   7   4 16.6341 14.2002   6
   6   7   4 20.0926 13.2999   1
  -6   7  -4 0.77477 12.6781  13
  -7  -7  -4 93.0843 21.9662  10
   7   7   4 65.3967 15.0200  12
   7   7   4 73.9255 17.5302   1
   7   7   4 50.9969 17.0117   6
  -7   7  -4 70.5069 18.5924  13
  -8  -7  -4 9.79380 18.5259  10
   8   7   4 25.9908 15.8879   1
  -8   7  -4 14.1965 17.4794  13
   8   7   4 -10.374 14.1631   6
  -9  -7  -4 -4.9745 19.2973  10
  -9   7  -4 13.4143 14.9129  13
   9   7   4 5.79816 16.1331   6
   9   7   4 20.7115 16.4986   1
 -10  -7  -4 48.5286 24.7737  10
  10  -7   4 66.1728 22.7555   1
  10   7   4 26.8627 18.9886   6
 -10   7  -4 114.563 27.2035  13
  10   7   4 23.8172 19.5422   1
  10  -8  -4 188.335 28.5656   1
  10  -8  -4 204.442 34.7680   9
  10   8  -4 144.076 21.3371   1
 -10   8   4 158.577 28.5527  13
  10   8  -4 162.422 26.0394   6
   9  -8  -4 12.7020 18.0010   1
  -9  -8   4 34.8293 19.7911   3
   9  -8  -4 22.5552 20.8089   9
   9   8  -4 12.7142 13.3803   1
  -9   8   4 55.0847 21.0186  13
   9   8  -4 26.7112 18.1742   6
   8  -8  -4 482.594 37.8815   1
   8  -8  -4 419.265 39.6751   9
  -8  -8   4 484.274 33.1212   3
  -8   8   4 450.868 37.9728  13
   8   8  -4 423.871 30.4025   6
   8   8  -4 420.188 29.5355   1
   7  -8  -4 -15.349 14.2187   9
  -7  -8   4 9.73266 11.4120   3
  -7   8   4 -1.0593 14.8106  13
   7   8  -4 -7.2535 10.9579   1
   7   8  -4 9.83925 11.3207   6
  -6  -8   4 90.5119 18.8912   3
   6  -8  -4 57.0802 18.9590   9
  -6   8   4 84.8532 17.5139  13
   6   8  -4 83.1435 15.1111   6
   6   8  -4 59.6774 13.6187   1
  -5  -8   4 24.6829 11.3528   3
   5  -8  -4 59.2877 17.1935   9
   5   8  -4 39.1500 11.5477   1
  -5   8   4 38.4675 13.2868  13
  -5   8   4 50.3795 17.1418   2
  -4  -8   4 574.008 32.7664   3
   4  -8  -4 528.609 34.1990   9
   4  -8  -4 548.466 29.0758   3
  -4   8   4 508.183 33.2717   2
  -4   8   4 484.815 28.7810  13
   4   8  -4 462.677 28.1048   1
   3  -8  -4 10.1866 9.67188   3
   3  -8  -4 34.9633 14.1273   9
  -3  -8   4 19.4647 12.7201   3
  -3   8   4 4.84204 10.3201  13
   3   8  -4 7.80226 6.61851   8
   3   8  -4 16.6746 10.4797   1
  -3   8   4 15.3140 12.4294   2
  -2  -8   4 63.0476 14.5459   3
   2  -8  -4 29.9877 9.24736   3
   2  -8  -4 30.8423 12.9053   9
   2   8  -4 19.6526 10.5326   1
  -2   8   4 30.5004 12.3494   2
  -2   8   4 34.7452 9.77159  13
   2   8  -4 31.2005 8.61319   8
  -1  -8   4 -3.4604 7.98936   5
  -1  -8   4 1.50636 10.5515   3
   1  -8  -4 3.41004 7.69165   3
  -1   8   4 -4.2645 6.85032  13
   1   8  -4 -8.3871 6.44358   8
   1   8  -4 -4.1458 3.84884  13
  -1   8   4 12.6383 11.5724   2
   0  -8   4 208.071 16.7605   5
   0  -8  -4 210.219 17.9353   3
   0  -8   4 206.805 20.2442   3
   0   8  -4 228.238 13.9437  13
   0   8  -4 226.039 18.2909   8
   0   8   4 258.546 21.2347   2
   1  -8   4 110.296 16.9909   3
  -1  -8  -4 94.6841 13.0042   3
   1  -8   4 104.485 11.7263   5
   1   8   4 84.4618 13.3930   2
  -1   8  -4 104.573 14.1942   8
  -1   8  -4 81.2431 11.2271  13
   2  -8   4 258.344 17.3652   5
  -2  -8  -4 295.030 28.5629  10
   2  -8   4 286.174 25.6015   3
  -2  -8  -4 260.649 21.5880   3
   2   8   4 316.470 19.9176   2
  -2   8  -4 309.732 22.7571   8
  -2   8  -4 296.850 20.0429  13
   3  -8   4 10.6294 13.2324   3
   3  -8   4 6.92895 7.34295   5
  -3  -8  -4 -1.9756 10.2968  10
  -3  -8  -4 3.34802 9.21805   3
  -3   8  -4 -2.6842 8.04877   8
  -3   8  -4 5.78009 10.4387  13
   3   8   4 -1.8835 7.77219   2
  -4  -8  -4 -0.6095 10.6373   3
  -4  -8  -4 -3.7970 15.3131  10
   4  -8   4 -1.2065 6.55401   5
   4   8   4 10.1571 12.3885   1
  -4   8  -4 -0.3616 10.5580  13
  -4   8  -4 -2.1189 11.9074   8
  -5  -8  -4 22.3560 10.3366   3
  -5  -8  -4 -11.758 14.1334  10
  -5   8  -4 38.6398 14.4353  13
   5   8   4 -16.751 14.0604   6
   5   8   4 0.22524 12.5618   1
  -6  -8  -4 312.904 28.6307   3
  -6  -8  -4 380.528 36.9221  10
  -6   8  -4 296.191 28.9392  13
   6   8   4 272.341 26.1898   6
   6   8   4 311.972 29.4284   1
  -7  -8  -4 18.1271 19.0114  10
   7   8   4 11.5829 15.0636   1
  -7   8  -4 56.4689 18.7031  13
   7   8   4 15.3730 16.8212   6
  -8  -8  -4 11.7242 20.0279  10
   8   8   4 23.6303 17.4053   1
   8   8   4 31.9859 17.7869   6
  -8   8  -4 36.6991 19.6397  13
  -9  -8  -4 -4.3621 21.6245  10
   9   8   4 20.6006 18.2943   1
  -9   8  -4 9.06676 19.1595  13
   9   8   4 27.0879 18.9862   6
  -9  -9   4 57.0682 22.6621   3
   9  -9  -4 2.90049 18.2756   1
   9  -9  -4 3.58142 21.6349   9
   9   9  -4 60.5236 21.2092   6
   9   9  -4 21.7418 15.9062   1
  -9   9   4 46.9823 22.3237  13
   8  -9  -4 41.2684 22.0927   9
  -8  -9   4 30.6552 15.4162   3
  -8   9   4 67.7581 20.9321  13
   8   9  -4 43.2788 19.2799   6
   8   9  -4 35.1966 15.9465   1
   7  -9  -4 241.589 31.1938   9
  -7  -9   4 155.474 25.7856   3
   7   9  -4 193.102 25.6004   6
   7   9  -4 184.101 22.2443   1
  -7   9   4 219.791 27.0099  13
   6  -9  -4 207.154 28.4092   9
  -6  -9   4 228.113 27.2229   3
  -6   9   4 201.364 24.0803  13
   6   9  -4 172.072 20.7024   1
   5  -9  -4 51.9707 14.7119   3
   5  -9  -4 56.3082 19.0554   9
  -5  -9   4 78.6936 16.8816   3
  -5   9   4 75.1058 16.5681  13
  -5   9   4 76.9214 20.8580   2
   5   9  -4 52.5822 13.9197   1
   4  -9  -4 13.7366 10.1929   3
   4  -9  -4 25.1771 15.5927   9
  -4  -9   4 -0.6831 13.9104   3
   4   9  -4 30.7643 12.7859   1
  -4   9   4 37.4355 12.7277  13
  -4   9   4 7.96649 15.3803   2
  -3  -9   4 291.514 26.5357   3
   3  -9  -4 256.158 27.6368   9
   3  -9  -4 256.797 21.3700   3
  -3   9   4 249.234 25.6350   2
   3   9  -4 217.342 22.7596   1
  -3   9   4 285.203 21.3279  13
   2  -9  -4 61.5792 13.0191   3
   2  -9  -4 77.8349 17.6304   9
  -2  -9   4 61.9591 16.3582   3
   2   9  -4 55.5435 13.5596   1
  -2   9   4 54.0188 11.8746  13
   2   9  -4 55.0419 10.5943   8
  -2   9   4 47.1179 15.1412   2
   1  -9  -4 20.7280 9.98905   3
  -1  -9   4 19.0499 13.3452   3
  -1   9   4 21.1983 12.1864   2
  -1   9   4 10.6498 8.13933  13
   1   9  -4 30.4976 10.2059   8
   0  -9   4 22.0848 13.4934   3
   0  -9  -4 12.7272 9.73822   3
   0  -9   4 10.0863 9.37347   5
   0   9   4 16.9431 11.1814   2
   0   9  -4 30.7791 10.6302   8
   1  -9   4 70.5402 11.5642   5
  -1  -9  -4 70.0159 13.3069   3
   1  -9   4 103.889 17.9318   3
  -1   9  -4 104.585 16.2461   8
  -1   9  -4 84.3734 11.7342  13
   1   9   4 67.4484 12.8705   2
  -2  -9  -4 14.8662 12.6321  10
  -2  -9  -4 28.0010 11.9760   3
   2  -9   4 16.4409 9.08950   5
   2  -9   4 14.3543 13.7639   3
   2   9   4 14.2893 10.5441   2
  -2   9  -4 8.33731 11.6394   8
  -2   9  -4 5.61858 9.85142  13
  -3  -9  -4 36.2486 17.6989  10
   3  -9   4 37.7318 9.95799   5
   3  -9   4 60.6494 16.9241   3
  -3  -9  -4 48.5967 13.6818   3
   3   9   4 43.2174 11.2376   2
  -3   9  -4 34.8699 14.3461   8
  -3   9  -4 50.4359 13.5894  13
  -4  -9  -4 34.5584 18.5869  10
   4  -9   4 14.0359 15.6165   3
  -4  -9  -4 41.2802 14.3319   3
  -4   9  -4 49.0899 13.9200  13
  -5  -9  -4 160.111 21.1360   3
  -5  -9  -4 132.858 25.2810  10
   5   9   4 128.310 21.1547   1
  -5   9  -4 210.734 23.9280  13
  -6  -9  -4 60.0253 17.9582   3
  -6  -9  -4 130.961 26.2667  10
   6   9   4 47.7427 15.6863   6
  -6   9  -4 102.113 19.9491  13
   6   9   4 84.0534 19.9295   1
  -7  -9  -4 122.791 28.1176  10
   7   9   4 102.992 22.5723   6
  -7   9  -4 131.581 24.2717  13
   7   9   4 150.417 24.3259   1
  -8  -9  -4 66.3091 25.5410  10
   8   9   4 94.8820 23.0908   6
   8   9   4 48.8945 21.3875   1
  -8   9  -4 36.3096 21.1261  13
   8 -10  -4 27.0377 21.7952   9
  -8 -10   4 -0.7604 18.6759   3
  -8  10   4 54.3253 21.3127  13
   8  10  -4 -0.9948 16.0931   1
   8  10  -4 23.4461 20.7976   6
  -7 -10   4 187.847 27.8368   3
   7 -10  -4 246.763 33.0598   9
   7  10  -4 253.143 29.9520   6
  -7  10   4 292.626 32.3649  13
   7  10  -4 214.998 25.5452   1
   6 -10  -4 5.81112 18.9781   9
  -6 -10   4 16.3180 17.3324   3
   6 -10  -4 18.7043 13.5741   3
   6  10  -4 36.2872 16.3179   1
  -6  10   4 28.5161 19.9155   2
  -6  10   4 60.9345 18.6415  13
   5 -10  -4 130.814 24.5104   9
   5 -10  -4 85.8253 16.5484   3
  -5 -10   4 127.716 23.0023   3
   5  10  -4 151.623 21.4435   1
  -5  10   4 177.876 27.2199   2
  -5  10   4 114.077 18.8771  13
  -4 -10   4 13.0753 15.4395   3
   4 -10  -4 24.4230 17.4132   9
   4 -10  -4 16.5469 12.6734   3
  -4  10   4 44.5177 14.7155  13
   4  10  -4 4.99470 13.1207   1
  -4  10   4 2.22205 17.3505   2
  -3 -10   4 155.614 20.6985   3
   3 -10  -4 166.247 18.8814   3
   3 -10  -4 173.781 25.2786   9
   3  10  -4 154.454 21.4564   1
  -3  10   4 113.652 15.8402  13
  -3  10   4 127.962 22.8331   2
   2 -10  -4 21.3657 12.2612   3
  -2 -10   4 14.0495 15.0373   3
  -2  10   4 25.5460 15.3451   2
   2  10  -4 4.68921 14.0661   1
  -1 -10   4 277.495 27.4328   3
   1 -10  -4 228.823 22.4024   3
  -1  10   4 221.531 24.3352   2
   0 -10  -4 31.0049 13.4575   3
   0 -10   4 9.65198 13.9500   3
   0  10   4 35.4756 13.8749   2
  -1 -10  -4 45.2420 14.5454   3
   1 -10   4 62.1167 17.5452   3
   1  10   4 78.2580 16.2702   2
   2 -10   4 6.29775 10.8427   3
  -2 -10  -4 16.3767 12.3745   3
   2  10   4 27.5666 13.0716   2
  -3 -10  -4 120.123 18.4448   3
   3 -10   4 105.601 21.3127   3
  -3  10  -4 90.1000 16.7165  13
   4 -10   4 6.51038 21.2129   9
   4 -10   4 -16.083 13.8330   3
  -4 -10  -4 -3.4720 12.5347   3
  -4 -10  -4 -30.876 19.1912  10
  -4  10  -4 17.3394 14.3285  13
  -5 -10  -4 187.278 23.6971   3
  -5 -10  -4 169.698 30.0414  10
   5 -10   4 172.996 26.2728   3
   5 -10   4 172.740 30.9303   9
   5  10   4 194.460 27.4639   1
  -5  10  -4 182.932 24.7449  13
   6 -10   4 0.22885 19.6590   9
  -6 -10  -4 16.0933 16.3214   3
  -6 -10  -4 13.5787 21.2181  10
  -6  10  -4 1.26975 15.9587  13
   6  10   4 0.77835 16.6092   1
   7 -10   4 -38.590 19.6492   9
  -7 -10  -4 13.4592 22.8303  10
   7  10   4 -17.392 18.0569   1
   7  10   4 -5.5988 18.0774   6
  -7  10  -4 4.26461 17.8949  13
  -6 -11   4 8.87662 13.8055   3
   6 -11  -4 13.6351 20.6007   9
  -6  11   4 42.9693 16.5060  13
  -6  11   4 17.4125 20.8811   2
   6  11  -4 40.4175 18.5616   1
   5 -11  -4 57.2339 22.3412   9
  -5 -11   4 43.0510 19.5058   3
  -5  11   4 46.9634 22.6067   2
   5  11  -4 21.6605 17.6567   1
  -4 -11   4 57.8401 20.0597   3
   4 -11  -4 34.0777 13.5991   3
   4 -11  -4 27.6880 20.5467   9
   4  11  -4 59.1909 19.5775   1
  -4  11   4 30.6468 20.5432   2
  -3 -11   4 24.2155 17.3227   3
   3 -11  -4 24.1967 13.1442   3
   3  11  -4 8.15129 15.2456   1
  -3  11   4 51.3665 22.1952   2
   2 -11  -4 124.381 18.0217   3
  -2 -11   4 114.684 22.0580   3
   2  11  -4 78.9262 24.1529   1
  -2  11   4 144.767 23.7264   2
   1 -11  -4 13.5994 12.4041   3
  -1 -11   4 21.8672 12.6631   3
  -1  11   4 12.6914 15.7525   2
   0 -11  -4 87.9967 16.4485   3
   0 -11   4 86.4808 20.6885   3
   0  11   4 107.285 19.5441   2
   1 -11   4 -14.941 14.1881   3
  -1 -11  -4 -22.146 12.8490   3
   1  11   4 -11.814 12.5130   2
   2 -11   4 17.3360 19.5785   9
  -2 -11  -4 49.0909 16.9659   3
   2 -11   4 39.8438 17.1768   3
   2  11   4 14.6754 14.4597   2
   3 -11   4 86.1143 21.1261   3
   3 -11   4 67.5344 23.6638   9
  -3 -11  -4 84.8377 18.1109   3
   4 -11   4 146.119 25.7823   3
  -4 -11  -4 120.236 21.7350   3
   4 -11   4 176.896 32.9017   9
   5 -11   4 137.008 26.1139   3
   5 -11   4 153.334 31.5239   9
  -5 -11  -4 108.022 21.5745   3
   5  11   4 68.5782 22.5904   1
  -4 -12   4 145.741 26.8104   3
  -4  12   4 137.836 28.2640   2
   4  12  -4 143.068 24.7404   1
  -3 -12   4 -6.1411 16.7072   3
   3  12  -4 15.4079 18.1642   1
  -3  12   4 35.1718 21.2007   2
  -2 -12   4 114.117 23.5760   3
   2 -12  -4 70.4105 15.4861   3
  -2  12   4 81.3231 23.2903   2
  -1 -12   4 13.8977 13.5202   3
   1 -12  -4 2.42933 14.8576   3
  -1  12   4 -14.929 18.1489   2
   0 -12  -4 123.817 19.8837   3
   0 -12   4 114.620 23.8127   3
   0  12   4 112.596 21.8995   2
   1 -12   4 6.72556 17.2284   3
  -1 -12  -4 14.9160 14.2953   3
   1  12   4 21.4894 18.4809   2
  -2 -12  -4 79.5028 18.5795   3
   2 -12   4 30.4262 18.8574   3
   3 -12   4 1.27892 17.1068   3
   3 -12   4 32.7681 22.9087   9
  -3 -12  -4 -8.0333 14.3132   3
  12   0  -5 11.6633 10.6988   1
  12   0  -5 -2.4831 21.4778   9
  11   0  -5 19.0259 9.46285   1
  11   0  -5 2.70390 19.5696   9
  10   0  -5 7.60681 16.5311   9
  10   0  -5 11.5511 7.63711   1
   9   0  -5 262.120 15.4503   6
   9   0  -5 255.327 16.3840   1
   9   0  -5 269.697 29.2969   9
   9   0  -5 237.680 16.5428  12
   8   0  -5 18.2394 13.3581   9
   8   0  -5 -1.5753 5.21750   1
   8   0  -5 5.85843 5.59603   6
   8   0  -5 10.2464 6.81853  12
   7   0  -5 28.8955 5.83541   1
   7   0  -5 34.6028 7.04143  12
   7   0  -5 15.2987 11.4632   9
   7   0  -5 26.1535 5.87589   1
   7   0  -5 26.7377 6.11617   6
   6   0  -5 5.18185 8.79031   9
   6   0  -5 0.26206 4.17675   6
   6   0  -5 0.16832 3.11687   1
   6   0  -5 -2.0645 3.36748   1
   6   0  -5 -4.6670 4.37393  12
   5   0  -5 3652.73 118.555  12
   5   0  -5 3575.07 116.355   1
   5   0  -5 3648.47 116.386   1
   5   0  -5 3512.24 124.268   9
   4   0  -5 0.05394 1.61307   1
   4   0  -5 1.53465 3.03719  12
   4   0  -5 -0.2713 1.72374   1
   3   0  -5 179.667 8.97254   3
   3   0  -5 179.719 8.49889   5
   3   0  -5 168.895 6.75696   1
   3   0  -5 171.456 6.75210   1
   2   0  -5 1.08127 2.74434  10
   2   0  -5 1.64477 1.53215   1
   2   0  -5 -2.6220 2.96284  13
   2   0  -5 -0.8815 2.52484   5
   2   0  -5 2.81828 3.40174  11
   2   0  -5 -0.8393 2.81720   4
   2   0  -5 -2.1227 1.96744   3
   2   0  -5 1.73294 2.65696   7
   2   0  -5 0.73233 1.59099   1
  -1   0   5 13.6580 4.37657   2
   1   0  -5 22.9891 3.26281   1
   1   0  -5 14.8060 3.02889   1
   1   0  -5 25.2154 4.87669  11
   1   0  -5 13.3353 2.98716   7
   0   0   5 0.14559 3.42911  11
   0   0   5 1.81309 3.17081   2
   0   0  -5 2.56303 1.28275  10
   0   0  -5 6.25391 3.76580   1
   0   0  -5 5.90646 2.45831   7
   0   0  -5 2.69791 3.08013   1
   0   0  -5 1.38436 1.67534   9
   0   0   5 -5.1126 2.93244   8
   1   0   5 1502.50 53.3979   6
   1   0   5 1558.56 54.1960   1
  -1   0  -5 1544.04 54.1368   1
   1   0   5 1571.64 52.6907  14
  -1   0  -5 1530.07 51.4788  10
   1   0   5 1506.81 54.1245  12
   1   0   5 1560.21 53.0231   8
   1   0   5 1530.75 52.7159  11
   2   0   5 -1.3521 4.36519  12
   2   0   5 0.12364 3.12810  11
   2   0   5 -0.4524 2.54000  14
  -2   0  -5 -2.5250 3.36593  10
   2   0   5 4.27721 4.22748   6
  -2   0  -5 -6.2391 3.69015   4
   2   0   5 2.85844 2.91676   8
  -3   0  -5 1.80629 4.65842  10
   3   0   5 0.88699 3.17407  11
   3   0   5 -1.6337 2.74373  14
   3   0   5 -0.0482 4.84307  12
   3   0   5 0.45533 4.24420   6
  -3   0  -5 -0.1960 4.96729   4
  -4   0  -5 -5.9312 5.46833  10
   4   0   5 -0.2276 3.25118  11
  -4   0  -5 5.77759 6.34889   4
   4   0   5 2.25079 5.53459  12
   4   0   5 1.27897 4.59343   6
   4   0   5 0.83606 3.10417  14
   4   0   5 -6.0830 6.78003   1
  -5   0  -5 603.798 28.1892   4
   5   0   5 555.840 28.7665   1
  -5   0  -5 526.879 28.4952  10
   5   0   5 550.250 21.8897  14
   5   0   5 530.610 24.1186   6
   5   0   5 564.998 26.1298  12
   5   0   5 558.340 21.3630  11
   6   0   5 -1.6922 3.47734  11
   6   0   5 -5.1845 6.72471  12
   6   0   5 4.44183 4.29799  14
  -6   0  -5 0.57276 9.43704   4
  -6   0  -5 -8.2199 8.99852  10
   6   0   5 5.40057 9.20814   1
   6   0   5 -0.7927 6.64089   6
  -7   0  -5 174.939 19.0968   4
   7   0   5 158.120 19.0575   1
   7   0   5 150.900 10.7901  14
   7   0   5 167.305 14.4610   6
  -7   0  -5 112.765 17.9794  10
   7   0   5 164.234 15.5460  12
   8   0   5 -11.263 12.2741   1
   8   0   5 6.80134 8.95836  12
   8   0   5 3.21460 7.91472   6
  -8   0  -5 14.8922 13.1446   4
   9   0   5 308.841 28.4613   1
  -9   0  -5 227.401 26.6072   4
   9   0   5 297.286 24.6337  12
  10   0   5 12.3030 16.2518   1
 -10   0  -5 -3.8277 15.5641   4
 -11   0  -5 192.832 28.8848   4
  11   0   5 161.366 24.8069   1
 -12   0  -5 20.3223 21.2062   4
  12   0   5 4.77436 17.6920   1
  12  -1  -5 -0.4585 22.9802   9
  12  -1  -5 8.75631 11.4979   1
  12   1  -5 37.5347 24.2386   9
  12   1  -5 0.92708 8.92109   1
  11  -1  -5 338.326 38.3979   9
  11  -1  -5 273.459 21.1341   1
  11   1  -5 260.399 19.0883   1
  11   1  -5 246.801 34.7276   9
  10  -1  -5 310.021 34.3604   9
  10  -1  -5 360.688 22.0884   1
  10   1  -5 300.543 21.9363  12
  10   1  -5 361.336 20.2189   1
  10   1  -5 294.910 33.8070   9
   9  -1  -5 129.888 13.1666   1
   9  -1  -5 164.686 12.3838  12
   9  -1  -5 118.851 21.8252   9
   9   1  -5 117.501 12.6390   6
   9   1  -5 153.891 24.0564   9
   9   1  -5 149.844 14.8903  12
   9   1  -5 144.761 12.4723   1
   8  -1  -5 47.0419 6.55076   6
   8  -1  -5 50.0048 16.8303   9
   8  -1  -5 44.9440 7.26020  12
   8  -1  -5 37.4121 7.79502   1
   8   1  -5 34.2520 14.9038   9
   8   1  -5 36.4733 7.04102   1
   8   1  -5 42.9938 8.57878   6
   8   1  -5 44.7342 9.70654  12
   7  -1  -5 1826.11 62.2021  12
   7  -1  -5 1815.86 61.2787   6
   7  -1  -5 1797.80 63.2020   1
   7  -1  -5 1743.48 73.2982   9
   7  -1  -5 1783.42 63.2262   1
   7   1  -5 1764.80 62.5899   1
   7   1  -5 1824.76 61.9606   1
   7   1  -5 1932.84 65.5485  12
   7   1  -5 1781.78 63.8913   6
   6  -1  -5 698.989 27.1651   1
   6  -1  -5 722.164 26.4710  12
   6  -1  -5 712.695 26.9677   1
   6  -1  -5 673.365 34.7905   9
   6  -1  -5 675.225 25.7919   6
   6   1  -5 650.309 28.5646  12
   6   1  -5 704.977 26.1163   1
   6   1  -5 696.700 25.6550   1
   6   1  -5 739.205 28.3937   6
   5  -1  -5 0.12129 2.82429   5
   5  -1  -5 6.00103 3.25712   1
   5  -1  -5 0.11577 3.35212  12
   5  -1  -5 4.69696 3.56489   1
   5  -1  -5 -1.5150 6.56140   9
   5   1  -5 4.43567 2.38880   1
   5   1  -5 2.57234 2.45129   1
   5   1  -5 8.00061 4.85842  12
   4  -1  -5 641.075 23.5999   1
   4  -1  -5 666.499 28.8339   9
   4  -1  -5 651.211 23.8611   1
   4  -1  -5 647.956 23.2342   5
   4  -1  -5 669.905 28.2796   7
   4   1  -5 648.876 21.6245   1
   4   1  -5 669.629 21.6050   1
   4   1  -5 619.782 25.6024  12
   3  -1  -5 241.694 10.7042   3
   3  -1  -5 254.582 13.1210   7
   3  -1  -5 203.726 12.2643  11
   3  -1  -5 246.948 10.4492   1
   3  -1  -5 240.059 10.5456   1
   3  -1  -5 261.791 13.7666   9
   3  -1  -5 248.253 10.0496   5
   3   1  -5 261.987 13.9179  14
   2  -1  -5 15.1082 2.75339   1
   2  -1  -5 15.4135 3.87575   6
   2  -1  -5 18.5126 3.85603   9
   2  -1  -5 21.0245 2.36146   3
   2  -1  -5 20.6565 4.71381  11
   2  -1  -5 19.6515 4.52489   7
   2  -1  -5 18.2566 3.19340   1
   2   1  -5 15.1584 3.37010   4
   2   1  -5 16.3768 2.19440   1
   2   1  -5 16.8997 3.49232   5
   2   1  -5 22.2168 4.11725  10
   2   1  -5 10.4755 3.56054  13
   2   1  -5 23.8806 3.79449   3
   2   1  -5 14.5633 4.74546  14
   2   1  -5 20.0935 2.49609   1
   1  -1  -5 703.775 25.4822   7
   1  -1  -5 641.783 25.4442   6
   1  -1  -5 639.919 25.4595  12
   1  -1  -5 680.360 24.6677   1
   1  -1  -5 656.371 24.5172   1
   1  -1  -5 689.208 22.8174   9
   1   1  -5 676.745 24.3704   1
  -1   1   5 700.269 25.5944   2
   1   1  -5 666.001 23.2305  10
   1   1  -5 652.705 24.5991   5
   1   1  -5 692.063 22.6306   7
   1   1  -5 669.891 24.0385   9
   1   1  -5 678.559 26.3591   8
   1   1  -5 658.604 23.9881   1
   1   1  -5 664.177 26.7184  14
   0  -1   5 897.645 31.4114  11
   0  -1  -5 866.158 31.5544   6
   0  -1   5 856.492 32.0262  14
   0  -1   5 808.051 32.5471   5
   0  -1  -5 808.391 31.7017  12
   0  -1  -5 893.458 31.7348   1
   0  -1  -5 873.768 31.9835   7
   0   1  -5 862.833 31.3493   1
   0   1   5 880.812 30.9948   2
   0   1  -5 922.401 30.7529   9
   0   1   5 843.059 33.4335   1
   0   1   5 873.608 31.9854  11
   0   1  -5 857.670 31.7483   1
  -1  -1  -5 2216.54 73.5760  10
  -1  -1  -5 2151.74 74.9092   7
   1  -1   5 2186.16 74.0053  14
   1  -1   5 2173.73 73.0572  11
   1   1   5 2207.85 74.4496   6
  -1   1  -5 2190.31 72.7473   4
  -1   1  -5 2221.25 74.8983   1
   1   1   5 2194.03 73.4542   8
   1   1   5 2205.56 72.5491   2
  -1   1  -5 2246.23 74.2984   9
  -2  -1  -5 602.274 24.1951  10
   2  -1   5 567.605 22.7126  14
   2  -1   5 586.265 21.4687  11
   2   1   5 573.647 22.1158   8
  -2   1  -5 574.660 23.0140   4
   2   1   5 547.358 23.3363   6
   2   1   5 574.479 23.9036  12
  -3  -1  -5 542.152 23.9099   4
  -3  -1  -5 521.328 23.8245  10
   3  -1   5 517.699 19.1365  11
   3  -1   5 507.569 21.1216  14
   3  -1   5 493.263 21.3040   6
   3   1   5 501.762 22.1240   6
  -3   1  -5 505.050 22.3953   4
   3   1   5 507.470 20.3732   8
   3   1   5 530.251 22.7438  12
   4  -1   5 617.747 25.2989   6
   4  -1   5 618.946 21.6810  11
   4  -1   5 582.279 24.5719  14
   4  -1   5 610.514 26.8374  12
  -4  -1  -5 629.462 27.9922   4
  -4  -1  -5 619.321 28.9992  10
   4   1   5 631.394 26.2185   6
  -4   1  -5 581.294 27.0671   4
   4   1   5 634.256 21.8192  14
   4   1   5 595.537 26.5182  12
   5  -1   5 132.440 10.9354   6
  -5  -1  -5 107.668 14.0280  10
   5  -1   5 98.3349 9.36781  14
   5  -1   5 123.308 12.5800  12
   5  -1   5 101.374 13.7013   1
  -5  -1  -5 119.919 14.2519   4
   5  -1   5 111.594 4.60716  11
   5   1   5 108.253 6.25353  14
   5   1   5 122.458 11.4584   6
  -5   1  -5 124.680 13.5000   4
   5   1   5 107.595 13.8077   1
   5   1   5 120.237 12.2594  12
   6  -1   5 642.795 33.1992   1
  -6  -1  -5 640.324 34.0567  10
   6  -1   5 607.613 29.2716  12
   6  -1   5 633.719 26.9393   6
   6  -1   5 609.366 25.8032  14
  -6  -1  -5 618.549 32.0440   4
   6   1   5 590.653 29.1782  12
   6   1   5 606.142 21.5447  14
   6   1   5 612.331 27.8127   6
  -6   1  -5 600.532 30.7445   4
   6   1   5 594.174 32.2065   1
   7  -1   5 338.732 18.8286   6
   7  -1   5 318.111 21.4140  12
  -7  -1  -5 385.037 27.5123  10
   7  -1   5 319.953 17.7304  14
  -7  -1  -5 264.984 24.5091   4
   7  -1   5 341.835 24.5665   1
  -7   1  -5 305.322 21.7141   4
   7   1   5 347.466 21.8811  12
   7   1   5 328.390 12.1268  14
   7   1   5 260.165 24.2085   1
   7   1   5 321.345 19.5833   6
   8  -1   5 5.97487 11.4889   1
  -8  -1  -5 -0.2974 12.3050   4
   8  -1   5 1.17637 7.09613   6
  -8  -1  -5 5.82249 13.5803  10
   8  -1   5 7.06703 8.50607  12
   8   1   5 -2.7301 10.3407  12
   8   1   5 16.9162 11.8431   1
  -8   1  -5 7.29245 12.4749   4
   8   1   5 5.30429 8.02097   6
   9  -1   5 126.993 19.9960   1
  -9  -1  -5 155.787 23.3339   4
   9  -1   5 160.475 17.6970  12
  -9  -1  -5 171.277 25.0215  10
   9   1   5 219.972 24.8731   1
   9   1   5 182.925 19.6584  12
  -9   1  -5 168.805 21.1309   4
   9   1   5 160.586 17.2198   6
  10  -1   5 156.441 23.9415   1
 -10  -1  -5 128.610 23.9986   4
 -10   1  -5 140.943 23.4706   4
  10   1   5 167.367 24.5765   1
  10   1   5 178.656 21.9965  12
  11  -1   5 -3.7186 15.6174   1
 -11  -1  -5 4.82659 21.2145   4
  11   1   5 10.0607 16.8902   1
 -11   1  -5 14.9139 19.1810   4
  12  -1   5 -11.257 17.2410   1
  12   1   5 4.76472 17.6833   1
 -12   1  -5 -22.941 19.1198   4
  12  -2  -5 541.613 52.0894   9
  12  -2  -5 470.537 30.4155   1
  12   2  -5 481.002 48.0192   9
  11  -2  -5 49.3670 13.0547   1
  11  -2  -5 77.4741 25.2415   9
  11   2  -5 23.0438 9.41142   1
  11   2  -5 17.3692 20.4307   9
  10  -2  -5 96.0342 22.3203   7
  10  -2  -5 95.0144 25.4133   9
  10  -2  -5 93.4439 13.8679   1
  10   2  -5 99.0194 14.2360   6
  10   2  -5 99.8465 22.9563   9
  10   2  -5 107.614 12.1864   1
  10   2  -5 99.5861 14.3000  12
   9  -2  -5 6.36403 15.2970   9
   9  -2  -5 10.3625 8.70139   1
   9  -2  -5 2.13945 13.4015   7
   9   2  -5 4.48059 14.4999   9
   9   2  -5 12.8812 8.83498  14
   9   2  -5 14.6078 6.98524   1
   9   2  -5 1.66501 8.87556   6
   9   2  -5 25.9325 9.72437  12
   8  -2  -5 235.822 23.9895   7
   8  -2  -5 252.914 17.2528   1
   8  -2  -5 254.420 26.7458   9
   8  -2  -5 229.834 12.0956  12
   8   2  -5 245.594 14.6613   1
   8   2  -5 254.155 18.2619  14
   8   2  -5 252.427 16.8461   6
   8   2  -5 256.981 18.0420  12
   7  -2  -5 69.0395 8.95125   1
   7  -2  -5 94.9631 6.17144   6
   7  -2  -5 98.5011 15.6986   7
   7  -2  -5 66.4120 15.6379   9
   7  -2  -5 100.544 7.34499   6
   7  -2  -5 73.9200 9.55087   1
   7  -2  -5 94.0659 6.96630  12
   7   2  -5 95.3596 11.0079   6
   7   2  -5 111.232 11.8247  12
   7   2  -5 98.6158 11.9041  14
   7   2  -5 104.059 9.27204   1
   7   2  -5 92.3475 7.92307   1
   6  -2  -5 424.110 19.3556   1
   6  -2  -5 397.637 25.7933   9
   6  -2  -5 398.417 23.2761   7
   6  -2  -5 399.168 16.4113   6
   6  -2  -5 428.231 18.9988   1
   6  -2  -5 387.812 15.8255   5
   6  -2  -5 394.814 15.3563  12
   6  -2  -5 405.563 15.2815   6
   6   2  -5 404.800 16.2617   1
   6   2  -5 362.679 16.9291   1
   6   2  -5 388.154 21.1764  14
   6   2  -5 406.092 20.0648   6
   6   2  -5 408.625 20.8968  12
   5  -2  -5 6.05560 4.68506   1
   5  -2  -5 3.42590 8.78332   9
   5  -2  -5 6.22465 2.57034  12
   5  -2  -5 -1.1733 5.09006   7
   5  -2  -5 1.75329 3.85689   1
   5  -2  -5 5.87636 3.58960   6
   5  -2  -5 -0.2263 2.48343   5
   5   2  -5 5.09984 2.33623   1
   5   2  -5 14.1748 6.16096  14
   5   2  -5 0.07739 5.50505  12
   5   2  -5 2.31447 5.30180   6
   5   2  -5 3.02728 2.65263   1
   4  -2  -5 70.5898 4.24403   5
   4  -2  -5 66.6005 9.57762   7
   4  -2  -5 73.8841 6.76253   1
   4  -2  -5 73.7291 6.36937   6
   4  -2  -5 68.2576 6.87317   1
   4  -2  -5 89.7758 11.1967   9
   4   2  -5 68.4327 4.33007   1
   4   2  -5 66.8130 8.22121  14
   4   2  -5 63.7909 4.35850   1
   4   2  -5 69.8861 8.06807  12
   3  -2  -5 229.040 11.7449   1
   3  -2  -5 233.882 11.5070   1
   3  -2  -5 232.318 11.1549   6
   3  -2  -5 234.611 14.1432   9
   3  -2  -5 225.242 10.5943  12
   3  -2  -5 243.476 13.6336   7
   3   2  -5 226.791 11.2853   4
  -3   2   5 218.176 13.5412  13
   3   2  -5 227.287 12.5309   8
   3   2  -5 239.498 12.9266  12
   3   2  -5 234.980 9.37845   1
   3   2  -5 231.696 9.41901   1
   3   2  -5 234.155 13.7017  14
   3   2  -5 246.318 11.7072  13
   2  -2  -5 1837.03 61.8025  12
   2  -2  -5 1786.33 64.4448   7
   2  -2  -5 1900.60 62.3355   6
   2  -2  -5 1870.99 63.0852   9
   2  -2  -5 1870.32 62.6637   1
   2  -2  -5 1830.61 62.4051   1
  -2   2   5 1965.78 64.4290   2
   2   2  -5 1828.13 60.7455   4
   2   2  -5 1816.11 60.9782   1
   2   2  -5 1822.12 60.8968   1
  -2   2   5 1796.68 63.7131  13
   2   2  -5 1886.04 62.2921  13
   2   2  -5 1840.33 64.0669   8
   2   2  -5 1828.66 63.3607  10
   2   2  -5 1876.05 64.8378  14
   1  -2  -5 46.8561 5.33697   6
  -1  -2   5 41.1540 5.63771  11
  -1  -2   5 42.9576 6.11452   5
   1  -2  -5 37.9822 4.39390   9
   1  -2  -5 38.0654 4.91342   1
   1  -2  -5 41.6899 2.57535   3
   1  -2  -5 26.3618 5.62970   1
   1  -2  -5 29.2471 5.93707   7
   1  -2  -5 38.2492 4.61488  12
   1   2  -5 38.8694 5.82236   8
   1   2  -5 47.1597 3.52500   7
   1   2  -5 36.0948 5.20730   9
   1   2  -5 35.1618 4.35132   1
   1   2  -5 38.3113 2.50090   4
  -1   2   5 49.5847 5.96071  13
  -1   2   5 42.6581 5.60052   2
   1   2  -5 40.6576 4.48680   1
   1   2  -5 33.2580 5.91993  14
   0  -2   5 1272.59 47.9208  14
   0  -2  -5 1155.68 44.4144   1
   0  -2  -5 1281.71 44.5194  12
   0  -2   5 1301.72 44.3183  11
   0  -2  -5 1261.19 46.3680   7
   0  -2  -5 1251.14 41.7680   3
   0  -2   5 1276.71 44.2094   5
   0   2   5 1286.20 43.7257   2
   0   2  -5 1301.38 44.5218   1
   0   2  -5 1271.40 44.9429   9
   0   2  -5 1267.26 45.5560   8
   0   2  -5 1269.19 44.6114   1
   0   2  -5 1252.83 41.0506   4
  -1  -2  -5 6.24144 4.03015  10
   1  -2   5 7.56392 4.04713   5
   1  -2   5 5.98813 3.42641  11
   1  -2   5 9.09119 4.18142  14
  -1  -2  -5 2.55698 3.92237  12
  -1  -2  -5 12.6455 5.36762   7
  -1   2  -5 7.70896 2.67530   4
   1   2   5 5.81225 2.96853   2
   2  -2   5 1655.91 59.8583  14
   2  -2   5 1770.55 57.4731  11
  -2  -2  -5 1664.54 61.0422  10
  -2   2  -5 1708.09 58.3360   4
   2   2   5 1748.87 60.0380   6
   2   2   5 1711.35 60.8660  12
   2   2   5 1713.40 56.1546   2
  -3  -2  -5 333.853 19.1556  10
   3  -2   5 356.202 17.1799  14
   3   2   5 344.627 14.6813   8
  -3   2  -5 354.062 16.7790   4
   3   2   5 319.696 18.1036  12
   3   2   5 373.311 17.9133   6
  -4  -2  -5 249.708 17.5387  10
   4  -2   5 220.770 13.6859  14
  -4   2  -5 226.526 14.6646   4
   4   2   5 247.074 14.9233   6
   4   2   5 242.471 16.0019  12
   4   2   5 234.737 11.5291   8
   4   2   5 227.542 17.8860   1
  -5  -2  -5 40.1157 10.9271  10
   5  -2   5 50.6267 7.88641  14
  -5   2  -5 45.0132 9.76545   4
   5   2   5 59.0836 9.35986   6
   5   2   5 45.8882 11.0442   1
   5   2   5 43.6247 9.40392  12
   6  -2   5 -6.2219 5.26513  14
   6  -2   5 6.10078 9.40843   1
  -6  -2  -5 3.68199 9.90202  10
   6   2   5 7.80415 7.60623   6
  -6   2  -5 3.34982 9.00151   4
   6   2   5 -11.216 7.40045  12
   7  -2   5 -0.1646 6.90619  14
  -7  -2  -5 10.3973 12.0875  10
   7  -2   5 14.4572 10.8225   1
   7   2   5 -20.434 7.46541  12
  -7   2  -5 4.06980 10.3883   4
   7   2   5 5.30019 10.2366   1
   7   2   5 5.37052 8.01932   6
   8  -2   5 589.025 36.1557   1
  -8  -2  -5 628.700 39.3302  10
   8   2   5 663.830 38.0114   1
   8   2   5 614.376 33.0227  12
  -8   2  -5 598.372 34.8269   4
   8   2   5 577.746 30.3764   6
  -9  -2  -5 1.89472 15.2691  10
   9  -2   5 6.51492 14.3115   1
   9   2   5 -9.0918 13.0813   1
   9   2   5 4.55967 11.7360   6
  -9   2  -5 0.99499 10.5995   4
   9   2   5 5.12532 11.1489  12
 -10  -2  -5 30.5246 19.2431  10
  10  -2   5 -16.328 15.1567   1
 -10   2  -5 20.4614 16.8907   4
  10   2   5 0.42316 16.0919   1
  10   2   5 18.5803 13.9689  12
  10   2   5 18.4475 9.66755   6
  11  -2   5 3.58164 17.1578   1
  11   2   5 18.4489 17.4349   1
 -11   2  -5 -30.132 15.8277   4
  12  -3  -5 8.13297 23.1108   9
  12  -3  -5 -10.627 13.0673   1
 -12   3   5 23.6818 19.6746   4
  12   3  -5 -2.8741 21.8357   9
  11  -3  -5 40.9679 22.0752   9
  11  -3  -5 8.50514 12.1167   1
 -11   3   5 19.4383 17.9164   4
  11   3  -5 20.8325 12.8416   6
  11   3  -5 31.5184 9.90938   1
  11   3  -5 -3.2969 19.1403   9
  11   3  -5 31.9409 13.2073  12
  10  -3  -5 163.537 17.8841   1
  10  -3  -5 173.648 27.5662   9
  10   3  -5 172.469 15.2116   1
  10   3  -5 182.685 19.4091  12
 -10   3   5 159.662 23.3519   4
  10   3  -5 159.474 17.4349   6
   9  -3  -5 42.0887 18.4453   9
   9  -3  -5 49.2201 11.4815   1
  -9   3   5 30.6983 12.0468   4
   9   3  -5 24.8096 8.35231   1
   9   3  -5 28.9401 11.0177  12
   9   3  -5 39.5118 11.0011   6
   8  -3  -5 71.2725 11.5400   1
   8  -3  -5 71.5232 18.1859   9
   8   3  -5 68.6256 12.1715  12
   8   3  -5 102.816 13.0420   6
  -8   3   5 68.8485 15.5350   4
   8   3  -5 51.3803 9.78129  14
   7  -3  -5 52.2213 15.4878   9
   7  -3  -5 46.1892 9.41396   1
   7   3  -5 55.3860 6.50421   1
   7   3  -5 45.6137 7.49745   1
   7   3  -5 51.5335 10.4514   6
   7   3  -5 63.8060 9.90327  14
  -7   3   5 65.7241 11.9347   4
   7   3  -5 60.8954 10.7331  12
   6  -3  -5 625.876 21.2558   5
   6  -3  -5 596.814 33.8804   9
   6  -3  -5 659.480 28.2513   1
   6  -3  -5 621.798 20.6953   6
   6  -3  -5 610.110 20.7309   6
   6   3  -5 614.489 28.5975   6
   6   3  -5 648.373 24.8976   1
   6   3  -5 632.396 24.0591   1
   6   3  -5 705.182 30.2883  12
   6   3  -5 641.848 28.5605  14
   5  -3  -5 4.34674 4.76544   1
   5  -3  -5 2.88296 5.57601   1
   5  -3  -5 4.39882 2.60851   6
   5  -3  -5 -3.1743 7.99172   9
   5   3  -5 -5.4115 4.38026   6
  -5   3   5 3.21695 8.32307  13
   5   3  -5 4.76735 3.07772   1
   5   3  -5 0.74993 3.34115   1
   5   3  -5 13.1476 6.27877  14
   5   3  -5 6.67033 5.43024   8
   5   3  -5 11.4297 6.91019  12
   4  -3  -5 1162.47 39.1913   6
   4  -3  -5 1168.32 37.6124  12
   4  -3  -5 1138.53 46.0064   9
   4  -3  -5 1177.29 42.9484   1
   4  -3  -5 1202.49 42.5029   1
  -4   3   5 1164.54 45.2307  13
   4   3  -5 1138.17 43.9848  12
   4   3  -5 1118.54 39.5969   1
   4   3  -5 1154.59 39.7804   1
   4   3  -5 1141.24 42.7912   8
   4   3  -5 1131.82 43.2969   6
   4   3  -5 1108.64 43.5050  14
   3  -3  -5 742.743 30.0723   1
   3  -3  -5 786.228 32.2749   9
   3  -3  -5 771.663 28.0573   6
   3  -3  -5 778.857 27.0995  12
   3  -3  -5 813.181 30.7970   1
   3   3  -5 762.731 28.5832   4
   3   3  -5 777.746 31.6131  14
   3   3  -5 747.609 28.0261   1
   3   3  -5 831.332 28.5291  13
   3   3  -5 783.442 28.3239   1
  -3   3   5 780.486 32.0079  13
   3   3  -5 828.420 31.9438  12
   3   3  -5 773.205 30.6531   8
   2  -3  -5 335.358 15.9765   9
  -2  -3   5 311.969 15.0519   5
   2  -3  -5 319.401 15.6772   1
   2  -3  -5 233.856 14.2316   6
   2  -3  -5 323.997 13.5603  12
  -2   3   5 358.892 16.8666   2
   2   3  -5 338.851 16.8527  14
   2   3  -5 307.639 15.4873   8
  -2   3   5 301.336 15.6467  13
   2   3  -5 329.969 14.3224   1
   2   3  -5 317.997 13.9103   1
   2   3  -5 341.229 15.0141   7
   1  -3  -5 1834.46 62.9011   9
   1  -3  -5 1824.30 66.1648   7
   1  -3  -5 1834.25 61.9342  12
  -1  -3   5 1797.06 62.5488   5
   1  -3  -5 1803.80 60.0253   3
   1   3  -5 1809.67 64.4153  14
  -1   3   5 1784.79 62.7145  13
   1   3  -5 1820.53 63.5709   8
   1   3  -5 1854.10 62.1873   1
   1   3  -5 1857.10 62.5501   1
  -1   3   5 1833.27 63.2958   2
   1   3  -5 1852.45 60.8181   7
   0  -3  -5 195.124 10.4618  12
   0  -3  -5 179.682 8.76749   3
   0  -3   5 205.525 10.3892   5
   0  -3  -5 160.867 13.5726   7
   0   3  -5 185.234 11.1572   8
   0   3  -5 185.122 12.4755  14
   0   3   5 153.887 9.78383   2
   0   3  -5 191.132 11.6297   1
   0   3  -5 169.549 10.5336   1
   0   3  -5 203.060 8.43182   7
  -1  -3  -5 416.486 20.7117  10
  -1  -3  -5 430.340 19.4462  12
  -1  -3  -5 405.512 21.6837   7
  -1  -3  -5 427.503 17.4968   3
   1  -3   5 432.465 18.3981   5
   1  -3   5 425.173 20.1966  14
  -1   3  -5 425.418 20.0292   8
   1   3   5 429.568 17.0931   2
  -1   3  -5 417.755 15.7399   4
  -2  -3  -5 13.7266 6.75536  10
   2  -3   5 25.1361 5.63972  14
  -2  -3  -5 19.6947 5.22394  12
  -2  -3  -5 83.8703 10.1457   7
  -2  -3  -5 32.4835 5.80911   3
   2  -3   5 24.3650 5.62021   5
  -2   3  -5 19.3911 4.44830   4
   2   3   5 32.2655 7.03916   6
   2   3   5 25.3916 3.80192   2
   3  -3   5 2212.25 74.9965  14
  -3  -3  -5 2084.86 76.8984  10
   3  -3   5 2094.22 73.2373   5
   3   3   5 2073.47 74.4086   6
   3   3   5 2088.29 68.0267   2
   3   3   5 2112.56 75.0395  12
  -3   3  -5 2163.04 72.8404   4
   4  -3   5 1070.95 41.8723  14
  -4  -3  -5 1077.50 45.7460  10
   4   3   5 1037.20 42.9248  12
   4   3   5 1062.83 43.8235   1
   4   3   5 1075.94 41.8346   6
  -4   3  -5 1049.36 41.1090   4
  -4   3  -5 1085.42 43.8730  13
   5  -3   5 92.2346 11.1369  14
  -5  -3  -5 77.5714 13.8573  10
  -5   3  -5 112.155 13.8751  13
   5   3   5 85.8479 6.47036   8
   5   3   5 77.2168 10.1023   6
  -5   3  -5 76.5936 11.3578   4
   5   3   5 70.4544 12.2878   1
   5   3   5 65.9522 11.4194  12
  -6  -3  -5 265.390 23.9218  10
   6  -3   5 231.575 16.3075  14
  -6   3  -5 231.320 19.3062   4
   6   3   5 190.430 19.8260   1
   6   3   5 193.394 18.5145  12
   6   3   5 228.929 18.3714   6
  -7  -3  -5 220.819 24.8321  10
   7  -3   5 266.702 24.0509   1
   7   3   5 251.672 24.8123   1
   7   3   5 286.575 22.6757  12
  -7   3  -5 269.119 22.5342   4
   7   3   5 242.812 19.9714   6
  -8  -3  -5 6.37841 14.1541  10
   8  -3   5 -2.7060 11.5810   1
   8   3   5 12.7040 10.2664   6
   8   3   5 7.70377 12.1902   1
   8   3   5 -2.4461 10.6592  12
  -8   3  -5 -8.1139 11.3755   4
   9  -3   5 19.4343 14.6612   1
  -9  -3  -5 6.57886 16.5747  10
  -9   3  -5 -2.4808 13.6649   4
   9   3   5 26.6202 13.6930   6
   9   3   5 13.5200 14.9688   1
   9   3   5 31.5063 13.7477  12
 -10  -3  -5 77.6839 23.4438  10
  10  -3   5 56.4146 17.7353   1
  10   3   5 60.8805 16.9943  12
  10   3   5 45.0521 18.4997   1
 -10   3  -5 24.8472 17.3154   4
  10   3   5 52.0728 16.1449   6
  11  -3   5 -6.2775 17.8848   1
 -11  -3  -5 35.7697 22.8359  10
  11   3   5 23.1887 17.7626   1
 -11   3  -5 32.4195 20.1610   4
  12  -4  -5 30.7508 15.6690   1
  12  -4  -5 13.8970 24.9301   9
  12   4  -5 68.1438 26.6431   9
  11  -4  -5 163.139 30.5989   9
  11  -4  -5 191.906 21.8627   1
  11   4  -5 188.621 17.0286   1
  11   4  -5 187.450 22.2961  12
  11   4  -5 241.201 24.1749   6
  10  -4  -5 14.0233 18.6065   9
  10  -4  -5 30.8567 13.3436   1
  10   4  -5 24.3610 9.82893   1
  10   4  -5 -5.2017 11.2568  12
  10   4  -5 27.2619 12.3749   6
   9  -4  -5 439.607 27.5690   1
   9  -4  -5 431.823 38.6689   9
   9   4  -5 423.158 27.8908   6
   9   4  -5 459.630 28.5290  12
   8  -4  -5 31.9818 17.5775   9
   8  -4  -5 52.5251 11.7264   1
   8   4  -5 60.4128 9.85147   1
   8   4  -5 41.7072 11.8486   6
   8   4  -5 42.2758 12.2509  12
   8   4  -5 48.9252 9.08569  14
   8   4  -5 54.4834 9.36382   8
   7  -4  -5 17.7339 9.02307   1
   7  -4  -5 33.5093 14.0974   9
   7   4  -5 16.7205 9.83423   6
  -7   4   5 7.63267 11.7213  13
   7   4  -5 16.1669 6.74773  14
   7   4  -5 10.6794 6.98329   8
   7   4  -5 12.4494 6.15416   1
   7   4  -5 -1.2377 8.50069  12
   6  -4  -5 12.2369 11.4089   9
   6  -4  -5 18.0172 8.53159   1
   6   4  -5 1.77365 8.48424   6
  -6   4   5 15.2693 11.2351  13
   6   4  -5 9.96098 6.52200  14
   6   4  -5 11.5958 5.74204   1
   6   4  -5 7.68171 8.38284  12
   6   4  -5 10.4037 6.32427   8
   6   4  -5 14.8906 4.77350   1
   5  -4  -5 635.216 33.4556   9
   5  -4  -5 642.449 22.1547   6
   5  -4  -5 611.499 28.5676   1
   5   4  -5 640.957 29.2953  12
   5   4  -5 662.499 28.2593  14
   5   4  -5 634.743 29.4353   6
   5   4  -5 642.514 25.4519   1
  -5   4   5 615.532 31.0126  13
   5   4  -5 649.516 27.0597   8
   5   4  -5 611.624 24.7980   1
   4  -4  -5 10.5535 8.09483   9
   4  -4  -5 6.73589 3.37402   6
   4  -4  -5 1.24267 1.53395  12
   4  -4  -5 0.51763 6.35832   1
   4   4  -5 -1.6963 4.40146   8
   4   4  -5 2.83202 3.73241   1
   4   4  -5 8.17838 6.02438  14
   4   4  -5 6.54422 3.68841  13
   4   4  -5 -3.5092 4.87045   6
   4   4  -5 -6.5106 6.44131  12
  -4   4   5 5.08661 5.96584  13
   4   4  -5 1.83912 3.89443   1
  -3  -4   5 1128.24 43.0635   5
   3  -4  -5 1160.07 44.9483   9
   3  -4  -5 1153.62 43.3536   1
   3  -4  -5 1126.68 38.4335  12
   3   4  -5 1121.20 43.5397  14
   3   4  -5 1102.23 40.7641   1
   3   4  -5 1120.75 40.6107   1
   3   4  -5 1102.01 43.4451   6
   3   4  -5 1138.70 41.7583   8
  -3   4   5 1091.76 43.5036  13
  -3   4   5 1130.21 44.3863   2
   3   4  -5 1161.58 38.8824  13
   2  -4  -5 2.64924 5.42418   9
   2  -4  -5 5.18259 3.98095   3
   2  -4  -5 9.91321 3.74760  12
  -2  -4   5 12.6934 5.75172   5
   2   4  -5 3.08543 3.94153   1
   2   4  -5 2.83615 4.54888   8
   2   4  -5 8.21267 5.49536  14
  -2   4   5 13.8520 5.50931  13
   2   4  -5 1.74848 4.22879   1
  -2   4   5 -0.9667 5.58746   2
   1  -4  -5 224.470 10.6811   3
   1  -4  -5 203.077 13.1231   9
  -1  -4   5 211.225 11.8884   5
   1  -4  -5 231.355 12.1559  12
   1   4  -5 199.291 12.6757   8
   1   4  -5 211.777 11.2907   7
   1   4  -5 196.392 12.5936   1
   1   4  -5 215.586 14.2684  14
  -1   4   5 212.925 13.2147   2
  -1   4   5 208.268 12.1399  13
   0  -4  -5 568.895 22.5816   3
   0  -4  -5 598.090 24.6571  12
   0  -4   5 603.378 24.2806   5
   0   4  -5 567.589 25.3757   8
   0   4  -5 628.471 22.7451   7
   0   4  -5 566.689 26.5863  14
   0   4   5 587.919 24.2975   2
  -1  -4  -5 473.830 19.9510   3
   1  -4   5 474.482 25.8802  14
  -1  -4  -5 466.748 21.6927  12
   1  -4   5 436.060 20.1732   5
   1   4   5 464.297 19.5596   2
  -1   4  -5 479.998 22.6981   8
  -1   4  -5 471.148 18.9593   7
   2  -4   5 -4.5648 3.97062  14
   2  -4   5 -3.2310 4.71814   5
  -2  -4  -5 12.3642 7.53271  10
  -2  -4  -5 1.71277 6.01124  12
  -2  -4  -5 6.11305 5.59002   3
   2   4   5 2.29515 3.75785   2
  -2   4  -5 8.13902 4.17122   4
  -2   4  -5 -0.0132 6.28698   8
  -3  -4  -5 17.5735 8.85689  10
  -3  -4  -5 12.7073 6.85068   3
  -3  -4  -5 18.1452 7.52297  12
   3  -4   5 4.13708 5.56364   5
   3  -4   5 4.86140 5.29231  14
   3   4   5 17.5638 3.72489   2
  -3   4  -5 4.07403 7.32751  13
  -3   4  -5 4.57362 4.64817   4
   3   4   5 5.39203 7.38810   6
   4  -4   5 -4.9169 6.29334  14
  -4  -4  -5 -1.8639 9.11487  10
   4  -4   5 -6.4726 5.59392   5
  -4   4  -5 2.62888 5.82727   4
   4   4   5 -2.8724 5.49669  12
   4   4   5 -7.2386 7.02658   1
   4   4   5 2.31263 8.07993   6
  -4   4  -5 0.57434 6.61881  13
   5  -4   5 1923.18 69.1510   5
  -5  -4  -5 1843.01 76.3827  10
   5   4   5 1982.46 74.2631   1
   5   4   5 1984.01 71.9450   6
  -5   4  -5 1882.60 74.3923  13
  -5   4  -5 2044.64 71.5460   4
   5   4   5 1903.39 73.0900  12
   6  -4   5 48.1306 9.72924   5
  -6  -4  -5 56.8366 15.4166  10
   6   4   5 46.2681 11.7226   6
  -6   4  -5 74.3437 15.7096  13
  -6   4  -5 58.3985 12.8486   4
   6   4   5 50.6362 13.1065   1
   6   4   5 46.0181 12.3569  12
  -7  -4  -5 103.609 19.6175  10
   7   4   5 73.6053 14.1218   6
  -7   4  -5 87.1603 16.0419  13
   7   4   5 95.5114 17.8092   1
  -7   4  -5 85.5138 15.1099   4
   7   4   5 102.077 16.4831  12
   8  -4   5 0.73584 13.6802   1
  -8  -4  -5 7.82903 15.3237  10
   8   4   5 17.6833 12.0319   6
   8   4   5 -2.9520 13.3736   1
  -8   4  -5 -7.2883 11.6547   4
   8   4   5 -0.4317 12.0946  12
   9  -4   5 73.7628 19.1655   1
  -9  -4  -5 69.2896 21.8702  10
   9   4   5 92.3022 17.9023  12
   9   4   5 80.4835 19.8834   1
   9   4   5 85.8204 16.4077   6
  -9   4  -5 38.3341 16.6243   4
 -10  -4  -5 47.1968 21.8724  10
  10  -4   5 28.6855 18.2734   1
  10   4   5 5.23027 13.4328   6
  10   4   5 46.2516 18.2411   1
 -10   4  -5 36.8731 17.8781   4
  11  -4   5 65.6806 22.7511   1
 -11  -4  -5 57.9246 25.0371  10
  11   4   5 64.8778 21.9569   1
 -11   4  -5 70.3091 22.4295   4
  11  -5  -5 131.053 31.2093   9
  11  -5  -5 137.176 21.4688   1
  11   5  -5 150.987 21.1752   6
  10  -5  -5 141.711 19.9594   1
  10  -5  -5 86.5614 24.0659   9
  10   5  -5 100.021 18.1283   6
  10   5  -5 77.1315 16.7254  12
   9  -5  -5 34.8329 13.7495   1
   9  -5  -5 50.5608 19.2075   9
   9   5  -5 27.8847 12.7819   6
   9   5  -5 36.9881 10.7400   1
   9   5  -5 32.7082 13.5284  12
  -9   5   5 44.2967 17.4823  13
   8  -5  -5 99.0958 22.0223   9
   8  -5  -5 101.146 16.2147   1
   8   5  -5 110.531 13.0185   1
  -8   5   5 152.112 21.8264  13
   8   5  -5 134.489 17.7308  12
   8   5  -5 132.632 17.3824   6
   7  -5  -5 9.36946 13.2100   9
   7  -5  -5 22.3208 10.5313   1
  -7   5   5 15.5468 13.1001  13
   7   5  -5 11.3793 7.17143  14
   7   5  -5 13.3629 10.6544   6
   7   5  -5 21.1573 7.67775   1
   7   5  -5 15.5391 10.4832  12
   7   5  -5 13.5723 5.14587   8
   6  -5  -5 76.4043 15.6992   9
   6  -5  -5 55.9262 11.9776   1
   6   5  -5 53.1329 9.34487  14
   6   5  -5 52.7403 8.57676   1
  -6   5   5 41.4312 11.1600  13
   6   5  -5 38.1000 11.0932  12
   6   5  -5 61.0051 7.87121   8
   6   5  -5 57.3966 12.4551   6
   5  -5  -5 28.7951 10.2473   1
   5  -5  -5 56.0070 4.87823   6
   5  -5  -5 57.9672 13.5993   9
  -5   5   5 56.3927 12.6011  13
   5   5  -5 57.7589 5.72322  13
   5   5  -5 50.8415 7.34065   1
   5   5  -5 41.0251 10.7160  12
   5   5  -5 45.2480 8.75478  14
   5   5  -5 37.2551 7.53802   1
   5   5  -5 35.0405 10.9307   6
   5   5  -5 46.3938 6.97185   8
  -4  -5   5 348.850 20.0971   5
   4  -5  -5 294.369 21.0700   9
   4  -5  -5 311.873 19.5498   1
   4   5  -5 327.437 16.9676   1
   4   5  -5 291.510 19.5605   6
  -4   5   5 296.188 19.9855  13
   4   5  -5 291.525 16.2062   1
   4   5  -5 317.378 16.0269   8
   4   5  -5 311.760 12.5209  13
   4   5  -5 305.936 18.4268  14
  -3  -5   5 586.279 26.8498   5
   3  -5  -5 594.787 29.9354   9
   3  -5  -5 601.090 22.4868  12
   3   5  -5 592.169 21.2185  13
  -3   5   5 582.097 27.4489  13
   3   5  -5 578.512 25.2564   1
   3   5  -5 574.977 27.4802  14
   3   5  -5 594.786 25.7465   1
   3   5  -5 586.084 24.9005   8
  -3   5   5 626.770 29.4364   2
   2  -5  -5 394.828 21.3947   9
   2  -5  -5 366.230 17.4411   3
  -2  -5   5 361.611 19.1827   5
   2  -5  -5 371.671 16.7311  12
   2   5  -5 379.264 20.5571  14
   2   5  -5 366.527 19.3444   1
  -2   5   5 388.145 19.7078  13
   2   5  -5 373.021 18.7026   8
  -2   5   5 380.351 21.0293   2
   1  -5  -5 603.997 25.0792  12
  -1  -5   5 657.196 29.7543   3
   1  -5  -5 593.457 24.5051   3
   1  -5  -5 603.951 28.0852   9
  -1  -5   5 603.189 26.2666   5
  -1   5   5 623.556 27.6591   2
  -1   5   5 582.433 25.3299  13
   1   5  -5 641.528 27.3873   1
   1   5  -5 629.982 26.5878   8
   0  -5  -5 857.387 33.2317  12
   0  -5   5 838.215 35.6445   3
   0  -5  -5 795.461 31.6604   3
   0  -5   5 808.781 32.4980   5
   0   5   5 841.829 33.6814   2
   0   5  -5 838.194 34.2709   8
  -1  -5  -5 12.4426 6.42453  12
  -1  -5  -5 8.03352 5.17845   3
   1  -5   5 11.2226 5.54079   5
  -1   5  -5 9.36218 6.80866   8
   1   5   5 6.15556 5.54646   2
  -2  -5  -5 496.650 24.5931  12
   2  -5   5 481.347 21.4442   5
  -2  -5  -5 483.153 22.5884   3
  -2  -5  -5 495.230 27.9443  10
  -2   5  -5 493.108 25.5014   8
   2   5   5 467.899 20.8243   2
  -2   5  -5 530.160 24.3903  13
  -3  -5  -5 669.392 34.4849  10
   3  -5   5 644.201 27.2297   5
  -3  -5  -5 690.278 29.6182   3
  -3   5  -5 702.308 32.4723   8
  -3   5  -5 618.569 30.7804  13
  -3   5  -5 668.756 27.2857   4
   3   5   5 642.503 24.9849   2
  -4  -5  -5 23.7389 9.28834   3
  -4  -5  -5 52.2781 13.3630  10
   4  -5   5 42.1317 7.83451   5
   4   5   5 40.7292 10.5946   1
  -4   5  -5 45.2646 8.50702   4
   4   5   5 44.6362 9.69779   6
  -4   5  -5 31.4960 11.3306  13
   4   5   5 40.3061 4.46255   2
   5  -5   5 1.41874 6.44830   5
  -5  -5  -5 6.47443 10.9783  10
  -5   5  -5 -10.170 9.83197  13
   5   5   5 11.4476 8.28692   6
  -5   5  -5 6.01144 7.96254   4
   5   5   5 -4.2967 9.57800   1
   5   5   5 9.89535 10.1326  12
  -6  -5  -5 1017.30 52.0243  10
   6  -5   5 1042.98 41.9696   5
  -6   5  -5 1115.33 50.5836  13
   6   5   5 1114.72 47.5553   6
   6   5   5 1032.27 48.9705   1
   6   5   5 1108.39 48.8395  12
  -6   5  -5 1058.27 46.1524   4
  -7  -5  -5 63.5693 16.1022  10
   7  -5   5 74.0386 11.3953   5
   7   5   5 79.5179 13.5209   6
  -7   5  -5 54.1815 13.7109   4
  -7   5  -5 46.6065 16.9951  13
   7   5   5 85.9040 17.2571   1
   7   5   5 65.6261 15.4002  12
  -8  -5  -5 50.9704 16.6906  10
   8   5   5 41.3975 14.5999   6
  -8   5  -5 33.5055 15.8272   4
   8   5   5 50.3102 15.5602  12
   8   5   5 36.2789 17.0111   1
  -8   5  -5 54.3385 17.6769  13
  -9  -5  -5 -1.7776 18.1235  10
   9  -5   5 11.5409 15.9146   1
   9   5   5 38.9433 15.0603   6
   9   5   5 11.1620 15.4473   1
  -9   5  -5 10.1812 15.4535   4
  -9   5  -5 57.3845 19.6200  13
  10  -5   5 26.7839 20.4468   1
 -10  -5  -5 39.0484 22.7011  10
  10   5   5 27.2957 16.3270   6
 -10   5  -5 71.1752 20.5596   4
  10   5   5 74.5025 21.5425   1
 -11  -5  -5 -16.578 21.0739  10
  11  -5   5 11.7596 19.5656   1
  11   5   5 30.1928 17.7328   6
  11   5   5 25.9642 19.5156   1
 -11   5  -5 32.6632 21.2748   4
  11  -6  -5 -19.472 15.0776   1
  11  -6  -5 -11.223 21.1106   9
  11   6  -5 13.1198 15.6954   6
 -11   6   5 -1.8206 19.2488  13
  10  -6  -5 4.78219 20.1872   9
  10  -6  -5 7.26503 15.1277   1
  10   6  -5 -16.875 13.5406   6
  10   6  -5 -8.7782 10.6128   1
 -10   6   5 17.5293 19.1004  13
   9  -6  -5 14.4640 13.4501   1
   9  -6  -5 -6.8531 16.6961   9
   9   6  -5 33.6004 11.3630   1
  -9   6   5 15.4468 17.7833  13
   9   6  -5 21.7672 16.9655  12
   9   6  -5 15.1277 14.1477   6
   8  -6  -5 422.308 28.3175   1
   8  -6  -5 383.195 35.8023   9
  -8   6   5 377.859 28.3325  13
   8   6  -5 389.918 23.8901   1
   8   6  -5 406.658 28.2118   6
   8   6  -5 401.461 28.8231  12
   7  -6  -5 33.5606 14.9061   9
   7  -6  -5 21.4048 12.6812   1
   7   6  -5 20.6576 8.88261   1
  -7   6   5 11.0863 10.6438  13
   7   6  -5 6.12408 7.08938  14
   7   6  -5 28.7788 10.0604  12
   7   6  -5 24.5922 12.8589   6
   6  -6  -5 222.394 21.0347   1
   6  -6  -5 216.397 23.9563   9
  -6   6   5 227.843 22.6248  13
   6   6  -5 229.362 16.5097  14
   6   6  -5 265.567 22.2935   6
   6   6  -5 207.113 20.0161  12
   6   6  -5 244.000 17.3113   1
   5  -6  -5 7.67562 11.4319   9
   5  -6  -5 -9.7150 9.51759   1
   5   6  -5 0.89778 4.66702   8
   5   6  -5 0.61435 9.47304  12
   5   6  -5 3.78900 9.94057   6
  -5   6   5 -8.1134 9.58798  13
   5   6  -5 1.33086 7.12476   1
   5   6  -5 4.92914 6.04680  14
   4  -6  -5 179.285 19.1916   9
  -4   6   5 174.565 17.3883  13
   4   6  -5 151.772 13.9575   1
  -4   6   5 175.232 17.6437   2
   4   6  -5 182.010 12.0384   8
   3  -6  -5 15.8576 7.28253   3
   3  -6  -5 6.78466 4.41665  12
   3  -6  -5 10.5468 9.30298   9
  -3  -6   5 7.83170 9.75033   3
  -3  -6   5 8.86026 8.40253   5
   3   6  -5 7.18724 5.41185   8
   3   6  -5 10.8816 1.98138  13
   3   6  -5 2.44111 6.52265   1
  -3   6   5 0.36486 7.67589  13
  -3   6   5 16.2527 10.1979   2
  -2  -6   5 896.875 37.6363   3
   2  -6  -5 826.890 37.9106   9
  -2  -6   5 810.440 34.9151   5
   2  -6  -5 821.751 32.2371  12
   2  -6  -5 842.278 33.1574   3
  -2   6   5 820.096 34.3006  13
   2   6  -5 860.359 33.8214   8
   2   6  -5 821.068 35.2532   1
  -2   6   5 817.039 37.0135   2
   1  -6  -5 0.95159 5.07459  12
   1  -6  -5 16.4479 8.73135   9
  -1  -6   5 5.47890 6.48192   3
  -1  -6   5 13.9316 7.19529   5
   1  -6  -5 2.41121 5.82035   3
  -1   6   5 5.59285 6.20692  13
   1   6  -5 2.04870 7.06454   1
   1   6  -5 8.73191 6.83652   8
  -1   6   5 14.3544 8.16943   2
   1   6  -5 7.14031 4.57242  13
   0  -6  -5 18.5834 6.66782  12
   0  -6  -5 4.20193 6.33185   3
   0  -6   5 -2.9304 8.22679   3
   0  -6   5 -4.0152 5.99828   5
   0   6  -5 2.58568 6.37287   8
   0   6   5 13.9500 7.00680   2
   0   6  -5 5.19731 5.29739  13
   1  -6   5 140.153 12.2859   5
  -1  -6  -5 184.791 13.1339   3
   1  -6   5 157.422 16.0172   3
  -1   6  -5 193.047 16.5206   8
  -1   6  -5 173.424 14.3513  13
   1   6   5 183.895 14.5357   2
   2  -6   5 243.284 14.9006   5
  -2  -6  -5 221.483 15.5573   3
  -2  -6  -5 226.493 22.4462  10
  -2   6  -5 227.375 16.3577  13
   2   6   5 230.873 14.4446   2
  -2   6  -5 232.982 19.1486   8
  -3  -6  -5 20.6947 8.73061   3
   3  -6   5 20.1506 6.75112   5
  -3  -6  -5 15.7462 11.4588  10
  -3   6  -5 9.61718 9.69381   8
   3   6   5 8.12035 5.56052   2
  -3   6  -5 34.4173 9.95460  13
   4  -6   5 1375.71 50.3827   5
  -4  -6  -5 1324.28 60.3712  10
  -4  -6  -5 1395.84 54.8719   3
  -4   6  -5 1436.96 57.4419   8
  -4   6  -5 1382.23 56.6889  13
   4   6   5 1374.18 56.4156   6
   4   6   5 1326.40 47.6178   2
   4   6   5 1443.01 57.6357   1
  -5  -6  -5 210.235 24.4242  10
   5  -6   5 198.531 14.5519   5
  -5  -6  -5 159.205 18.5207   3
  -5   6  -5 192.170 21.3293  13
   5   6   5 161.926 18.5630   1
  -5   6  -5 226.779 18.5611   4
   5   6   5 223.084 21.1196   6
   6  -6   5 415.437 20.9282   5
  -6  -6  -5 358.477 32.8751  10
  -6   6  -5 442.695 30.0696  13
  -6   6  -5 364.425 25.7090   4
   6   6   5 448.871 29.2303   1
   6   6   5 334.090 28.0937  12
   6   6   5 392.068 25.5875   6
  -7  -6  -5 44.9331 17.6723  10
   7   6   5 45.9133 15.3218   1
  -7   6  -5 69.0213 14.9094   4
   7   6   5 26.6781 14.6027  12
   7   6   5 61.1764 13.9214   6
  -7   6  -5 41.4565 17.1987  13
  -8  -6  -5 127.845 25.1411  10
  -8   6  -5 163.791 24.9424  13
   8   6   5 120.977 22.1418   1
  -8   6  -5 196.900 22.6095   4
   8   6   5 158.843 21.8107   6
  -9  -6  -5 100.190 24.7321  10
  -9   6  -5 92.5654 23.2127  13
  -9   6  -5 68.9991 18.9125   4
   9   6   5 57.7816 18.1269   6
   9   6   5 59.5507 20.8180   1
 -10  -6  -5 -19.089 19.5226  10
  10  -6   5 25.9228 19.6470   1
 -10   6  -5 -13.812 16.0439   4
 -10   6  -5 -1.3041 20.4423  13
  10   6   5 -6.2343 15.7918   6
  10  -7  -5 91.0337 25.1734   9
  10  -7  -5 23.9672 17.2022   1
  10   7  -5 80.4094 16.3407   1
 -10   7   5 72.0374 22.7646  13
  10   7  -5 96.5382 20.7825   6
   9  -7  -5 31.6596 16.4087   1
   9  -7  -5 -1.9002 18.3411   9
   9   7  -5 27.0642 12.3902   1
  -9   7   5 50.3505 19.7175  13
   9   7  -5 -9.8636 13.6160   6
   8  -7  -5 12.0214 14.1546   1
   8  -7  -5 2.21540 16.7092   9
   8   7  -5 8.76421 10.4388   1
  -8   7   5 7.74352 15.2104  13
   8   7  -5 15.3302 14.0337   6
   7  -7  -5 278.730 25.6612   1
   7  -7  -5 206.724 26.4721   9
  -7   7   5 219.537 25.1018  13
   7   7  -5 255.635 20.5802   1
   7   7  -5 214.498 23.3408  12
   7   7  -5 266.857 25.2366   6
   6  -7  -5 -2.2245 11.8652   1
  -6  -7   5 2.51108 11.3769   3
   6  -7  -5 2.52213 15.3482   9
  -6   7   5 26.5814 13.3156  13
   6   7  -5 -0.7525 8.10815  12
   6   7  -5 12.3888 9.31270   1
   6   7  -5 14.2171 12.8798   6
   5  -7  -5 26.9358 13.6480   9
  -5  -7   5 35.2845 13.6949   3
   5   7  -5 32.0546 12.7464   6
  -5   7   5 28.3486 12.5596  13
   5   7  -5 39.6632 10.1178   1
   4  -7  -5 548.271 27.4212   3
   4  -7  -5 573.843 33.2153   9
  -4  -7   5 524.626 30.0313   3
   4   7  -5 552.137 24.3159   8
  -4   7   5 575.491 32.1483   2
   4   7  -5 598.123 29.1677   1
  -4   7   5 541.055 29.6377  13
  -3  -7   5 103.360 16.1056   3
  -3  -7   5 137.880 15.2981   5
   3  -7  -5 147.317 9.97390  12
   3  -7  -5 135.861 13.7325   3
   3  -7  -5 87.1282 16.4549   9
   3   7  -5 103.106 11.0228   8
  -3   7   5 111.232 13.8053  13
  -3   7   5 140.505 17.6882   2
   3   7  -5 110.697 13.6657   1
   2  -7  -5 8.38639 6.44327   3
  -2  -7   5 0.14046 8.47537   5
  -2  -7   5 10.1153 10.5482   3
   2  -7  -5 2.04443 5.76952  12
   2  -7  -5 0.50322 9.65182   9
   2   7  -5 9.21137 3.29213  13
   2   7  -5 20.2324 7.80305   8
   2   7  -5 8.62098 9.02602   1
  -2   7   5 8.58168 9.76025   2
  -2   7   5 4.86657 8.09870  13
  -1  -7   5 215.207 16.9803   5
   1  -7  -5 218.550 15.6194  12
   1  -7  -5 192.649 14.4545   3
  -1  -7   5 251.528 21.1956   3
   1   7  -5 219.787 16.0672   8
   1   7  -5 223.166 12.2918  13
   1   7  -5 235.250 19.0476   1
  -1   7   5 230.093 18.9846   2
  -1   7   5 215.002 14.8035  13
   0  -7   5 -0.7753 7.46967   3
   0  -7  -5 0.41167 6.43491   3
   0  -7   5 9.29750 7.23124   5
   0   7  -5 3.44855 6.17950  13
   0   7  -5 8.84449 7.53668   8
   0   7   5 4.35961 7.72577   2
   1  -7   5 153.485 13.5182   5
  -1  -7  -5 171.246 14.7992   3
   1  -7   5 172.997 19.0507   3
  -1   7  -5 151.457 13.8353  13
   1   7   5 157.360 14.4605   2
  -1   7  -5 166.787 16.4095   8
  -2  -7  -5 259.744 19.5508   3
  -2  -7  -5 222.018 23.9497  10
   2  -7   5 243.625 23.1636   3
   2  -7   5 253.166 16.1349   5
   2   7   5 211.597 16.1154   2
  -2   7  -5 286.985 22.3732   8
  -2   7  -5 248.789 17.5821  13
   3  -7   5 73.8243 9.97546   5
  -3  -7  -5 80.1383 12.5732   3
  -3  -7  -5 81.7136 16.8637  10
  -3   7  -5 75.1976 14.1509  13
  -3   7  -5 52.7228 13.6107   8
   3   7   5 84.1961 10.2792   2
  -4  -7  -5 29.7071 11.3151   3
   4  -7   5 60.3826 9.25979   5
  -4  -7  -5 27.9558 14.8642  10
   4   7   5 48.3534 16.6511   1
  -4   7  -5 34.0379 11.1388   8
  -4   7  -5 58.9667 15.0659  13
   5  -7   5 42.6334 8.84444   5
  -5  -7  -5 52.4241 13.6389   3
  -5  -7  -5 71.5902 17.9430  10
   5   7   5 96.5135 16.8871   6
   5   7   5 42.1268 14.2996   1
  -5   7  -5 41.4963 14.9593   8
  -5   7  -5 49.6178 14.9142  13
  -6  -7  -5 618.290 41.0762  10
   6   7   5 612.897 34.5546  12
  -6   7  -5 640.597 36.7848  13
   6   7   5 477.476 34.0593   6
   6   7   5 614.528 37.5256   1
  -7  -7  -5 138.471 25.2195  10
   7   7   5 103.410 19.6316   1
   7   7   5 138.838 20.9521   6
  -7   7  -5 118.542 22.0940  13
  -8  -7  -5 75.9054 23.4657  10
  -8   7  -5 91.3560 22.0163  13
   8   7   5 38.7811 17.9753   1
   8   7   5 54.0306 17.9112   6
  -9  -7  -5 198.265 32.1450  10
   9   7   5 148.943 26.1361   1
  -9   7  -5 96.2277 24.7821  13
   9   7   5 168.143 25.0161   6
  10  -8  -5 -17.343 16.4142   1
  10  -8  -5 -14.992 19.4858   9
 -10   8   5 -0.8544 19.2635  13
  10   8  -5 3.49572 17.8371   6
  10   8  -5 -8.1020 12.2971   1
   9  -8  -5 174.032 26.4698   1
   9  -8  -5 127.894 27.1945   9
   9   8  -5 143.161 19.7406   1
  -9   8   5 176.054 27.9604  13
   9   8  -5 173.204 24.6818   6
   8  -8  -5 11.2742 19.7949   9
  -8  -8   5 -0.4351 16.0510   3
   8  -8  -5 -9.9957 13.8448   1
  -8   8   5 24.6484 17.7812  13
   8   8  -5 -10.758 11.2973   1
   8   8  -5 18.5264 15.8503   6
  -7  -8   5 40.1784 17.2601   3
   7  -8  -5 47.9076 18.6438   9
   7  -8  -5 15.9795 14.7646   1
   7   8  -5 52.2176 16.8729   6
  -7   8   5 28.0656 16.1260  13
   7   8  -5 41.4989 13.1672   1
  -6  -8   5 83.1340 16.4217   3
   6  -8  -5 52.4109 18.6841   9
   6   8  -5 49.7176 12.9797   1
   6   8  -5 28.4879 14.6201   6
  -6   8   5 65.4656 16.9664  13
  -5  -8   5 345.407 29.9307   3
   5  -8  -5 313.778 29.8014   9
  -5   8   5 303.874 25.8556  13
  -5   8   5 341.236 29.7904   2
   5   8  -5 291.551 23.3734   1
   4  -8  -5 34.4360 14.4038   9
  -4  -8   5 -3.0523 9.03305   3
   4  -8  -5 -4.0082 7.77123   3
   4   8  -5 6.46564 5.65356   8
  -4   8   5 7.08782 10.4636  13
  -4   8   5 2.48355 13.5347   2
   4   8  -5 6.20180 10.2022   1
  -3  -8   5 214.661 23.1695   3
   3  -8  -5 299.521 26.8255   9
   3  -8  -5 248.678 19.9714   3
  -3   8   5 238.156 23.5154   2
   3   8  -5 253.830 21.3480   1
  -3   8   5 303.398 19.9671  13
   3   8  -5 268.222 16.8286   8
   2  -8  -5 85.4669 12.3308   3
   2  -8  -5 61.8057 14.9224   9
  -2  -8   5 67.8938 12.8090   5
  -2  -8   5 100.525 15.1776   3
   2  -8  -5 91.5513 10.7556  12
   2   8  -5 82.2966 14.4693   1
  -2   8   5 60.9848 11.4905  13
   2   8  -5 84.1574 11.6189   8
  -2   8   5 62.8222 14.3514   2
  -1  -8   5 168.913 16.0106   5
  -1  -8   5 169.151 19.7338   3
   1  -8  -5 180.088 15.8815   3
   1   8  -5 159.854 15.6293   8
   1   8  -5 179.732 10.9088  13
  -1   8   5 161.081 18.5582   2
   0  -8  -5 153.864 15.4612   3
   0  -8   5 187.926 16.2150   5
   0  -8   5 164.395 19.8577   3
   0   8   5 183.013 17.7027   2
   0   8  -5 174.238 12.9808  13
   0   8  -5 175.995 17.0709   8
  -1  -8  -5 675.388 32.5666   3
  -1  -8  -5 675.052 39.0808  10
   1  -8   5 652.244 36.7172   3
   1  -8   5 691.954 30.6272   5
  -1   8  -5 689.262 30.4112  13
  -1   8  -5 725.775 34.7354   8
   1   8   5 636.411 31.7133   2
   2  -8   5 134.449 19.2825   3
   2  -8   5 108.670 12.3497   5
  -2  -8  -5 169.343 17.5079   3
  -2  -8  -5 120.026 21.0689  10
  -2   8  -5 126.138 16.9464   8
   2   8   5 141.079 15.0709   2
  -2   8  -5 105.215 13.6622  13
  -3  -8  -5 -7.7692 9.30640   3
   3  -8   5 2.55063 7.70091   5
  -3  -8  -5 5.25339 14.2789  10
  -3   8  -5 -9.0021 10.6474   8
   3   8   5 -0.7588 8.06390   2
  -3   8  -5 -0.2041 10.6088  13
  -4  -8  -5 70.2532 14.0555   3
   4  -8   5 60.9425 10.1427   5
  -4  -8  -5 52.7727 17.9020  10
  -4   8  -5 77.1082 16.3983  13
  -4   8  -5 60.6302 15.6558   8
  -5  -8  -5 237.157 23.0801   3
  -5  -8  -5 151.612 25.2053  10
  -5   8  -5 205.166 24.3536   8
  -5   8  -5 214.992 23.2106  13
   5   8   5 220.068 24.5952   6
   5   8   5 177.857 22.9121   1
  -6  -8  -5 11.9384 14.1154   3
  -6  -8  -5 9.15633 17.0329  10
   6   8   5 16.8905 12.4449   6
   6   8   5 21.0036 14.8843   1
  -6   8  -5 54.3893 17.2720  13
  -7  -8  -5 441.518 40.7155  10
   7   8   5 330.266 31.7287   1
  -7   8  -5 326.712 32.4813  13
   7   8   5 314.838 30.7954   6
  -8  -8  -5 66.2575 24.7096  10
   8   8   5 86.9264 21.9612   6
   8   8   5 98.6737 22.4537   1
  -8   8  -5 118.627 24.5293  13
  -9  -8  -5 181.369 31.8013  10
   9   8   5 125.125 25.0864   6
  -9   8  -5 155.059 27.8213  13
   9   8   5 143.410 27.0557   1
   9  -9  -5 70.9512 27.2945   9
   9  -9  -5 108.300 24.0122   1
  -9  -9   5 118.317 25.9953   3
   9   9  -5 60.7874 17.3082   1
  -9   9   5 66.7221 22.6504  13
   9   9  -5 79.2611 22.6987   6
  -8  -9   5 129.550 24.7786   3
   8  -9  -5 188.946 31.2568   9
   8  -9  -5 109.055 22.6326   1
   8   9  -5 126.197 19.6775   1
  -8   9   5 126.794 23.8608  13
   8   9  -5 109.954 22.6823   6
   7  -9  -5 13.5701 19.8678   9
  -7  -9   5 13.3285 16.4152   3
   7   9  -5 11.4733 12.6272   6
   7   9  -5 14.7563 13.3089   1
  -7   9   5 5.58473 16.2947  13
   6  -9  -5 94.2511 21.6208   9
  -6  -9   5 90.5341 20.0658   3
   6  -9  -5 100.771 16.3624   3
  -6   9   5 115.616 20.1639  13
   6   9  -5 93.8722 16.8920   1
  -5  -9   5 20.3765 15.7228   3
   5  -9  -5 30.2946 11.4588   3
   5  -9  -5 31.7485 18.1780   9
  -5   9   5 37.4407 16.0471  13
   5   9  -5 20.1309 12.7773   1
  -5   9   5 34.0253 17.8961   2
  -4  -9   5 103.733 19.6621   3
   4  -9  -5 92.5256 15.0941   3
   4  -9  -5 139.423 23.1311   9
   4   9  -5 75.5365 15.2002   1
  -4   9   5 108.991 16.1140  13
  -4   9   5 115.082 20.6947   2
   3  -9  -5 102.078 14.6487   3
  -3  -9   5 87.5516 16.0649   3
   3  -9  -5 94.4212 20.0468   9
  -3   9   5 78.9381 18.0374   2
   3   9  -5 57.9118 14.8230   1
  -3   9   5 108.103 15.6342  13
   3   9  -5 81.9836 11.1169   8
   2  -9  -5 11.4940 9.74154   3
  -2  -9   5 5.66337 9.73036   3
   2  -9  -5 15.7476 13.6348   9
   2   9  -5 -1.5682 10.4640   1
  -2   9   5 -14.716 11.2564   2
   2   9  -5 7.13325 8.43378   8
  -2   9   5 1.25322 9.09966  13
  -1  -9   5 28.3527 11.1811   5
  -1  -9   5 21.5418 11.6792   3
   1  -9  -5 29.8036 10.7704   3
  -1   9   5 36.9413 13.5409   2
   1   9  -5 42.7147 11.5328   8
   0  -9  -5 334.315 23.3784   3
   0  -9   5 412.630 29.0465   3
   0  -9   5 345.252 23.2438   5
   0   9   5 370.870 25.1552   2
   0   9  -5 371.513 25.3089   8
   1  -9   5 3.87614 9.59603   5
  -1  -9  -5 -1.6815 9.24353   3
  -1  -9  -5 -6.6372 14.4927  10
   1  -9   5 9.53380 13.3629   3
  -1   9  -5 4.77866 10.2957   8
   1   9   5 12.5886 10.4156   2
  -1   9  -5 -11.275 7.82655  13
  -2  -9  -5 69.2357 14.8710   3
   2  -9   5 69.0423 17.8455   3
  -2  -9  -5 67.6037 19.8973  10
   2  -9   5 49.5589 10.8892   5
  -2   9  -5 62.8612 12.7735  13
  -2   9  -5 47.6268 13.9944   8
   2   9   5 53.5390 12.9628   2
   3  -9   5 60.1818 10.9211   5
  -3  -9  -5 82.6468 20.8974  10
  -3  -9  -5 102.530 16.2089   3
   3  -9   5 80.8530 16.6381   3
   3   9   5 47.4546 12.0050   2
  -3   9  -5 71.5173 15.0756  13
  -3   9  -5 55.8669 15.5381   8
  -4  -9  -5 90.4421 22.9194  10
   4  -9   5 116.483 21.8928   3
  -4  -9  -5 107.500 17.2046   3
  -4   9  -5 120.088 18.1178  13
  -4   9  -5 66.2886 18.3669   8
  -5  -9  -5 6.42278 13.5951   3
  -5  -9  -5 0.88337 16.9133  10
   5   9   5 19.9246 16.6291   1
  -5   9  -5 16.0516 14.1919  13
  -6  -9  -5 30.1381 16.0875   3
  -6  -9  -5 -23.512 16.7616  10
   6   9   5 29.8369 18.1071   6
   6   9   5 10.9343 16.2838   1
  -6   9  -5 19.1718 15.8796  13
  -7  -9  -5 100.729 26.3525  10
   7   9   5 110.714 23.8962   1
   7   9   5 91.5297 22.7661   6
  -7   9  -5 67.0963 20.6880  13
  -8  -9  -5 17.2081 22.3689  10
  -8   9  -5 31.5227 20.8462  13
   8   9   5 16.7057 19.9015   1
   8   9   5 1.53028 18.6383   6
   8  10  -5 151.102 22.7743   1
  -8  10   5 144.427 28.1726  13
   8  10  -5 126.170 25.7776   6
   7 -10  -5 -27.839 17.3831   9
  -7 -10   5 -1.8151 17.8017   3
   7  10  -5 28.0135 18.4632   6
   7  10  -5 14.1447 14.7921   1
  -7  10   5 17.7763 17.1996  13
   6 -10  -5 79.1969 24.4328   9
  -6 -10   5 81.9214 18.7989   3
   6  10  -5 58.3694 16.4454   1
  -6  10   5 23.1284 16.4049  13
  -6  10   5 42.4971 20.8647   2
   5 -10  -5 8.96104 16.0876   9
  -5 -10   5 -3.6515 11.4041   3
   5 -10  -5 -3.0445 11.4669   3
  -5  10   5 1.68765 14.6092  13
  -5  10   5 11.7162 18.6728   2
   5  10  -5 -18.564 12.7579   1
  -4 -10   5 2.49463 14.9480   3
   4 -10  -5 18.1065 11.2630   3
   4 -10  -5 9.04180 18.5874   9
  -4  10   5 26.9134 12.7903  13
   4  10  -5 33.3051 16.0271   1
  -4  10   5 -8.9018 15.8155   2
  -3 -10   5 32.9055 16.6595   3
   3 -10  -5 24.2552 16.7591   9
   3 -10  -5 40.7659 13.2177   3
  -3  10   5 26.4687 16.3799   2
  -3  10   5 19.9157 9.76274  13
   3  10  -5 16.3261 13.7094   1
   2 -10  -5 244.729 21.8784   3
  -2 -10   5 275.949 27.4712   3
  -2  10   5 185.394 24.2365   2
   2  10  -5 170.355 16.7660   8
   2  10  -5 212.585 23.4415   1
   1 -10  -5 31.4375 13.0545   3
  -1 -10   5 32.4297 15.6916   3
  -1  10   5 19.7295 15.9833   2
   1  10  -5 30.5445 12.0804   8
   0 -10   5 25.0604 15.1404   3
   0 -10  -5 48.7794 13.4981   3
   0  10  -5 25.3020 11.6068   8
   0  10   5 33.7314 15.6692   2
   1 -10   5 153.794 17.1238   5
   1 -10   5 123.890 21.0818   3
  -1 -10  -5 79.1161 22.2180  10
  -1 -10  -5 108.757 17.4921   3
  -1  10  -5 91.1454 16.8950   8
   1  10   5 83.6844 17.4126   2
  -2 -10  -5 191.312 29.2213  10
   2 -10   5 234.134 26.7435   3
  -2 -10  -5 234.999 22.5956   3
   2 -10   5 206.381 18.8889   5
   2  10   5 190.256 20.4449   2
  -2  10  -5 240.958 24.8576   8
  -3 -10  -5 -2.4778 16.3946  10
   3 -10   5 4.26195 11.5642   3
  -3 -10  -5 -9.9973 11.5993   3
  -3  10  -5 1.29724 12.2149  13
  -4 -10  -5 111.425 19.1979   3
   4 -10   5 119.345 23.1106   3
  -4 -10  -5 69.2625 23.2973  10
  -4  10  -5 107.819 19.3880  13
   5 -10   5 15.7008 18.1337   3
  -5 -10  -5 -5.0706 14.0215   3
  -5 -10  -5 14.8616 20.1005  10
   5  10   5 -32.126 15.2082   1
  -5  10  -5 -6.4763 14.1173  13
  -6 -10  -5 38.7244 18.2985   3
  -6 -10  -5 46.6833 22.5504  10
  -6  10  -5 51.7222 19.4448  13
   6  10   5 14.1834 19.0743   1
  -7 -10  -5 20.4388 22.9332  10
  -7  10  -5 9.88693 18.6979  13
   7  10   5 -18.394 18.4634   6
   7  10   5 1.33728 18.9334   1
  -6 -11   5 25.5602 19.7498   3
   6 -11  -5 26.3411 21.3793   9
  -6  11   5 24.0580 14.3067  13
   6  11  -5 21.4849 17.8348   1
  -6  11   5 43.8569 23.0581   2
  -5 -11   5 -9.4772 12.1880   3
   5 -11  -5 7.48965 18.9571   9
   5  11  -5 -10.977 14.1025   1
  -5  11   5 -18.867 18.2149   2
  -4 -11   5 7.36106 16.7445   3
   4 -11  -5 60.2040 21.2424   9
  -4  11   5 -1.3912 18.3694   2
   4  11  -5 26.2336 16.5193   1
   3 -11  -5 20.2045 14.0534   3
  -3 -11   5 32.2972 18.3191   3
   3  11  -5 26.2290 16.4929   1
  -3  11   5 20.8015 18.5722   2
  -2 -11   5 20.1214 17.1497   3
   2 -11  -5 26.7026 14.4615   3
   2  11  -5 32.6316 17.9498   1
  -2  11   5 29.3995 17.5985   2
  -1 -11   5 55.6424 19.1414   3
   1 -11  -5 43.8954 13.6213   3
  -1  11   5 52.1873 18.0941   2
   0 -11  -5 70.6643 15.5513   3
   0 -11   5 93.2332 20.8607   3
   0  11   5 97.6542 19.4460   2
  -1 -11  -5 31.9124 13.6660   3
   1 -11   5 53.8434 18.5709   3
  -1 -11  -5 16.8829 22.9119  10
   1  11   5 34.9852 16.5212   2
  -2 -11  -5 50.0439 22.8649  10
  -2 -11  -5 17.6558 13.9252   3
   2 -11   5 28.3477 18.1013   3
   2  11   5 30.9165 15.1375   2
  -3 -11  -5 107.107 19.1817   3
  -3 -11  -5 77.6555 24.0391  10
   3 -11   5 79.9361 21.3065   3
   4 -11   5 1.84700 18.0870   3
  -4 -11  -5 13.0412 16.9196   3
  -4 -11  -5 19.3892 22.6724  10
  -5 -11  -5 -21.605 20.3987  10
  -5 -11  -5 13.8768 15.8320   3
   5 -11   5 1.95742 13.1491   3
   5  11   5 -33.344 17.6211   1
  -4 -12   5 15.7166 15.2003   3
   4  12  -5 15.8734 18.7895   1
  -4  12   5 -10.053 19.9890   2
  -3 -12   5 24.1198 18.7394   3
   3  12  -5 13.6525 18.8319   1
  -3  12   5 37.7861 20.4218   2
  -2 -12   5 28.1243 18.7627   3
   2  12  -5 16.8408 23.0641   1
  -2  12   5 -27.146 16.0870   2
  -1 -12   5 17.6793 18.4195   3
   0 -12   5 4.90028 18.0541   3
   0 -12  -5 11.4684 12.2792   3
   0  12   5 -6.9730 16.9726   2
  -1 -12  -5 135.979 21.1815   3
   1 -12   5 113.524 23.8857   3
   1  12   5 92.2763 19.8292   2
   2 -12   5 6.67812 13.0439   3
  -2 -12  -5 2.27308 13.1190   3
  -3 -12  -5 3.10815 14.4282   3
   3 -12   5 -8.1547 17.5752   3
  -3 -12  -5 37.7633 27.4353  10
  12   0  -6 178.287 32.6984   9
  12   0  -6 175.140 16.7520   1
  11   0  -6 -5.7895 18.5801   9
  11   0  -6 -11.519 7.63774   1
  10   0  -6 664.398 29.4611   1
  10   0  -6 684.071 45.9071   9
   9   0  -6 14.0585 16.4462   9
   9   0  -6 -0.2650 5.96409   6
   9   0  -6 2.70286 5.88685   1
   9   0  -6 12.2726 7.54021  12
   8   0  -6 713.580 28.7971   6
   8   0  -6 693.790 27.7159   1
   8   0  -6 660.988 39.4040   9
   8   0  -6 719.924 30.0046  12
   7   0  -6 3.08372 5.64266  12
   7   0  -6 4.62322 4.10863   1
   7   0  -6 12.3215 10.8279   9
   7   0  -6 2.73482 4.02427   1
   7   0  -6 2.37893 5.27502   6
   6   0  -6 102.123 7.10075   1
   6   0  -6 107.577 14.6281   9
   6   0  -6 101.513 9.36256  12
   6   0  -6 117.191 7.18710   1
   5   0  -6 2.32683 2.25935   1
   5   0  -6 -7.2854 7.08276   9
   5   0  -6 0.43333 3.59592  12
   5   0  -6 -0.4000 2.30378   1
   4   0  -6 2748.45 88.5870   1
   4   0  -6 2763.10 88.5814   1
   3   0  -6 0.34262 2.53866   5
   3   0  -6 0.11982 3.56869   7
   3   0  -6 0.78271 2.47605   3
   3   0  -6 0.32162 1.48585   1
   3   0  -6 2.15854 1.62137   1
   2   0  -6 4422.39 144.585   7
   2   0  -6 4504.85 144.673  10
   2   0  -6 4259.46 143.133   1
   2   0  -6 4465.72 143.148   3
   2   0  -6 4519.78 144.680   4
   2   0  -6 4534.76 143.528   1
   2   0  -6 4507.37 144.130   5
  -1   0   6 0.00171 3.87586   2
   1   0  -6 -1.8680 1.33053   9
   1   0  -6 -0.8149 2.45931   7
   1   0  -6 8.78988 3.14115   1
   1   0  -6 8.40913 3.04163   1
   0   0   6 2489.05 83.8626  11
   0   0  -6 2504.52 83.7863   1
   0   0  -6 2481.77 81.9053   7
   0   0  -6 2462.16 79.7438  10
   0   0   6 2448.54 83.5664   2
   0   0  -6 2551.58 80.3836   9
   0   0  -6 2479.15 86.3789   1
   1   0   6 -2.7506 3.40587  14
   1   0   6 0.10631 3.45103  11
  -1   0  -6 -1.0922 2.41642  10
   1   0   6 -4.9616 4.06145   6
   2   0   6 109.286 10.2778  12
   2   0   6 93.1625 7.80255  11
  -2   0  -6 104.574 9.11708   4
   2   0   6 100.948 9.17397   6
  -2   0  -6 84.2590 7.80399  10
   2   0   6 110.794 7.68670  14
   3   0   6 -1.6631 3.77279  11
   3   0   6 -4.3656 4.36386   6
   3   0   6 2.26611 3.23782  14
  -3   0  -6 5.65984 5.98411   4
   3   0   6 -0.2768 5.44179  12
  -3   0  -6 -0.5277 5.16738  10
   4   0   6 1036.84 37.3220  11
   4   0   6 1079.51 41.7089  12
  -4   0  -6 1106.46 42.3793   4
  -4   0  -6 974.219 41.7429  10
   4   0   6 1030.65 37.2607  14
   4   0   6 1010.71 39.7646   6
   5   0   6 -4.2342 3.95909  11
   5   0   6 -8.3475 5.34128   6
   5   0   6 14.9367 9.59221   1
  -5   0  -6 5.96012 8.38329   4
  -5   0  -6 -10.622 7.05630  10
   5   0   6 3.58993 4.11028  14
   5   0   6 -6.7295 6.43582  12
   6   0   6 150.705 15.0142  12
   6   0   6 131.363 17.1693   1
   6   0   6 157.146 9.28721  11
   6   0   6 127.054 9.79365  14
  -6   0  -6 109.814 15.7652  10
  -6   0  -6 136.871 16.9345   4
   6   0   6 134.180 13.2250   6
  -7   0  -6 6.82835 11.3851   4
   7   0   6 -9.3717 10.1829   1
  -7   0  -6 6.08254 11.6668  10
   7   0   6 -7.3084 7.63577   6
   7   0   6 -3.8977 4.39078  14
   7   0   6 3.17474 8.64724  12
   8   0   6 21.2191 13.5453   1
  -8   0  -6 2.74875 9.46850   4
   8   0   6 3.90792 8.82129   6
   8   0   6 -2.4186 10.9632  12
   9   0   6 4.29961 11.9134  12
   9   0   6 -19.309 12.2534   1
  -9   0  -6 2.54238 11.2375   4
  10   0   6 546.431 38.0532   1
 -10   0  -6 562.608 39.5690   4
  11   0   6 13.4690 17.4299   1
 -11   0  -6 3.95164 18.8442   4
  12  -1  -6 -8.6306 21.1357   9
  12  -1  -6 8.30566 15.7053   7
  12  -1  -6 11.5086 10.5539   1
  12   1  -6 -2.9976 21.3947   9
  11  -1  -6 232.608 32.3347   9
  11  -1  -6 202.585 17.6641   1
  11   1  -6 181.740 30.7916   9
  11   1  -6 212.174 15.9369   1
  10  -1  -6 226.892 17.5076   1
  10  -1  -6 238.203 31.1018   9
  10   1  -6 241.495 16.6973   6
  10   1  -6 220.231 19.1255  12
  10   1  -6 262.540 16.0593   1
  10   1  -6 207.352 29.4577   9
   9  -1  -6 2.18949 7.01617   1
   9  -1  -6 9.02297 6.35840  12
   9  -1  -6 5.65187 14.7038   9
   9   1  -6 7.09889 7.57666  12
   9   1  -6 6.41367 5.72016   1
   9   1  -6 25.1768 15.7737   9
   9   1  -6 2.03097 7.31911   6
   8  -1  -6 42.6130 6.43862   6
   8  -1  -6 24.4480 15.6992   9
   8  -1  -6 26.8167 7.17153   1
   8  -1  -6 37.5263 6.95032  12
   8   1  -6 34.8483 14.5137   9
   8   1  -6 48.5155 6.68471   1
   8   1  -6 53.6082 9.99082  12
   8   1  -6 28.9068 8.35684   6
   7  -1  -6 12.8406 11.4941   9
   7  -1  -6 18.2142 5.13354   6
   7  -1  -6 24.2821 5.69173   1
   7  -1  -6 15.0469 5.53098   1
   7  -1  -6 10.4017 5.23247  12
   7   1  -6 17.6727 6.44986   6
   7   1  -6 11.0426 4.18722   1
   7   1  -6 20.6952 6.82835  12
   7   1  -6 16.1367 4.74348   1
   6  -1  -6 71.9302 6.95654   1
   6  -1  -6 58.0402 6.46290  12
   6  -1  -6 56.3849 12.1834   9
   6  -1  -6 68.8449 6.78148   1
   6   1  -6 52.4200 8.03805  12
   6   1  -6 63.0926 5.03759   1
   6   1  -6 66.1053 5.55080   1
   6   1  -6 59.7618 7.88957   6
   5  -1  -6 1012.71 40.2679   7
   5  -1  -6 958.701 41.5288   9
   5  -1  -6 991.409 34.8990  12
   5  -1  -6 987.556 34.5598   1
   5  -1  -6 976.076 34.6873   1
   5   1  -6 977.965 32.4972   1
   5   1  -6 943.498 36.9749  12
   5   1  -6 980.464 32.2602   1
   4  -1  -6 1735.86 57.1868   5
   4  -1  -6 1694.96 57.3432   1
   4  -1  -6 1735.97 62.5195   9
   4  -1  -6 1692.32 61.7115   7
   4  -1  -6 1727.09 57.3615   1
   3  -1  -6 180.754 8.35966   5
   3  -1  -6 179.751 11.0580   9
   3  -1  -6 158.599 8.42586   1
   3  -1  -6 178.593 11.5166   7
   3  -1  -6 169.221 8.41688   1
   3  -1  -6 174.931 8.47772   3
   3   1  -6 175.674 12.1381  14
   3   1  -6 172.396 6.96986   1
   3   1  -6 177.042 6.79011   1
   2  -1  -6 957.461 35.0492   7
   2  -1  -6 928.589 33.2086   9
   2  -1  -6 935.276 33.1923   1
   2  -1  -6 965.174 31.2282   3
   2  -1  -6 971.645 35.0393   6
   2  -1  -6 925.302 33.1023   1
   2   1  -6 983.128 36.8150  14
   2   1  -6 981.061 33.0262   4
   2   1  -6 964.590 33.6688  10
   2   1  -6 952.214 33.4917   3
   2   1  -6 929.297 32.2422   1
   2   1  -6 948.015 32.6305   1
  -2   1   6 844.868 35.2611   2
   2   1  -6 965.208 35.3950   8
  -1  -1   6 803.575 31.2858  11
   1  -1  -6 846.227 31.1708   7
   1  -1  -6 847.051 27.5622   9
  -1  -1   6 816.693 34.6597   2
   1  -1  -6 815.361 30.4062   1
   1  -1  -6 862.760 30.6179   1
   1  -1  -6 849.181 31.6950  12
   1   1  -6 830.167 28.0159   7
   1   1  -6 856.487 30.1858   1
   1   1  -6 821.118 29.3526   9
  -1   1   6 854.130 31.3935   2
   1   1  -6 835.681 32.4094   8
   1   1  -6 850.680 30.4873   1
   1   1  -6 838.547 28.1485  10
   0  -1  -6 30.9739 5.46691  12
   0  -1  -6 34.6273 5.38383   7
   0  -1  -6 26.4176 4.58257   1
   0  -1   6 31.1211 5.41632  14
   0  -1   6 35.0040 5.24376  11
   0   1  -6 30.8439 4.84979   1
   0   1   6 29.1807 5.65127  11
   0   1  -6 30.6577 5.19532   1
   0   1  -6 37.1815 4.57834   9
   0   1   6 32.4721 4.96242   2
   1  -1   6 1510.96 51.8401  11
  -1  -1  -6 1532.70 51.6404  10
  -1  -1  -6 1438.03 53.1660   7
   1  -1   6 1485.64 52.6908  14
   1   1   6 1519.96 52.2892   8
   1   1   6 1480.48 51.2178   2
  -1   1  -6 1564.63 52.6269   9
   1   1   6 1454.61 53.2140   6
   2  -1   6 63.7746 6.86271  14
   2  -1   6 63.5303 6.09146  11
  -2  -1  -6 64.8724 7.53995  10
   2   1   6 53.0406 7.89468  12
   2   1   6 57.2882 7.75628   6
   2   1   6 64.7098 6.65043   8
  -2   1  -6 62.1641 6.95848   4
   3  -1   6 357.628 16.5182  14
  -3  -1  -6 379.439 19.4408   4
  -3  -1  -6 338.033 18.2947  10
   3  -1   6 332.914 14.6224  11
  -3   1  -6 338.297 17.5735   4
   3   1   6 350.109 17.1500   6
   3   1   6 333.010 18.6081  12
   4  -1   6 9.03938 3.52065  11
  -4  -1  -6 16.2733 8.17553   4
  -4  -1  -6 4.78071 6.93044  10
   4  -1   6 4.33325 5.99387  12
   4  -1   6 8.85590 5.75328   6
   4  -1   6 6.59496 4.56388  14
  -4   1  -6 5.86371 6.44293   4
   4   1   6 23.0854 7.64453  12
   4   1   6 13.9426 6.56597   6
  -5  -1  -6 729.434 33.3373   4
  -5  -1  -6 704.768 34.3519  10
   5  -1   6 695.202 29.4544   6
   5  -1   6 666.063 31.4060  12
   5  -1   6 710.441 24.6913  11
   5  -1   6 724.274 28.8108  14
   5   1   6 712.592 25.3087  14
  -5   1  -6 744.212 33.2302   4
   5   1   6 733.671 32.6799  12
   5   1   6 712.086 34.9542   1
   5   1   6 689.404 30.5233   6
   6  -1   6 637.395 31.9080  12
   6  -1   6 718.502 35.5263   1
  -6  -1  -6 623.165 34.0104   4
   6  -1   6 636.777 27.5992  14
   6  -1   6 688.778 29.3862   6
  -6  -1  -6 731.928 36.3586  10
   6   1   6 659.882 23.5793  14
   6   1   6 662.083 35.7524   1
   6   1   6 714.692 32.9106  12
  -6   1  -6 654.824 32.0623   4
   6   1   6 677.664 30.3576   6
   7  -1   6 2.95502 6.22221  14
   7  -1   6 -3.3094 7.93032  12
  -7  -1  -6 6.79711 12.4814  10
  -7  -1  -6 14.5348 12.3782   4
   7  -1   6 11.6907 12.1271   1
   7  -1   6 6.03541 7.80571   6
   7   1   6 17.7838 9.84389   6
  -7   1  -6 -7.1688 10.5041   4
   7   1   6 25.1294 6.51606  11
   7   1   6 24.8899 10.7734  12
   7   1   6 36.6317 13.6377   1
  -8  -1  -6 124.805 20.2551  10
   8  -1   6 107.840 18.3172   1
   8  -1   6 134.327 13.7644   6
   8  -1   6 118.253 15.2382  12
  -8  -1  -6 101.647 18.8013   4
   8   1   6 112.415 14.1311   6
   8   1   6 119.348 19.0415   1
  -8   1  -6 110.833 16.7483   4
   8   1   6 124.317 16.7505  12
  -9  -1  -6 121.908 19.3614   4
   9  -1   6 146.282 17.7326  12
  -9  -1  -6 116.768 21.9681  10
   9  -1   6 101.438 20.7704   1
   9   1   6 124.789 16.4990   6
  -9   1  -6 89.0278 19.8140   4
   9   1   6 106.395 18.4250  12
   9   1   6 133.675 22.1951   1
  10  -1   6 -2.8683 15.7024   1
 -10  -1  -6 -4.1228 16.5608   4
  10   1   6 2.82072 13.5931  12
  10   1   6 10.6668 15.4226   1
 -10   1  -6 8.84451 13.4407   4
  11  -1   6 66.5750 21.7120   1
 -11  -1  -6 97.7331 24.8245   4
  11   1   6 43.3313 20.2958   1
 -11   1  -6 52.6817 21.8852   4
  12  -2  -6 89.9452 27.5669   7
  12  -2  -6 47.0757 13.4689   1
  12  -2  -6 40.7167 25.7316   9
  12   2  -6 46.6471 24.5233   9
  11  -2  -6 65.5305 12.9955   1
  11  -2  -6 126.614 25.7659   7
  11  -2  -6 90.2650 26.2732   9
  11   2  -6 53.7042 22.6719   9
  11   2  -6 68.5509 10.5014   1
  10  -2  -6 37.2610 18.2809   7
  10  -2  -6 30.6935 18.5660   9
  10  -2  -6 34.8082 10.3992   1
  10   2  -6 17.3422 7.46448   1
  10   2  -6 27.7318 12.0506  12
  10   2  -6 56.2563 20.2706   9
  10   2  -6 16.0208 10.0470   6
   9  -2  -6 207.714 24.5459   7
   9  -2  -6 208.128 16.4073   1
   9  -2  -6 145.308 24.3915   9
   9   2  -6 180.270 25.3076   9
   9   2  -6 220.420 18.8613  14
   9   2  -6 196.657 13.1316   1
   9   2  -6 189.611 17.4965  12
   9   2  -6 194.221 16.6682   6
   8  -2  -6 253.104 17.0942   1
   8  -2  -6 266.842 25.4377   7
   8  -2  -6 286.510 13.4026  12
   8  -2  -6 326.627 30.5414   9
   8   2  -6 271.185 17.8693   6
   8   2  -6 287.322 19.9478  14
   8   2  -6 265.406 18.6321  12
   8   2  -6 267.159 14.3233   1
   7  -2  -6 795.593 43.5321   9
   7  -2  -6 914.417 35.8725   1
   7  -2  -6 942.990 43.6220   7
   7  -2  -6 943.143 31.9417   6
   7  -2  -6 899.695 32.1204  12
   7   2  -6 966.552 37.5173   6
   7   2  -6 903.793 33.0795   1
   7   2  -6 874.164 37.6376  12
   7   2  -6 917.902 32.4056   1
   7   2  -6 881.743 38.7516  14
   6  -2  -6 33.2960 10.4107   7
   6  -2  -6 32.9418 11.1599   9
   6  -2  -6 29.9933 6.02159   1
   6  -2  -6 27.5853 4.45084   5
   6  -2  -6 28.4883 6.25721   1
   6  -2  -6 34.4721 4.25850  12
   6  -2  -6 40.4784 6.07408   6
   6   2  -6 33.9422 3.89458   1
   6   2  -6 37.0246 8.83697  14
   6   2  -6 24.1447 7.37746  12
   6   2  -6 39.9015 4.75479   1
   6   2  -6 35.3298 7.68863   6
   5  -2  -6 4.07246 7.24875   9
   5  -2  -6 4.40544 2.77126   5
   5  -2  -6 4.48233 3.01546  12
   5  -2  -6 8.81535 4.21353   1
   5  -2  -6 7.53177 4.35105   6
   5  -2  -6 5.77553 4.59110   1
   5  -2  -6 15.7840 7.86632   7
   5   2  -6 6.00347 2.20288   1
   5   2  -6 2.84654 5.72650  12
   5   2  -6 4.49295 6.27174  14
   5   2  -6 2.66352 1.99622   1
   4  -2  -6 39.9630 5.73741   1
   4  -2  -6 44.4559 5.64345   6
   4  -2  -6 46.1918 8.86414   9
   4  -2  -6 46.8735 3.79665   5
   4  -2  -6 27.4876 4.90822   1
   4  -2  -6 37.8476 7.39622   7
   4   2  -6 34.9277 3.11097   1
   4   2  -6 30.4419 6.96815  14
   4   2  -6 40.3551 3.13544   1
   4   2  -6 39.5453 6.92480  12
   3  -2  -6 3369.22 111.548   1
   3  -2  -6 3435.78 111.428  12
   3  -2  -6 3301.07 111.564   1
   3  -2  -6 3500.26 112.085   6
   3  -2  -6 3410.52 113.627   9
   3  -2  -6 3382.40 114.662   7
  -3   2   6 3425.44 114.194  13
   3   2  -6 3405.22 109.326   1
   3   2  -6 3423.90 111.062   4
   3   2  -6 3279.32 114.919  14
   3   2  -6 3390.98 113.785   8
   3   2  -6 3409.05 109.380   1
   2  -2  -6 59.4338 7.80262   7
   2  -2  -6 55.6090 6.03336   9
   2  -2  -6 59.6196 5.93705   1
   2  -2  -6 70.6155 6.21596  12
   2  -2  -6 46.0630 5.82265   1
   2   2  -6 51.2396 7.13825   8
  -2   2   6 68.1293 7.80469   2
   2   2  -6 63.4337 6.50501  10
  -2   2   6 64.9447 7.22387  13
   2   2  -6 61.2887 5.15958   1
   2   2  -6 58.7529 4.92851   1
   2   2  -6 58.7661 4.68559   4
   2   2  -6 71.6040 8.43901  14
   1  -2  -6 3.70321 0.91476   3
  -1  -2   6 8.69763 4.37251  11
   1  -2  -6 6.94063 3.43539   1
   1  -2  -6 3.95721 2.66770   9
   1  -2  -6 5.99158 3.95738   1
   1  -2  -6 -2.4607 3.09781   7
   1  -2  -6 0.18131 3.19720  12
  -1   2   6 1.95494 3.73038   2
   1   2  -6 13.2643 4.95454   8
   1   2  -6 4.27142 1.78576   4
   1   2  -6 4.99875 3.38568   9
   1   2  -6 5.63367 3.01429   1
   1   2  -6 3.16298 1.45883   7
   1   2  -6 1.59884 3.37185   1
   1   2  -6 8.31589 4.16292  14
   0  -2   6 114.158 8.52806  11
   0  -2   6 125.334 8.21989   5
   0  -2  -6 129.649 10.9092   7
   0  -2  -6 138.133 9.33829  12
   0  -2   6 129.410 9.21940  14
   0   2  -6 125.212 9.15914   1
   0   2  -6 141.747 10.4218   8
   0   2  -6 125.164 8.92618   1
   0   2   6 148.745 8.72537   2
   0   2  -6 104.568 8.38774   9
   1  -2   6 133.473 8.80758  11
  -1  -2  -6 110.585 10.9262   7
  -1  -2  -6 130.747 10.5315  10
   1  -2   6 139.973 10.1066  14
  -1  -2  -6 121.704 8.95024  12
   1  -2   6 121.159 9.89518   5
  -1   2  -6 123.929 7.30528   4
   1   2   6 136.305 8.00001   2
  -2  -2  -6 58.6506 7.94539  10
   2  -2   6 51.6213 5.79375  11
   2  -2   6 75.8397 7.95390  14
   2   2   6 65.1520 5.39879   2
   2   2   6 48.7301 6.99437   6
  -2   2  -6 55.8428 6.49487   4
   2   2   6 50.0362 8.36595  12
  -3  -2  -6 2732.20 95.2468  10
   3  -2   6 2705.66 89.4367  11
   3  -2   6 2681.94 92.8125  14
   3   2   6 2605.44 93.9256  12
   3   2   6 2830.82 90.8168   8
   3   2   6 2737.95 93.4996   6
  -3   2  -6 2781.57 92.6102   4
   4  -2   6 0.15843 4.78298  14
  -4  -2  -6 -3.7465 6.38573  10
   4   2   6 6.97387 7.20406  12
   4   2   6 11.4583 4.02160   8
  -4   2  -6 0.12891 5.86282   4
   4   2   6 -0.6251 6.67537   6
   5  -2   6 798.145 32.9759  14
  -5  -2  -6 778.885 37.6408  10
   5   2   6 763.096 35.0883  12
   5   2   6 748.640 38.3387   1
  -5   2  -6 840.362 35.2178   4
   5   2   6 801.359 34.2133   6
  -6  -2  -6 62.0860 14.3265  10
   6  -2   6 57.6567 9.72188  14
  -6   2  -6 62.4454 12.5376   4
   6   2   6 51.4786 11.3926  12
   6   2   6 49.8135 11.4231   6
  -7  -2  -6 207.587 23.1815  10
   7  -2   6 181.087 20.6428   1
   7  -2   6 209.206 15.8514  14
   7   2   6 205.189 21.9495   1
   7   2   6 189.186 18.6948  12
  -7   2  -6 209.446 20.9488   4
   7   2   6 176.733 18.0766   6
  -8  -2  -6 24.9629 15.4019  10
   8  -2   6 14.1027 12.9872   1
   8   2   6 17.6469 11.5736  12
  -8   2  -6 7.07490 12.4041   4
   8   2   6 3.03594 9.72143   6
   8   2   6 25.7919 14.1523   1
  -9  -2  -6 70.5519 20.3545  10
   9  -2   6 51.1175 17.9664   1
   9   2   6 69.0758 16.0660  12
   9   2   6 86.2952 19.4874   1
   9   2   6 50.0075 14.1763   6
  -9   2  -6 49.1264 17.2506   4
 -10  -2  -6 13.1485 17.5430  10
  10  -2   6 -16.306 16.0246   1
 -10   2  -6 8.94464 16.7408   4
  10   2   6 8.81250 13.7484  12
  10   2   6 0.96731 16.4856   1
  11  -2   6 139.228 26.2969   1
  11   2   6 156.707 25.6944   1
 -11   2  -6 126.750 25.9564   4
  12  -3  -6 175.051 35.3400   9
  12  -3  -6 170.341 20.2636   1
 -12   3   6 132.769 25.3763   4
  12   3  -6 161.346 32.5877   9
  11  -3  -6 108.373 26.4543   9
  11  -3  -6 121.296 16.9990   1
 -11   3   6 127.079 23.6300   4
  11   3  -6 162.444 29.0724   9
  11   3  -6 141.247 18.0733   6
  11   3  -6 127.254 18.1545  12
  10  -3  -6 -7.9027 16.9903   9
  10  -3  -6 8.85966 10.3669   1
  10   3  -6 -8.7108 9.50337  12
  10   3  -6 10.0502 7.05258   1
  10   3  -6 4.31094 10.9341   6
 -10   3   6 32.1599 16.1995   4
   9  -3  -6 50.4111 18.4988   9
   9  -3  -6 48.1305 11.0407   1
   9   3  -6 52.7267 12.2762  12
   9   3  -6 34.6901 8.06081   1
  -9   3   6 46.5070 15.5889   4
   9   3  -6 23.0210 10.3284   6
   8  -3  -6 591.943 28.5861   1
   8  -3  -6 635.306 39.6425   9
   8   3  -6 600.077 29.5198  14
   8   3  -6 556.064 29.8977  12
   8   3  -6 597.966 29.6120   6
  -8   3   6 605.144 33.5925   4
   7  -3  -6 4.86153 7.01585   1
   7  -3  -6 7.76277 1.73244   6
   7  -3  -6 2.54191 10.9932   9
   7  -3  -6 -1.2008 8.93691   7
   7   3  -6 15.0669 5.23757   1
   7   3  -6 17.0861 8.54942   6
   7   3  -6 14.8346 8.65930  12
   7   3  -6 4.63821 7.13274  14
   7   3  -6 8.53398 3.90547   1
   6  -3  -6 53.1658 7.96636   1
   6  -3  -6 34.0143 7.93963   1
   6  -3  -6 65.2207 13.0211   7
   6  -3  -6 61.8796 5.05399   6
   6  -3  -6 43.4049 13.6499   9
   6   3  -6 63.4338 5.72753   1
   6   3  -6 60.6346 6.24731   1
   6   3  -6 68.3549 10.4072   6
   6   3  -6 51.3886 9.61615  14
   6   3  -6 58.3437 9.17852  12
   5  -3  -6 830.236 32.7925   1
   5  -3  -6 793.766 32.9089   1
   5  -3  -6 803.889 37.1584   7
   5  -3  -6 831.012 27.5359  12
   5  -3  -6 844.242 27.3749  12
   5  -3  -6 811.968 37.3425   9
   5  -3  -6 835.458 29.3358   6
   5   3  -6 843.377 35.2406  14
  -5   3   6 867.519 36.9586  13
   5   3  -6 774.066 34.0236   6
   5   3  -6 814.723 29.1490   1
   5   3  -6 844.721 29.4976   1
   5   3  -6 818.144 33.6577   8
   5   3  -6 806.150 34.2364  12
   4  -3  -6 238.861 16.0850   7
   4  -3  -6 248.855 17.1359   9
   4  -3  -6 259.532 14.0111   1
   4  -3  -6 245.724 11.7072   6
   4  -3  -6 252.609 14.6564   1
   4  -3  -6 239.734 10.4327  12
   4   3  -6 223.452 15.1946  14
   4   3  -6 244.372 11.0617   1
   4   3  -6 237.717 14.8579   8
   4   3  -6 257.592 15.7704  12
   4   3  -6 254.778 11.3271   1
  -4   3   6 265.130 17.0832  13
   3  -3  -6 46.0586 6.44071   1
   3  -3  -6 42.2760 6.83739   1
   3  -3  -6 37.4938 8.41557   7
   3  -3  -6 44.7567 7.51008   9
   3  -3  -6 44.3510 4.79936  12
   3   3  -6 52.4700 5.37592   1
  -3   3   6 58.9328 8.93016   2
   3   3  -6 51.8193 7.70515   8
   3   3  -6 43.0549 6.65659  12
   3   3  -6 57.4254 6.27082  13
   3   3  -6 44.8248 7.90246  14
   3   3  -6 48.5682 5.49384   4
  -3   3   6 50.8749 7.73405  13
   3   3  -6 46.4195 5.00059   1
   2  -3  -6 591.796 23.3113  12
   2  -3  -6 605.173 25.4297   1
   2  -3  -6 630.285 27.8846   7
   2  -3  -6 615.807 25.1004   9
   2   3  -6 594.902 25.8872   8
   2   3  -6 644.963 23.7835   7
  -2   3   6 623.055 25.9579  13
  -2   3   6 567.236 25.7262   2
   2   3  -6 624.253 27.1124  14
   2   3  -6 591.554 21.3386   4
   2   3  -6 625.640 23.7435   1
   2   3  -6 624.564 23.4996   1
   1  -3  -6 167.513 9.94499  12
   1  -3  -6 168.103 10.0917   9
   1  -3  -6 160.444 7.37810   3
  -1  -3   6 169.696 10.7589   5
   1  -3  -6 145.067 12.7020   7
   1   3  -6 180.016 10.2879   1
   1   3  -6 135.669 11.8984  14
   1   3  -6 165.662 7.88651   7
  -1   3   6 156.678 10.6977   2
   1   3  -6 181.109 11.9476   8
   1   3  -6 179.564 10.8753   1
   0  -3  -6 1.28757 4.27308   7
   0  -3  -6 7.82221 4.49914  12
   0  -3   6 2.80196 4.40074   5
   0  -3  -6 1.41166 2.54365   3
   0   3  -6 11.3787 5.31011   8
   0   3   6 -3.4334 4.17351   2
   0   3  -6 3.32767 4.53769   1
  -1  -3  -6 783.006 34.3530   7
  -1  -3  -6 808.145 33.1619  10
  -1  -3  -6 777.685 29.2548   3
   1  -3   6 841.691 32.8321  14
  -1  -3  -6 826.177 32.1046  12
   1  -3   6 778.471 30.8466   5
  -1   3  -6 788.787 27.8286   4
  -1   3  -6 819.675 32.6969   8
   1   3   6 796.397 29.3015   2
  -2  -3  -6 3879.69 127.090  12
  -2  -3  -6 3778.44 128.341  10
   2  -3   6 3875.60 125.888   5
  -2  -3  -6 3661.39 129.959   7
   2  -3   6 3783.66 127.215  14
   2   3   6 3626.49 126.537   6
   2   3   6 3810.37 122.445   2
  -2   3  -6 3794.46 123.647   4
   3  -3   6 414.005 20.3302  14
  -3  -3  -6 386.617 21.7218  10
   3  -3   6 364.608 18.8226   5
   3   3   6 376.524 13.7490   2
   3   3   6 393.823 19.6075   6
   3   3   6 340.724 19.5131  12
  -3   3  -6 379.578 17.9344   4
  -4  -3  -6 -0.5795 7.56181  10
   4  -3   6 -1.6535 5.84877  14
   4   3   6 -0.2129 5.74080  12
   4   3   6 2.74201 7.12888   6
  -4   3  -6 10.8323 6.46755   4
   4   3   6 5.25809 8.76086   1
   5  -3   6 116.489 12.1792  14
  -5  -3  -6 124.171 16.0123  10
   5   3   6 115.984 8.25886   8
   5   3   6 109.567 13.2293   6
   5   3   6 101.551 14.7145   1
  -5   3  -6 137.823 15.6049  13
  -5   3  -6 97.2396 12.9494   4
   5   3   6 90.0304 12.1242  12
  -6  -3  -6 224.203 22.9776  10
  -6   3  -6 193.054 18.3946   4
   6   3   6 212.105 18.4050   6
   6   3   6 218.740 21.3544   1
   6   3   6 214.227 19.3373  12
  -7  -3  -6 13.5275 12.9544  10
   7   3   6 15.6359 10.1524   6
   7   3   6 11.6351 10.6405  12
  -7   3  -6 26.9219 11.9515   4
   8  -3   6 175.457 21.9602   1
  -8  -3  -6 156.164 23.7775  10
   8   3   6 155.928 19.4103  12
   8   3   6 161.734 18.2823   6
  -8   3  -6 158.225 20.3691   4
   8   3   6 184.170 22.9522   1
   9  -3   6 245.111 26.7967   1
  -9  -3  -6 230.843 29.5424  10
  -9   3  -6 199.904 24.7594   4
   9   3   6 264.641 28.6558   1
   9   3   6 211.934 23.5850  12
   9   3   6 219.209 22.3938   6
  10  -3   6 8.36802 16.1359   1
 -10  -3  -6 32.4804 20.2015  10
 -10   3  -6 8.59000 16.9368   4
  10   3   6 4.94869 14.0877   6
  10   3   6 38.4782 18.9972   1
  10   3   6 14.3377 14.7431  12
 -11  -3  -6 46.6821 25.4738  10
  11  -3   6 33.5957 20.2017   1
 -11   3  -6 38.2923 20.0371   4
  11   3   6 79.2055 21.5541   1
  12  -4  -6 66.4933 28.3115   9
  12  -4  -6 66.2291 17.7337   1
  12   4  -6 123.501 30.4413   9
  11  -4  -6 -5.8583 12.0568   1
  11  -4  -6 -0.1388 20.0231   9
  11   4  -6 18.4250 14.6327  12
  11   4  -6 12.5721 12.6361   6
  10  -4  -6 261.269 23.4877   1
  10  -4  -6 276.952 34.3790   9
  10   4  -6 266.533 18.6734   1
  10   4  -6 309.580 26.0487  12
  10   4  -6 297.788 25.2484   6
   9  -4  -6 25.2907 17.2294   9
   9  -4  -6 2.54596 10.1838   1
   9   4  -6 0.89437 10.6970  12
   9   4  -6 -21.660 8.88274   6
   8  -4  -6 7.88794 9.66220   1
   8  -4  -6 23.2089 14.9910   9
   8   4  -6 10.5298 7.91460  14
   8   4  -6 2.50260 6.30964   1
   8   4  -6 8.03049 10.0555  12
   8   4  -6 6.53105 7.22608   8
   8   4  -6 -11.627 8.73426   6
   7  -4  -6 44.6125 14.3282   9
   7  -4  -6 33.6779 10.4774   1
   7   4  -6 36.9174 8.72628   8
   7   4  -6 47.5546 11.2129  12
  -7   4   6 56.4928 12.7356  13
   7   4  -6 56.0570 7.74001   1
   7   4  -6 55.8703 11.9906   6
   7   4  -6 46.9540 9.50243  14
   6  -4  -6 808.390 39.4455   9
   6  -4  -6 738.666 33.7333   1
   6  -4  -6 763.240 25.7868   6
   6   4  -6 768.050 34.8189   6
   6   4  -6 790.553 29.9310   1
   6   4  -6 779.056 33.0536   8
   6   4  -6 748.648 33.4543  14
   6   4  -6 776.990 29.1960   1
  -6   4   6 815.426 36.9160  13
   6   4  -6 729.125 35.0672  12
   5  -4  -6 13.2543 3.85237   6
   5  -4  -6 6.92119 10.4061   9
   5  -4  -6 -2.5516 6.80802   1
   5   4  -6 3.88558 8.08316   6
   5   4  -6 12.9689 4.81383   1
   5   4  -6 14.2992 6.36736   8
   5   4  -6 13.6387 6.54572  12
   5   4  -6 19.9561 4.67575   1
  -5   4   6 10.7950 9.41746  13
   5   4  -6 10.0325 6.14924  14
   4  -4  -6 245.446 15.7466   1
   4  -4  -6 211.951 9.31730  12
   4  -4  -6 241.962 18.1718   9
  -4   4   6 206.277 17.2430  13
   4   4  -6 249.597 15.4143  12
   4   4  -6 193.395 11.0588  13
   4   4  -6 222.325 14.2861   8
   4   4  -6 239.137 16.2133   6
   4   4  -6 229.765 12.2787   1
   4   4  -6 219.454 15.0640  14
   4   4  -6 230.267 11.9668   1
   3  -4  -6 4.55181 5.98682   9
   3  -4  -6 -3.3158 5.53600   1
   3  -4  -6 2.35989 3.21858  12
   3   4  -6 5.91983 5.81010  14
  -3   4   6 1.63689 5.38865   2
   3   4  -6 5.57267 3.81326   1
   3   4  -6 4.90168 5.19580   8
   3   4  -6 4.98255 4.49103   1
  -3   4   6 -5.9152 6.11231  13
   3   4  -6 4.37078 3.74797  13
   2  -4  -6 188.431 13.1103   9
   2  -4  -6 181.460 10.0952  12
  -2  -4   6 155.329 12.3914   5
   2  -4  -6 166.499 9.17073   3
  -2   4   6 180.686 13.1699   2
   2   4  -6 126.311 12.4898  14
  -2   4   6 170.061 13.0327  13
   2   4  -6 162.168 11.1180   1
   2   4  -6 142.399 10.2038   7
   2   4  -6 167.184 11.7950   8
   2   4  -6 183.007 11.1010   1
  -1  -4   6 10.7957 5.49536   5
   1  -4  -6 2.69555 4.63372   9
   1  -4  -6 5.12796 3.29990   3
   1  -4  -6 5.71901 4.17127  12
   1   4  -6 9.46788 3.73246   7
   1   4  -6 19.7238 6.90560  14
   1   4  -6 5.58955 5.13238   8
  -1   4   6 0.44130 5.22717   2
  -1   4   6 2.70039 4.82979  13
   1   4  -6 10.7382 5.33643   1
   0  -4  -6 2701.10 89.7895  12
   0  -4   6 2655.34 89.2807   5
   0  -4  -6 2642.40 87.1147   3
   0   4  -6 2569.92 92.0277  14
   0   4   6 2620.56 89.1859   2
   0   4  -6 2510.76 93.4492   1
   0   4  -6 2637.92 91.2333   8
   0   4  -6 2686.63 86.4053   7
  -1  -4  -6 5.19595 6.52948   7
  -1  -4  -6 -4.7299 4.93417  12
  -1  -4  -6 3.28412 4.39349   3
   1  -4   6 -1.8477 4.57114   5
   1  -4   6 -0.7338 5.42001  14
  -1  -4  -6 1.61064 6.33041  10
  -1   4  -6 8.12611 5.07102   8
   1   4   6 -2.2194 3.81193   2
   2  -4   6 22.6671 6.52027  14
  -2  -4  -6 23.3613 5.83726   3
  -2  -4  -6 19.2348 10.5161   7
   2  -4   6 33.9477 6.83382   5
  -2  -4  -6 32.4004 7.92623  10
  -2  -4  -6 34.7037 8.20622  12
  -2   4  -6 26.1658 5.11144   4
   2   4   6 27.3918 4.98766   2
  -2   4  -6 15.2981 5.97901   8
  -3  -4  -6 392.733 23.3115  10
   3  -4   6 362.873 18.5535   5
   3  -4   6 378.660 20.2601  14
   3   4   6 326.649 19.3647   6
   3   4   6 378.761 14.7000   2
  -3   4  -6 346.331 17.5549   4
   4  -4   6 678.437 29.4983   5
  -4  -4  -6 723.582 35.4308  10
   4   4   6 680.055 32.0793   6
  -4   4  -6 652.350 29.5845   4
   4   4   6 695.289 33.0207  12
  -4   4  -6 713.738 34.0103  13
  -5  -4  -6 11.6192 11.0260  10
   5  -4   6 -0.0354 6.47191   5
   5   4   6 7.21458 9.67698   1
   5   4   6 5.96493 9.67426  12
  -5   4  -6 8.11734 7.89069   4
   5   4   6 -4.3408 8.96119   6
  -5   4  -6 -4.0208 10.1912  13
  -6  -4  -6 35.9219 13.8408  10
   6  -4   6 35.3930 10.0494   5
  -6   4  -6 24.5577 13.4509  13
   6   4   6 47.0428 12.2555   6
  -6   4  -6 59.5707 12.0663   4
   6   4   6 52.1197 11.1703  12
   6   4   6 27.9432 12.8259   1
  -7  -4  -6 3.54300 12.5949  10
   7   4   6 9.90525 9.14524  12
   7   4   6 -14.192 9.78134   6
  -7   4  -6 -1.6067 13.5518  13
   7   4   6 -3.1486 11.4498   1
  -7   4  -6 3.62321 10.6274   4
  -8  -4  -6 180.064 25.6426  10
  -8   4  -6 161.572 20.7517   4
   8   4   6 225.570 21.6488   6
   8   4   6 143.392 20.3425  12
   9  -4   6 -11.363 15.0666   1
  -9  -4  -6 4.39757 17.3445  10
   9   4   6 5.76974 16.0984   1
   9   4   6 -7.0806 12.0294   6
   9   4   6 -5.0021 13.0552  12
  -9   4  -6 6.65373 16.6672   4
 -10  -4  -6 186.815 29.6944  10
  10  -4   6 156.138 24.5986   1
  10   4   6 179.189 23.1121   6
  10   4   6 176.972 26.6966   1
 -10   4  -6 129.606 25.4961   4
  11  -4   6 0.42596 18.9132   1
 -11  -4  -6 -13.459 19.8535  10
 -11   4  -6 -16.767 17.5387   4
  11   4   6 24.4366 20.6582   1
  11  -5  -6 166.775 31.2652   9
  11  -5  -6 157.663 21.7634   1
  11   5  -6 150.251 22.1375   6
  10  -5  -6 -6.3034 12.2903   1
  10  -5  -6 1.23455 18.5838   9
  10   5  -6 11.6989 12.9253  12
  10   5  -6 -7.2671 11.7313   6
   9  -5  -6 171.058 25.8491   9
   9  -5  -6 139.503 18.0059   1
   9   5  -6 124.284 17.9489   6
   9   5  -6 157.178 15.2884   1
  -9   5   6 116.267 19.1629  13
   9   5  -6 124.713 18.3111  12
   8  -5  -6 402.255 27.0895   1
   8  -5  -6 488.309 34.7738   9
  -8   5   6 475.937 32.2600  13
   8   5  -6 456.003 28.7171  12
   8   5  -6 415.106 22.7140   1
   8   5  -6 432.799 25.9692   6
   7  -5  -6 66.4511 12.5413   1
   7  -5  -6 143.111 21.4023   9
   7   5  -6 76.8631 9.84827   1
   7   5  -6 53.3256 9.90989  14
  -7   5   6 92.9435 15.1180  13
   7   5  -6 50.6201 8.86366   8
   7   5  -6 70.1081 11.8026  12
   6  -5  -6 38.1470 10.7332   1
   6  -5  -6 56.0427 14.5483   9
   6   5  -6 54.7722 8.28988   1
   6   5  -6 51.2902 8.12377   8
   6   5  -6 32.7785 8.91323  14
   6   5  -6 30.5346 11.1416   6
   6   5  -6 32.9087 9.38553  12
  -6   5   6 49.0138 13.3433  13
   5  -5  -6 460.469 27.1663   9
   5  -5  -6 349.293 16.6623   6
   5  -5  -6 443.962 24.5051   1
   5   5  -6 438.878 23.3964  14
   5   5  -6 472.409 21.5061   8
   5   5  -6 452.970 25.1987   6
   5   5  -6 472.337 24.5893  12
   5   5  -6 437.301 20.1177   1
   5   5  -6 446.256 18.8967  13
   5   5  -6 466.523 20.9800   1
  -5   5   6 454.799 26.2629  13
   4  -5  -6 289.174 12.0672  12
   4  -5  -6 285.712 20.3170   9
   4  -5  -6 272.588 18.8730   1
   4   5  -6 312.073 16.3835   1
   4   5  -6 346.817 20.4252   6
   4   5  -6 297.583 13.0811  13
  -4   5   6 277.680 19.6902  13
   4   5  -6 278.494 17.9591  14
   4   5  -6 291.009 15.8723   1
   4   5  -6 281.004 16.4452   8
  -4   5   6 297.453 19.7927   2
  -3  -5   6 2.48987 6.84107   5
   3  -5  -6 1.68377 7.82983   9
   3  -5  -6 6.20276 3.98225  12
  -3   5   6 4.25043 7.88419   2
   3   5  -6 0.10901 5.63607   1
   3   5  -6 -6.0961 4.48300   1
   3   5  -6 3.38572 5.39350   8
   3   5  -6 5.46507 6.31685  14
  -3   5   6 8.28565 7.55908  13
   3   5  -6 1.71152 3.76937  13
  -2  -5   6 29.6811 7.90272   5
   2  -5  -6 31.2760 5.89150  12
   2  -5  -6 31.2664 5.58536   3
   2  -5  -6 32.6727 8.41173   9
  -2   5   6 40.0977 9.23949   2
   2   5  -6 23.5197 7.01683   1
   2   5  -6 31.3013 8.31303  14
   2   5  -6 29.2269 7.19422   8
  -2   5   6 39.4264 8.17811  13
   1  -5  -6 2270.25 83.2221   9
   1  -5  -6 2351.70 81.0198  12
  -1  -5   6 2354.63 81.8789   5
   1  -5  -6 2345.26 79.4544   3
  -1   5   6 2418.94 81.8527  13
  -1   5   6 2329.81 82.8803   2
   1   5  -6 2395.65 82.9339   8
   1   5  -6 2429.20 84.8515  14
   1   5  -6 2391.77 82.7922   1
   0  -5  -6 8.95950 4.83333   3
   0  -5   6 11.2115 6.15771   5
   0  -5  -6 2.96934 5.46618  12
   0   5   6 2.30067 5.52602   2
   0   5  -6 16.9034 6.83738   8
  -1  -5  -6 218.676 12.8974   3
  -1  -5  -6 229.631 15.4215  12
   1  -5   6 228.405 13.8387   5
  -1   5  -6 226.019 16.5634   8
   1   5   6 215.442 13.3892   2
   2  -5   6 1020.67 39.8549   5
  -2  -5  -6 1139.43 46.6142  10
  -2  -5  -6 1069.10 40.5933   3
  -2   5  -6 940.720 42.5455   8
   2   5   6 1064.24 38.4875   2
  -3  -5  -6 346.664 19.5640   3
   3  -5   6 370.929 18.9462   5
  -3  -5  -6 368.585 24.6809  10
  -3   5  -6 351.714 22.6609   8
   3   5   6 344.649 24.6456   6
   3   5   6 337.342 15.5906   2
  -3   5  -6 328.652 21.4565  13
  -3   5  -6 377.555 18.1786   4
  -4  -5  -6 105.063 16.2911  10
   4  -5   6 105.714 11.4610   5
   4   5   6 121.317 13.8439   6
  -4   5  -6 145.602 17.0651  13
  -4   5  -6 121.168 12.2505   4
  -5  -5  -6 213.319 22.8833  10
   5  -5   6 198.813 15.9238   5
   5   5   6 223.861 21.0253   1
   5   5   6 189.644 19.4124  12
   5   5   6 192.460 18.3120   6
  -5   5  -6 218.025 20.4760  13
  -5   5  -6 220.287 17.9918   4
  -6  -5  -6 214.201 24.1281  10
   6  -5   6 180.203 15.9367   5
  -6   5  -6 228.845 23.9243  13
   6   5   6 196.691 19.7805  12
  -6   5  -6 231.314 19.6910   4
   6   5   6 206.338 20.6127   6
   6   5   6 185.597 20.5504   1
   7  -5   6 0.66219 8.48104   5
  -7  -5  -6 18.4675 15.4887  10
  -7   5  -6 -6.2543 10.4153   4
   7   5   6 0.42765 12.0495   6
   7   5   6 6.13624 13.5872   1
  -7   5  -6 16.4331 15.1692  13
   7   5   6 -3.9037 8.56402  12
  -8  -5  -6 45.8796 19.5610  10
  -8   5  -6 32.1340 14.5009   4
   8   5   6 54.2733 15.6123   6
   8   5   6 50.9897 17.8220   1
  -8   5  -6 37.3677 18.4781  13
   8   5   6 45.5324 15.7233  12
  -9  -5  -6 73.4686 24.1114  10
  -9   5  -6 68.8899 18.1314   4
   9   5   6 83.4645 18.7025   6
  -9   5  -6 58.2612 21.2378  13
 -10  -5  -6 -23.824 17.8706  10
  10  -5   6 -24.293 16.3100   1
  10   5   6 2.06323 17.3240   6
  10   5   6 28.0785 19.9748   1
 -10   5  -6 -14.376 16.1427   4
  11  -6  -6 15.0771 22.5158   9
  11  -6  -6 -0.4871 15.4511   1
  11   6  -6 9.83383 15.5987   6
 -11   6   6 8.05720 20.0329  13
  10  -6  -6 38.2919 21.6016   9
  10  -6  -6 34.7311 15.8002   1
  10   6  -6 7.71766 10.6577   1
 -10   6   6 9.79875 14.3566  13
  10   6  -6 29.2099 15.3101   6
   9  -6  -6 264.075 25.3549   1
   9  -6  -6 256.073 30.8241   9
   9   6  -6 272.710 21.2161   1
   9   6  -6 242.553 25.3526   6
  -9   6   6 268.947 29.7194  13
   8  -6  -6 -3.6787 14.0729   9
   8  -6  -6 -3.3803 12.0468   1
   8   6  -6 0.49858 12.0342  12
  -8   6   6 13.3626 11.8141  13
   8   6  -6 -17.101 11.3088   6
   8   6  -6 18.7660 8.70272   1
   7  -6  -6 341.385 30.5661   9
   7  -6  -6 272.387 23.6183   1
   7   6  -6 278.445 19.2987   1
   7   6  -6 310.878 20.1389  14
   7   6  -6 286.708 23.6174   6
   7   6  -6 326.482 22.6981  12
  -7   6   6 324.788 27.7379  13
   6  -6  -6 -7.7629 11.5521   9
   6  -6  -6 17.2185 10.7646   1
   6   6  -6 0.04589 6.97650   1
  -6   6   6 -0.2242 11.4556  13
   6   6  -6 3.94775 10.3683  12
   6   6  -6 10.7115 8.92300   6
   6   6  -6 0.96373 4.94788   8
   6   6  -6 -5.0094 7.29280  14
   5  -6  -6 56.6509 12.0462   1
   5  -6  -6 42.4181 14.1859   9
   5   6  -6 35.9925 9.72409  12
   5   6  -6 51.9310 7.89802   8
   5   6  -6 44.9409 9.15508   1
   5   6  -6 56.3851 9.83331  14
   5   6  -6 34.8393 12.2740   6
  -5   6   6 66.4156 14.1420  13
  -4  -6   6 106.452 14.1013   5
   4  -6  -6 112.164 15.5743   9
   4  -6  -6 102.875 7.43332  12
   4   6  -6 104.745 12.6023  14
  -4   6   6 115.699 14.7505  13
  -4   6   6 111.788 15.6777   2
   4   6  -6 76.1426 10.4036   1
   4   6  -6 86.6896 9.82725   8
   3  -6  -6 535.795 23.8803   3
   3  -6  -6 514.531 29.2188   9
   3  -6  -6 513.536 21.8132  12
  -3  -6   6 550.618 26.8820   5
   3   6  -6 523.817 24.3021   8
  -3   6   6 525.156 26.3432  13
   3   6  -6 537.381 27.3549  14
  -3   6   6 534.077 28.6610   2
   3   6  -6 532.569 19.6905  13
   3   6  -6 522.711 25.6713   1
   2  -6  -6 107.796 14.4061   9
   2  -6  -6 76.8471 8.45199   3
  -2  -6   6 81.8812 11.4994   5
   2  -6  -6 76.3601 8.58601  12
  -2   6   6 87.8194 10.8918  13
  -2   6   6 96.3450 13.1758   2
   2   6  -6 73.6342 11.1097   1
   2   6  -6 73.7469 9.53173   8
   1  -6  -6 575.495 24.9038   3
  -1  -6   6 602.164 30.8188   3
   1  -6  -6 596.170 26.5945  12
  -1  -6   6 597.744 27.3920   5
   1   6  -6 597.533 28.5286   1
   1   6  -6 632.782 28.6165   8
  -1   6   6 608.295 26.3860  13
  -1   6   6 592.849 28.6169   2
   0  -6   6 296.266 19.6680   3
   0  -6  -6 257.256 14.9024   3
   0  -6  -6 275.928 16.9735  12
   0  -6   6 310.933 17.1219   5
   0   6  -6 272.217 18.3402   8
   0   6   6 264.610 17.1328   2
   1  -6   6 1120.63 47.0460   3
   1  -6   6 1057.70 41.8238   5
  -1  -6  -6 1129.96 42.1339   3
  -1   6  -6 1112.72 45.7681   8
   1   6   6 1115.79 42.4891   2
  -1   6  -6 1021.46 42.5996  13
   2  -6   6 13.8520 6.58696   5
  -2  -6  -6 11.6267 7.12602   3
  -2  -6  -6 -3.0590 9.76106  10
   2   6   6 16.5041 6.84874   2
  -2   6  -6 12.8874 9.56914   8
  -2   6  -6 8.79703 8.04884  13
  -3  -6  -6 99.3691 17.0260  10
   3  -6   6 105.951 11.1796   5
  -3  -6  -6 113.189 13.1045   3
   3   6   6 125.926 10.0809   2
  -3   6  -6 130.086 14.9330   8
  -3   6  -6 91.8714 13.8289  13
   4  -6   6 19.9128 7.68088   5
  -4  -6  -6 43.4390 13.9507  10
  -4  -6  -6 43.6829 10.8780   3
  -4   6  -6 25.4797 12.0252   8
  -4   6  -6 39.9310 12.4862  13
   4   6   6 24.9524 9.67501   6
  -5  -6  -6 83.8593 16.1169  10
   5  -6   6 37.6990 8.96034   5
  -5   6  -6 79.4425 11.9478   4
   5   6   6 73.7106 14.6965   1
  -5   6  -6 82.5299 14.4902  13
   5   6   6 92.2121 14.3120   6
   6  -6   6 -8.3176 7.48164   5
  -6  -6  -6 10.1494 14.3251  10
   6   6   6 -10.078 10.5798   1
  -6   6  -6 18.0155 14.2017  13
   6   6   6 11.8723 12.5212   6
  -6   6  -6 2.08680 11.0115   4
   6   6   6 -3.4863 11.9487  12
  -7  -6  -6 410.804 36.0664  10
  -7   6  -6 441.952 29.5804   4
   7   6   6 376.342 31.0647  12
   7   6   6 413.104 29.9208   6
  -7   6  -6 383.762 33.7120  13
   7   6   6 396.471 32.1554   1
  -8  -6  -6 -12.406 16.0938  10
   8   6   6 -2.9624 14.2443   6
  -8   6  -6 2.12450 16.5415  13
   8   6   6 -0.8514 15.1601   1
  -8   6  -6 9.91819 13.8083   4
  -9  -6  -6 31.0667 21.4879  10
   9   6   6 37.2449 20.1661   1
  -9   6  -6 36.0796 20.5759  13
  -9   6  -6 33.2676 17.3474   4
   9   6   6 44.1513 18.0972   6
 -10  -6  -6 29.5649 22.3377  10
  10  -6   6 9.48433 22.8751   1
 -10   6  -6 3.88050 20.3017  13
 -10   6  -6 12.8652 20.4852   4
  10   6   6 0.85106 16.8617   6
  10  -7  -6 -3.4635 15.9127   1
  10  -7  -6 10.7316 20.2325   9
  10   7  -6 9.55252 11.9966   1
  10   7  -6 34.1999 16.9961   6
 -10   7   6 39.8515 21.6981  13
   9  -7  -6 116.583 26.9192   9
   9  -7  -6 90.9617 20.6215   1
  -9   7   6 131.611 23.8959  13
   9   7  -6 132.902 21.7357   6
   9   7  -6 158.549 17.5949   1
   8  -7  -6 92.3405 18.6538   1
   8  -7  -6 123.719 23.4923   9
   8   7  -6 92.4967 14.2469   1
   8   7  -6 74.9538 17.5336   6
  -8   7   6 73.0976 19.2247  13
   7  -7  -6 28.4474 17.9272   9
   7  -7  -6 8.94060 12.6953   1
   7   7  -6 19.6988 13.7501   6
   7   7  -6 23.6934 10.6648  12
  -7   7   6 44.3341 16.7812  13
   7   7  -6 32.4637 10.4240   1
   6  -7  -6 385.762 28.7680   1
   6  -7  -6 394.572 33.5362   9
  -6   7   6 392.346 28.4669  13
   6   7  -6 410.133 23.6875   1
   6   7  -6 414.808 28.6946   6
   6   7  -6 364.360 25.1505  12
   5  -7  -6 103.272 18.9122   9
   5   7  -6 129.363 17.7268   6
  -5   7   6 91.0442 17.7783   2
   5   7  -6 118.410 10.6179   8
   5   7  -6 99.8505 13.2027   1
  -5   7   6 123.989 17.5390  13
  -4  -7   6 488.577 34.8108   3
   4  -7  -6 521.089 25.9257   3
   4  -7  -6 508.313 31.5005   9
   4   7  -6 568.150 24.8708   8
  -4   7   6 581.984 32.7124   2
   4   7  -6 593.052 28.6131   1
  -4   7   6 515.987 30.1859  13
   3  -7  -6 16.6132 10.7249   9
  -3  -7   6 -8.5672 8.42593   5
   3  -7  -6 0.92757 6.10032   3
   3  -7  -6 -5.8428 5.10126  12
  -3  -7   6 13.3527 9.07213   3
   3   7  -6 -2.7019 8.49202   1
  -3   7   6 -11.774 8.90329  13
  -3   7   6 -7.1941 10.4287   2
   3   7  -6 13.1215 7.21423   8
   2  -7  -6 440.049 27.0087   9
  -2  -7   6 423.972 27.0931   3
   2  -7  -6 461.402 22.1385   3
   2  -7  -6 447.985 21.4766  12
  -2  -7   6 459.318 24.4178   5
   2   7  -6 421.974 25.3254   1
  -2   7   6 416.102 22.7778  13
   2   7  -6 440.049 17.7997  13
  -2   7   6 430.375 26.1016   2
   2   7  -6 427.745 22.6052   8
  -1  -7   6 1540.61 57.3115   5
   1  -7  -6 1521.88 56.3100  12
  -1  -7   6 1528.88 61.6507   3
   1  -7  -6 1529.00 55.5610   3
   1   7  -6 1469.13 57.5354   8
   1   7  -6 1483.62 53.1452  13
  -1   7   6 1470.87 59.0178   2
   1   7  -6 1518.94 59.4657   1
   0  -7  -6 74.7199 10.6043   3
   0  -7   6 87.1144 11.4791   5
   0  -7   6 80.0892 14.8818   3
   0   7  -6 76.9929 12.7572   8
   0   7  -6 72.7535 9.90167  13
   0   7   6 67.8199 12.3540   2
   1  -7   6 38.6464 10.8326   3
   1  -7   6 19.1302 7.68561   5
  -1  -7  -6 13.5423 7.50457   3
  -1   7  -6 16.2895 9.54427   8
  -1   7  -6 13.6532 7.64026  13
   1   7   6 34.7565 9.66185   2
   2  -7   6 185.322 14.8984   5
  -2  -7  -6 213.446 23.5646  10
  -2  -7  -6 167.793 15.9425   3
  -2   7  -6 175.616 18.6281   8
   2   7   6 179.640 14.8695   2
  -2   7  -6 200.435 17.5006  13
   3  -7   6 101.675 11.3309   5
  -3  -7  -6 106.672 13.9609   3
  -3  -7  -6 87.8993 17.3623  10
   3   7   6 105.560 10.9339   2
  -3   7  -6 122.698 17.0716   8
  -3   7  -6 110.598 15.1046  13
  -4  -7  -6 176.409 18.0450   3
   4  -7   6 147.381 13.7081   5
  -4  -7  -6 172.684 22.6420  10
  -4   7  -6 154.261 19.4457   8
  -4   7  -6 145.216 18.5273  13
   5  -7   6 5.52400 8.01889   5
  -5  -7  -6 1.04112 10.9448   3
  -5  -7  -6 11.3596 14.6508  10
   5   7   6 -8.9428 12.6192   1
  -5   7  -6 6.67519 12.8220  13
   5   7   6 -2.5872 12.3046   6
  -5   7  -6 6.38546 12.6896   8
  -6  -7  -6 52.7442 19.1128  10
  -6   7  -6 77.0577 17.7332  13
   6   7   6 51.0637 13.6420  12
   6   7   6 62.7837 16.8028   1
   6   7   6 53.7629 13.7999   6
  -7  -7  -6 17.4307 17.7975  10
   7   7   6 3.30146 14.8676   6
   7   7   6 13.3070 14.9628   1
  -7   7  -6 -9.6685 15.2822  13
  -8  -7  -6 42.6375 20.3781  10
  -8   7  -6 65.0571 20.8262  13
   8   7   6 7.73590 17.8083   1
   8   7   6 25.0373 17.2865   6
  -9  -7  -6 115.465 27.6585  10
  -9   7  -6 113.101 26.1480  13
   9   7   6 161.785 24.9258   6
   9   7   6 94.5670 23.2223   1
  10  -8  -6 77.8823 27.9926   9
  10  -8  -6 44.1490 20.6087   1
 -10   8   6 115.782 26.3774  13
  10   8  -6 92.5906 17.6350   1
  10   8  -6 92.9930 22.2601   6
   9  -8  -6 28.8466 21.0413   9
   9  -8  -6 15.3820 16.0498   1
   9   8  -6 -15.497 15.2410   6
  -9   8   6 17.9876 18.7723  13
   9   8  -6 21.3137 13.1202   1
   8  -8  -6 9.18411 17.9792   9
   8  -8  -6 15.9722 15.2528   1
  -8   8   6 -26.172 14.6799  13
   8   8  -6 19.0036 12.2848   1
   8   8  -6 -1.6018 14.9417   6
   7  -8  -6 63.2748 17.7046   1
   7  -8  -6 26.4334 17.1789   9
   7   8  -6 66.3483 17.7056   6
  -7   8   6 33.3754 16.9253  13
   7   8  -6 59.0077 13.5640   1
  -6  -8   6 295.207 28.9262   3
   6  -8  -6 294.205 30.0782   9
   6   8  -6 323.477 28.0254   6
  -6   8   6 328.595 29.7344  13
   6   8  -6 309.395 23.2799   1
  -5  -8   6 104.428 19.5111   3
   5  -8  -6 75.7153 13.5744   3
   5  -8  -6 98.3807 18.8716   9
  -5   8   6 92.3516 18.8390   2
   5   8  -6 72.0532 14.0987   1
  -5   8   6 109.819 17.3176  13
  -4  -8   6 271.329 25.5229   3
   4  -8  -6 244.888 17.7905   3
   4  -8  -6 241.884 25.2957   9
  -4   8   6 229.108 24.7033   2
   4   8  -6 216.856 16.3486   8
  -4   8   6 246.794 21.5145  13
   4   8  -6 275.588 22.0013   1
  -3  -8   6 154.821 18.8164   3
  -3  -8   6 148.795 17.3565   5
   3  -8  -6 163.937 15.5349   3
   3  -8  -6 190.060 22.3239   9
  -3   8   6 208.899 19.3191  13
   3   8  -6 172.813 15.2755   8
  -3   8   6 188.540 21.4858   2
   3   8  -6 156.973 17.3925   1
  -2  -8   6 704.123 34.7183   5
  -2  -8   6 770.822 39.5356   3
   2  -8  -6 779.486 39.2176   9
   2  -8  -6 718.630 31.7779  12
   2  -8  -6 750.003 32.8776   3
  -2   8   6 717.320 37.4799   2
   2   8  -6 791.761 36.9239   1
   2   8  -6 715.040 33.4425   8
  -2   8   6 720.171 33.1605  13
  -1  -8   6 65.3419 11.9033   5
  -1  -8   6 40.1261 11.5384   3
   1   8  -6 53.6220 7.66467  13
  -1   8   6 81.9329 15.3537   2
   1   8  -6 64.7879 13.5553   1
   1   8  -6 62.7491 11.0088   8
   0  -8   6 151.680 19.9981   3
   0  -8   6 158.727 15.6903   5
   0  -8  -6 169.764 15.3369   3
   0   8  -6 165.301 13.8224  13
   0   8   6 180.780 18.4400   2
   0   8  -6 190.009 18.6513   8
  -1  -8  -6 42.5965 11.0965   3
   1  -8   6 52.6082 10.4195   5
  -1  -8  -6 49.4434 15.9910  10
   1  -8   6 5.93913 12.5355   3
  -1   8  -6 29.3240 9.79665  13
  -1   8  -6 34.7233 11.9494   8
   1   8   6 64.9422 12.6726   2
  -2  -8  -6 -2.1567 8.25258   3
  -2  -8  -6 3.01838 13.5308  10
   2  -8   6 11.3504 7.92359   5
   2  -8   6 -3.8499 8.74436   3
  -2   8  -6 -2.1875 8.40848  13
  -2   8  -6 -10.140 9.92225   8
   2   8   6 8.91771 8.60994   2
  -3  -8  -6 155.755 17.0161   3
  -3  -8  -6 155.633 23.2234  10
   3  -8   6 193.476 15.7455   5
  -3   8  -6 177.453 18.7322  13
  -3   8  -6 102.761 18.0178   8
   3   8   6 180.508 15.2819   2
  -4  -8  -6 674.271 42.9945  10
  -4  -8  -6 642.638 34.6138   3
   4  -8   6 686.289 30.9395   5
  -4   8  -6 711.028 37.8526  13
  -4   8  -6 688.279 37.4550   8
  -5  -8  -6 4.04929 15.2932  10
  -5  -8  -6 -3.8761 11.4964   3
  -5   8  -6 -5.5809 13.4724   8
  -5   8  -6 23.1485 15.2475  13
   5   8   6 20.0343 15.2909   1
   5   8   6 13.1003 14.5976   6
  -6  -8  -6 -7.7081 16.8277  10
   6   8   6 19.8637 12.8327   6
  -6   8  -6 31.8090 17.7317  13
   6   8   6 11.0931 15.7863   1
  -7  -8  -6 31.5045 20.5410  10
  -7   8  -6 3.02152 16.1039  13
   7   8   6 18.3227 17.7075   6
   7   8   6 -3.4623 16.1692   1
  -8  -8  -6 53.1201 22.7364  10
   8   8   6 98.0214 22.7487   6
   8   8   6 65.7078 22.0960   1
  -8   8  -6 78.2905 23.2586  13
   9  -9  -6 20.5327 21.6975   9
   9  -9  -6 65.6757 22.5771   1
  -9   9   6 49.2617 22.5319  13
   9   9  -6 46.5795 16.1440   1
   9   9  -6 95.8066 22.6092   6
  -8  -9   6 118.268 24.8179   3
   8  -9  -6 57.4436 21.6818   1
   8  -9  -6 149.453 29.0570   9
   8   9  -6 131.471 19.5607   1
   8   9  -6 100.485 22.4886   6
  -8   9   6 114.795 23.5740  13
   7  -9  -6 28.1198 18.3356   9
  -7  -9   6 26.2666 18.0821   3
   7   9  -6 19.3542 17.0951   6
  -7   9   6 4.66633 16.4979  13
   7   9  -6 31.4388 14.1816   1
   6  -9  -6 62.4867 19.6758   9
   6  -9  -6 65.0911 15.0769   3
  -6  -9   6 70.2352 20.3750   3
   6   9  -6 74.6012 15.9372   1
  -6   9   6 87.1212 20.2862  13
  -6   9   6 95.1911 22.3414   2
  -5  -9   6 201.328 23.9964   3
   5  -9  -6 201.770 27.3329   9
   5  -9  -6 243.826 21.4956   3
  -5   9   6 207.559 22.8912  13
   5   9  -6 225.257 22.3731   1
  -5   9   6 216.661 27.0583   2
   4  -9  -6 177.533 24.0834   9
  -4  -9   6 210.750 24.7234   3
   4  -9  -6 237.569 19.9170   3
  -4   9   6 206.968 24.9293   2
  -4   9   6 186.162 21.1384  13
   4   9  -6 148.934 19.4428   1
   3  -9  -6 22.5131 14.1649   9
   3  -9  -6 44.4275 10.6252   3
  -3  -9   6 20.7366 14.5707   3
  -3   9   6 20.7351 10.7027  13
   3   9  -6 24.4764 9.61629   8
  -3   9   6 37.8581 15.4142   2
   3   9  -6 19.0322 12.1814   1
  -2  -9   6 151.208 17.9132   5
   2  -9  -6 139.372 15.0369   3
  -2  -9   6 139.303 20.9548   3
  -2   9   6 126.590 19.1774   2
  -2   9   6 151.402 16.2328  13
   2   9  -6 114.941 15.1631   8
   2   9  -6 110.088 18.0411   1
  -1  -9   6 43.4534 15.3187   3
  -1  -9   6 40.5123 11.8399   5
   1  -9  -6 55.9374 12.3032   3
  -1   9   6 38.0715 14.0679   2
   1   9  -6 47.9464 11.6393   8
   0  -9   6 1.83241 9.67985   3
   0  -9  -6 22.0779 9.45696   3
   0  -9   6 0.86724 9.19013   5
   0   9  -6 7.38655 11.1669   8
   0   9   6 -8.2891 9.81699   2
   1  -9   6 39.0576 10.6382   5
  -1  -9  -6 25.5716 10.4855   3
   1  -9   6 13.8207 14.2665   3
  -1  -9  -6 19.4207 15.9384  10
  -1   9  -6 30.3012 10.3680  13
  -1   9  -6 38.1292 12.7297   8
   1   9   6 42.4577 13.0481   2
  -2  -9  -6 179.273 26.2343  10
   2  -9   6 182.572 23.7819   3
  -2  -9  -6 155.036 17.4924   3
   2  -9   6 146.397 15.7255   5
  -2   9  -6 117.926 15.7113  13
   2   9   6 137.810 16.5346   2
  -2   9  -6 116.957 18.3971   8
   3  -9   6 75.2165 12.5270   5
   3  -9   6 56.5731 18.2501   3
  -3  -9  -6 68.7094 20.1365  10
  -3  -9  -6 70.6969 15.5115   3
  -3   9  -6 56.4086 14.5424  13
  -3   9  -6 60.8556 16.4452   8
  -4  -9  -6 -11.083 12.4819   3
  -4  -9  -6 -4.5606 16.1846  10
  -4   9  -6 -2.8714 11.7630  13
  -4   9  -6 -11.680 13.6472   8
  -5  -9  -6 191.423 22.9675   3
  -5  -9  -6 231.182 30.6738  10
   5   9   6 209.835 26.8648   1
  -5   9  -6 186.717 23.6175  13
  -6  -9  -6 -25.521 16.6128  10
   6   9   6 30.2889 18.2201   6
  -6   9  -6 38.6006 17.3313  13
   6   9   6 4.07637 17.1511   1
  -7  -9  -6 28.5084 22.6873  10
   7   9   6 9.06467 18.3677   6
   7   9   6 17.3314 19.5003   1
  -7   9  -6 -15.795 16.1984  13
  -8  -9  -6 18.2295 21.7626  10
   8   9   6 -2.6196 13.9877   6
  -8   9  -6 -6.8306 18.5950  13
   8   9   6 44.9598 22.4691   1
   7 -10  -6 43.9099 21.5211   9
  -7 -10   6 114.563 24.1456   3
   7  10  -6 79.0916 18.8331   1
   7  10  -6 89.7905 22.7993   6
  -7  10   6 89.7211 21.3305  13
  -6 -10   6 10.4469 17.4645   3
   6 -10  -6 -12.890 18.2613   9
  -6  10   6 15.8820 20.6239   2
  -6  10   6 -10.263 14.5291  13
   6  10  -6 12.9974 14.4376   1
   5 -10  -6 23.8677 17.8122   9
  -5 -10   6 25.3891 17.8167   3
  -5  10   6 13.0501 18.5947   2
  -5  10   6 26.5587 16.5821  13
   5  10  -6 21.3085 15.2234   1
  -4 -10   6 47.9764 17.8806   3
   4 -10  -6 30.8758 11.2310   3
   4 -10  -6 28.7870 17.6174   9
  -4  10   6 36.6395 15.1560  13
   4  10  -6 13.7158 13.4706   1
  -4  10   6 39.7371 18.7683   2
   3 -10  -6 462.805 27.3078   3
  -3 -10   6 409.479 34.6494   3
   3 -10  -6 369.167 34.2607   9
   3  10  -6 442.651 32.5828   1
  -3  10   6 409.137 34.8542   2
  -2 -10   6 75.5812 19.4659   3
   2 -10  -6 67.4145 14.0222   3
   2  10  -6 77.6362 13.7282   8
  -2  10   6 69.0055 19.6213   2
   2  10  -6 50.1053 16.7105   1
  -1 -10   6 43.9787 17.2647   3
   1 -10  -6 17.0026 10.0313   3
  -1  10   6 55.4641 16.0955   2
   1  10  -6 21.9502 10.9061   8
   0 -10   6 19.5336 11.6498   5
   0 -10  -6 25.2906 11.1570   3
   0 -10   6 25.5673 16.2355   3
   0  10   6 23.6937 13.3852   2
   0  10  -6 22.6174 12.3578   8
   1 -10   6 249.952 27.9119   3
   1 -10   6 240.442 20.4115   5
  -1 -10  -6 224.238 30.5597  10
  -1 -10  -6 247.025 22.3701   3
  -1  10  -6 284.854 24.7293   8
   1  10   6 220.796 22.6111   2
   2 -10   6 109.078 15.1691   5
  -2 -10  -6 98.4996 16.2193   3
   2 -10   6 80.3935 19.9301   3
  -2 -10  -6 97.5926 23.9932  10
  -2  10  -6 122.489 19.7740   8
   2  10   6 91.4858 16.0644   2
   3 -10   6 193.783 27.0554   3
  -3 -10  -6 154.954 27.4443  10
  -3 -10  -6 157.796 20.1146   3
  -3  10  -6 186.540 20.7838  13
  -3  10  -6 190.217 24.2856   8
  -4 -10  -6 83.5794 24.8477  10
   4 -10   6 112.110 22.6678   3
  -4 -10  -6 137.693 19.8309   3
  -4  10  -6 104.918 18.3547  13
  -5 -10  -6 29.5643 21.7455  10
   5 -10   6 2.21833 17.4128   3
  -5 -10  -6 -2.9340 13.5170   3
  -5  10  -6 20.6555 18.0396  13
  -6 -10  -6 -22.400 19.2304  10
   6  10   6 5.43048 19.2496   1
  -6  10  -6 21.1799 19.3038  13
   6 -11  -6 -17.601 17.1046   9
  -6 -11   6 16.0841 19.7252   3
   6  11  -6 12.8757 17.2781   1
  -6  11   6 21.5328 21.4293   2
  -5 -11   6 51.4278 20.5014   3
   5 -11  -6 27.0364 19.1692   9
  -5  11   6 29.7672 21.2596   2
   5  11  -6 9.11675 16.6722   1
   4 -11  -6 37.7447 19.0500   9
  -4 -11   6 -26.545 10.9147   3
  -4  11   6 4.33842 18.3507   2
   4  11  -6 12.3996 16.5628   1
  -3 -11   6 19.0190 16.9640   3
   3  11  -6 -1.9848 16.0143   1
  -3  11   6 -7.5987 16.1642   2
  -2 -11   6 115.514 23.1978   3
   2  11  -6 110.906 21.0681   1
  -2  11   6 92.0282 20.5266   2
  -1 -11   6 22.3189 17.7702   3
   1 -11  -6 39.8761 12.2718   3
  -1  11   6 7.50701 17.1554   2
   0 -11  -6 -12.872 10.2790   3
   0 -11   6 -17.441 13.8954   3
   0  11   6 16.8479 16.8355   2
   0  11  -6 -15.645 13.1704   8
  -1 -11  -6 13.0601 20.4003  10
  -1 -11  -6 24.7804 14.7110   3
   1 -11   6 32.6736 17.9630   3
  -1  11  -6 24.9999 14.6961   8
   1  11   6 34.4648 15.7549   2
   2 -11   6 117.589 23.2780   3
  -2 -11  -6 118.966 26.9266  10
  -2 -11  -6 112.437 18.8900   3
  -3 -11  -6 58.6423 16.3479   3
   3 -11   6 79.7540 21.0126   3
  -3 -11  -6 40.9601 22.4302  10
   4 -11   6 37.0245 20.5407   3
  -4 -11  -6 12.4275 14.3080   3
  -4 -11  -6 2.42372 21.2444  10
  -5 -11  -6 93.1976 27.5547  10
  -5 -11  -6 71.2678 21.6875   3
   5 -11   6 85.7926 24.3177   3
   4  12  -6 39.4013 20.1600   1
  -3 -12   6 -4.6956 18.1888   3
  -3  12   6 28.5801 19.9233   2
   3  12  -6 25.7707 18.7049   1
  -2 -12   6 -4.6123 13.5298   3
  -2  12   6 -3.2504 20.5848   2
   2  12  -6 5.86923 18.4340   1
  -1 -12   6 5.29660 18.2302   3
  -1  12   6 8.03095 16.9817   2
   0 -12   6 386.393 36.9666   3
   0 -12  -6 357.464 41.1702  10
   0  12   6 356.235 33.6272   2
   1 -12   6 30.0084 19.0919   3
  -1 -12  -6 -2.6800 20.7042  10
   1  12   6 38.3302 18.4174   2
  -2 -12  -6 37.5085 24.4835  10
   2 -12   6 36.4266 19.9677   3
  12   0  -7 10.6328 21.6403   9
  11   0  -7 91.4972 11.4906   1
  11   0  -7 113.916 25.4459   9
  10   0  -7 -18.393 14.9886   9
  10   0  -7 1.13531 6.70726   1
   9   0  -7 445.565 23.4928  12
   9   0  -7 475.085 21.4193   1
   9   0  -7 471.914 22.7915   6
   9   0  -7 590.244 38.8315   9
   8   0  -7 -0.3582 4.44810   1
   8   0  -7 -8.8931 10.8877   9
   8   0  -7 -3.4532 5.86231  12
   8   0  -7 -7.6831 5.42491   6
   7   0  -7 4815.09 156.682   1
   7   0  -7 4718.90 168.332   9
   7   0  -7 4921.39 158.947   6
   7   0  -7 4854.94 159.527  12
   7   0  -7 4835.30 156.275   1
   6   0  -7 4.56017 2.76777   1
   6   0  -7 0.42381 5.10089  12
   6   0  -7 -1.8091 7.84651   9
   6   0  -7 -1.4224 2.69106   1
   5   0  -7 331.080 20.9007   9
   5   0  -7 347.558 13.2715   1
   5   0  -7 359.638 13.3596   1
   5   0  -7 371.398 16.6520  12
   4   0  -7 -0.0421 1.79174   1
   4   0  -7 1.59424 1.71424   1
   3   0  -7 432.949 15.9481   1
   3   0  -7 435.772 16.9552   3
   3   0  -7 434.771 16.0980   1
   3   0  -7 418.507 18.7987   7
   2   0  -7 1.23356 2.18993   3
   2   0  -7 0.45975 2.28568   1
   2   0  -7 2.86825 2.54899   1
   2   0  -7 -2.4816 2.56632  10
   2   0  -7 0.14599 2.87724   7
  -1   0   7 1630.06 62.9453  11
   1   0  -7 1769.33 55.6205   9
  -1   0   7 1698.69 60.9003   2
   1   0  -7 1759.69 59.3924   1
   1   0  -7 1781.36 59.4262   1
   1   0  -7 1703.24 58.0426   7
   0   0  -7 1.23201 3.40736   1
   0   0   7 0.49890 4.18170  11
   0   0  -7 1.23114 1.41588  10
   0   0  -7 1.63612 2.95889   7
   0   0  -7 -2.8062 1.81764   9
   0   0  -7 0.85124 5.17953  12
   0   0   7 0.32218 3.92961   2
   0   0  -7 -3.3249 4.20156   1
   1   0   7 413.040 18.6898  14
   1   0   7 426.844 19.0540  11
   1   0   7 440.462 19.6625   6
  -1   0  -7 409.274 16.3902  10
  -2   0  -7 2.22251 3.61572  10
   2   0   7 1.35935 5.96770  12
   2   0   7 -1.3250 3.71040  14
   2   0   7 5.00407 4.14878  11
   2   0   7 6.93205 5.52963   6
   3   0   7 1407.62 49.3236  11
  -3   0  -7 1407.83 51.9412   4
   3   0   7 1365.83 51.1064   6
   3   0   7 1368.98 48.6894  14
  -3   0  -7 1373.81 51.2041  10
   3   0   7 1373.05 52.5771  12
  -4   0  -7 -4.5114 6.95337   4
   4   0   7 0.76999 6.89628  12
  -4   0  -7 3.70418 6.47432  10
   4   0   7 0.96012 4.43239  11
   4   0   7 -1.9897 3.74752  14
   4   0   7 5.61376 5.97944   6
  -5   0  -7 234.845 19.6149   4
   5   0   7 177.973 15.1606   6
   5   0   7 214.929 17.6708  12
   5   0   7 195.701 11.9158  11
   5   0   7 197.754 11.7848  14
  -5   0  -7 191.438 17.7995  10
   6   0   7 0.45886 4.54375  14
   6   0   7 -6.0166 6.76202   6
   6   0   7 8.78284 10.0021  12
   6   0   7 11.1559 10.1854   1
  -6   0  -7 -13.319 8.52760  10
  -6   0  -7 -5.2082 9.52866   4
   6   0   7 -4.3015 4.34844  11
   7   0   7 76.9923 13.7616  12
   7   0   7 84.7123 12.4589   6
   7   0   7 69.4390 15.5337   1
  -7   0  -7 70.8139 15.7521   4
   8   0   7 -5.5313 8.91801   6
   8   0   7 -3.4711 11.6165  12
  -8   0  -7 -14.362 12.4345   4
   8   0   7 -8.6687 12.0223   1
   9   0   7 117.288 22.1595   1
  -9   0  -7 141.106 22.9699   4
   9   0   7 137.882 20.1534  12
 -10   0  -7 -21.874 16.5022   4
  10   0   7 4.68685 17.4371   1
 -11   0  -7 11.8401 20.8662   4
  11   0   7 21.5215 19.7992   1
  12  -1  -7 29.8983 23.6767   9
  12  -1  -7 27.3770 22.1051   7
  12  -1  -7 53.8731 12.3036   1
  12   1  -7 46.0642 24.0048   9
  11  -1  -7 -5.2741 16.8047   9
  11  -1  -7 19.1965 17.9893   7
  11  -1  -7 3.91584 8.40377   1
  11   1  -7 8.99996 6.11573   1
  11   1  -7 3.87627 18.1405   9
  10  -1  -7 119.766 20.6255   7
  10  -1  -7 148.370 27.1698   9
  10  -1  -7 126.930 12.7048   1
  10   1  -7 124.467 15.1130  12
  10   1  -7 122.237 10.6079   1
  10   1  -7 111.526 13.3677   6
  10   1  -7 67.9874 20.6083   9
   9  -1  -7 49.8289 7.77273  12
   9  -1  -7 63.1245 19.4396   9
   9  -1  -7 43.8117 8.50883   1
   9   1  -7 55.8024 7.00892   1
   9   1  -7 40.1771 9.65335   6
   9   1  -7 2.75677 14.4015   9
   9   1  -7 35.9936 10.1286  12
   8  -1  -7 415.132 20.0951   1
   8  -1  -7 429.892 30.9044   9
   8  -1  -7 443.914 19.5394   6
   8  -1  -7 437.770 20.2697  12
   8   1  -7 458.348 18.0465   1
   8   1  -7 415.252 30.8189   9
   8   1  -7 451.324 22.5878   6
   8   1  -7 429.760 23.1901  12
   7  -1  -7 744.650 39.0161   9
   7  -1  -7 804.348 29.1778   6
   7  -1  -7 732.973 28.8614   1
   7  -1  -7 719.774 36.0473   7
   7  -1  -7 746.582 28.9139   1
   7  -1  -7 751.684 29.3455  12
   7   1  -7 722.609 26.3704   1
   7   1  -7 746.285 27.2171   1
   7   1  -7 762.700 31.5741   6
   7   1  -7 768.660 31.9606  12
   6  -1  -7 291.749 20.5198   7
   6  -1  -7 292.902 14.2752  12
   6  -1  -7 295.985 13.8497   1
   6  -1  -7 273.785 20.7540   9
   6  -1  -7 293.494 13.7141   1
   6   1  -7 295.688 10.9656   1
   6   1  -7 303.847 17.2199  12
   6   1  -7 292.434 11.4939   1
   5  -1  -7 2103.26 77.0860   7
   5  -1  -7 2146.58 77.8748   9
   5  -1  -7 2160.67 71.1152   1
   5  -1  -7 2093.48 70.9084   1
   5   1  -7 2180.56 74.2545  12
   4  -1  -7 9.78016 3.22825   1
   4  -1  -7 9.89669 3.14598   1
   4  -1  -7 13.2343 6.43202   9
   4  -1  -7 8.33208 3.27331   5
   4  -1  -7 16.1779 6.51097   7
   4   1  -7 19.2392 6.45593  14
   4   1  -7 4.58067 1.34913   1
   4   1  -7 6.31316 1.42120   1
   3  -1  -7 3.92207 2.89885   1
   3  -1  -7 8.49983 2.84243   1
   3  -1  -7 10.5491 5.17739   7
   3  -1  -7 11.5088 3.39676   5
   3  -1  -7 3.28406 4.08788   9
   3  -1  -7 8.44512 2.73255   3
   3   1  -7 10.4042 2.53267   1
   3   1  -7 8.36627 2.26863   1
   3   1  -7 9.44044 4.02155  10
   3   1  -7 8.04158 5.32320  14
   2  -1  -7 1002.52 34.3570   1
   2  -1  -7 948.063 31.5126   3
   2  -1  -7 958.257 35.7931   7
   2  -1  -7 953.805 33.2362   9
   2  -1  -7 926.790 34.0948   1
   2   1  -7 970.124 33.6830   1
   2   1  -7 986.285 33.7747   4
   2   1  -7 984.702 36.7038   8
   2   1  -7 971.370 34.1607   3
   2   1  -7 989.106 33.8753  10
  -2   1   7 927.972 36.4827   2
   2   1  -7 956.614 37.8052  14
   2   1  -7 923.428 33.8302   1
   2   1  -7 938.469 33.3182   7
  -1  -1   7 12.6809 5.02827  14
  -1  -1   7 11.6988 5.32780   2
   1  -1  -7 20.8632 4.54542   1
   1  -1  -7 6.94467 3.58006   1
  -1  -1   7 13.2030 4.74658  11
   1  -1  -7 3.30957 4.27021   7
   1  -1  -7 8.31831 3.82220  12
   1   1  -7 9.02440 2.91131   9
  -1   1   7 6.22991 4.35234   2
   1   1  -7 12.9606 3.68038   1
   1   1  -7 7.77549 3.81023   1
   1   1  -7 12.9282 2.36009   7
   1   1  -7 13.8044 5.20218   8
   0  -1  -7 988.589 38.8347  12
   0  -1  -7 1027.96 38.2501   7
   0  -1  -7 1030.76 38.3930   1
   0  -1  -7 1043.21 35.9843  10
   0  -1   7 1015.99 39.0247  14
   0  -1   7 1048.30 38.2668  11
   0   1   7 1037.77 37.9150   2
   0   1  -7 1061.12 38.5213   1
   0   1  -7 1019.62 38.6208   1
   0   1  -7 1063.92 36.4234   9
   0   1   7 1014.69 38.9207  11
   1  -1   7 1699.88 59.3696  11
  -1  -1  -7 1699.75 58.3821  10
  -1  -1  -7 1712.11 60.6849   7
   1  -1   7 1674.97 60.1291  14
   1   1   7 1730.77 60.3840  11
  -1   1  -7 1725.00 59.4178   9
   1   1   7 1715.84 58.9209   2
   1   1   7 1755.29 61.2114   6
   2  -1   7 1285.42 45.6145  14
  -2  -1  -7 1211.61 45.3513  10
   2  -1   7 1249.28 44.5355  11
  -2   1  -7 1266.81 45.4503   4
   2   1   7 1219.25 46.4988   6
   2   1   7 1281.43 47.8487  12
   2   1   7 1250.05 45.5198  11
  -3  -1  -7 112.193 11.1086  10
   3  -1   7 95.0961 8.75790  14
  -3  -1  -7 84.2692 11.3717   4
   3  -1   7 98.5495 8.23514  11
   3   1   7 111.203 11.3047   6
  -3   1  -7 94.2972 10.1742   4
   3   1   7 83.7251 10.7539  12
   4  -1   7 222.899 14.3139   6
  -4  -1  -7 221.683 16.1245  10
  -4  -1  -7 227.861 18.2963   4
   4  -1   7 190.785 12.7710  14
   4  -1   7 212.772 11.2343  11
   4   1   7 231.338 15.4081   6
  -4   1  -7 225.483 15.8530   4
   4   1   7 213.748 15.0562  12
   5  -1   7 220.010 14.3477  14
   5  -1   7 232.658 11.1035  11
  -5  -1  -7 248.897 20.8555  10
   5  -1   7 221.062 15.7063   6
  -5  -1  -7 241.262 20.6899   4
   5   1   7 253.157 16.9165   6
  -5   1  -7 250.980 19.5677   4
   5   1   7 247.007 18.4018  12
   5   1   7 230.178 13.7669  11
  -6  -1  -7 25.6466 11.4046  10
   6  -1   7 23.5023 10.6586  12
   6  -1   7 27.6174 8.54828   6
   6  -1   7 24.4836 2.67227  11
   6  -1   7 16.0896 6.38136  14
  -6  -1  -7 41.2283 12.8003   4
  -6   1  -7 33.1657 9.85961   4
   6   1   7 17.2428 9.88203  12
   6   1   7 32.5824 12.2933   1
   6   1   7 19.6931 9.04541   6
   6   1   7 11.4682 6.53682  11
   7  -1   7 67.2897 11.2404   6
  -7  -1  -7 92.8081 17.3467   4
   7  -1   7 88.3547 14.0935  12
  -7  -1  -7 79.2250 16.7628  10
   7  -1   7 67.8844 15.6111   1
  -7   1  -7 90.5971 15.9790   4
   7   1   7 99.3490 15.9159  12
   7   1   7 86.7232 13.7728   6
   7   1   7 107.751 18.2156   1
   7   1   7 84.6849 9.42641  11
   8  -1   7 327.291 29.8916   1
  -8  -1  -7 316.605 30.0565  10
  -8  -1  -7 385.868 31.2647   4
   8   1   7 360.773 30.7618   1
   8   1   7 333.324 23.9317   6
   8   1   7 356.751 25.7623  12
  -8   1  -7 335.547 29.2295   4
  -9  -1  -7 26.2230 17.0802   4
  -9  -1  -7 37.6844 17.4698  10
   9  -1   7 52.7739 17.4162   1
   9   1   7 29.4035 12.7818   6
   9   1   7 47.7679 16.6708  12
   9   1   7 30.1650 16.9663   1
  -9   1  -7 24.8612 15.7998   4
  10  -1   7 25.0925 17.8144   1
 -10  -1  -7 44.2279 20.3409   4
 -10   1  -7 11.8859 17.3467   4
  10   1   7 30.3329 14.4395  12
  10   1   7 53.8432 19.2417   1
  11  -1   7 -4.9066 18.6816   1
 -11  -1  -7 0.05097 19.1810   4
  11   1   7 7.96597 18.8441   1
 -11   1  -7 7.80780 18.8401   4
  12  -2  -7 58.1064 26.2609   9
  12  -2  -7 43.6899 23.2272   7
  12  -2  -7 73.7625 13.9214   1
  12   2  -7 51.3570 24.6738   9
  11  -2  -7 57.7094 23.7081   9
  11  -2  -7 78.5304 22.5431   7
  11  -2  -7 81.2252 13.0852   1
  11   2  -7 49.5933 24.0671   9
  10  -2  -7 213.988 29.9197   9
  10  -2  -7 213.006 28.3571   7
  10  -2  -7 235.094 18.3365   1
  10   2  -7 230.762 14.1226   1
  10   2  -7 272.231 21.3239  12
  10   2  -7 255.962 19.8374   6
  10   2  -7 216.480 29.7528   9
   9  -2  -7 2.79844 7.48335   1
   9  -2  -7 15.5248 15.0187   7
   9  -2  -7 0.68734 14.7130   9
   9   2  -7 17.0144 9.10661  12
   9   2  -7 6.27958 9.15587  14
   9   2  -7 3.61654 4.92166   1
   9   2  -7 10.6968 14.9542   9
   9   2  -7 -0.0224 9.06527   6
   8  -2  -7 1580.89 68.8498   9
   8  -2  -7 1525.13 53.1977   6
   8  -2  -7 1575.12 53.7802  12
   8  -2  -7 1600.57 66.0336   7
   8  -2  -7 1616.16 57.6324   1
   8   2  -7 1606.48 59.6223   6
   8   2  -7 1558.18 59.9799  12
   8   2  -7 1548.86 53.5101   1
   8   2  -7 1587.75 62.4120  14
   7  -2  -7 202.779 13.6579   1
   7  -2  -7 210.424 10.7550  12
   7  -2  -7 208.780 20.2940   7
   7  -2  -7 173.971 20.4166   9
   7   2  -7 172.536 15.4827  12
   7   2  -7 194.269 9.86231   1
   7   2  -7 218.146 9.41121   1
   7   2  -7 193.087 17.5979  14
   7   2  -7 216.422 15.3738   6
   6  -2  -7 28.0022 6.10703   1
   6  -2  -7 29.0658 10.1670   9
   6  -2  -7 25.2423 4.47730   5
   6  -2  -7 18.7388 4.17605  12
   6  -2  -7 19.3898 5.46522   1
   6  -2  -7 15.0503 10.0664   7
   6   2  -7 18.4864 3.24348   1
   6   2  -7 17.8427 2.52998   1
   6   2  -7 10.3856 6.91563  12
   6   2  -7 17.1993 7.37186  14
   6   2  -7 24.8035 7.44102   6
   5  -2  -7 30.6113 4.09273   5
   5  -2  -7 29.4298 5.31569   1
   5  -2  -7 25.4656 5.55442   1
   5  -2  -7 20.1730 8.48808   7
   5  -2  -7 31.2415 9.02780   9
   5   2  -7 19.3461 6.83708  12
   5   2  -7 31.2661 2.60805   1
   5   2  -7 27.4796 8.45724  14
   5   2  -7 24.3460 2.54886   1
   4  -2  -7 1108.70 44.2025   7
   4  -2  -7 1151.11 43.6758   9
   4  -2  -7 1151.05 40.2447   1
   4  -2  -7 1099.17 40.2631   1
   4  -2  -7 1092.06 39.2141   3
   4   2  -7 1119.59 37.1012   1
   4   2  -7 1102.67 42.6611   8
   4   2  -7 1121.15 37.1033   1
   4   2  -7 1149.06 44.7816  14
   3  -2  -7 61.7929 6.83781  12
   3  -2  -7 55.8025 7.22607   9
   3  -2  -7 70.8558 6.69541   1
   3  -2  -7 56.9451 8.00175   7
   3  -2  -7 48.8593 5.98465   1
   3  -2  -7 58.0666 4.61018   3
   3   2  -7 50.7493 5.80134   4
  -3   2   7 65.7930 8.50998  13
   3   2  -7 54.3146 4.54616   1
   3   2  -7 53.2052 4.61476   1
   3   2  -7 71.2976 8.86257  14
   3   2  -7 50.8498 7.63089   8
   2  -2  -7 190.099 6.59034   3
   2  -2  -7 182.000 9.93301   9
   2  -2  -7 195.494 10.6670   1
   2  -2  -7 169.386 10.6235   1
   2  -2  -7 171.180 10.7311  12
   2  -2  -7 197.492 12.8726   7
   2   2  -7 192.158 8.75097   4
   2   2  -7 194.375 10.5515  10
   2   2  -7 190.090 9.96458   1
   2   2  -7 175.890 13.3558  14
   2   2  -7 206.678 13.1049   8
  -2   2   7 210.913 12.0907   2
   2   2  -7 192.593 9.65753   1
  -2   2   7 187.619 12.5164  13
   1  -2  -7 206.226 13.2886   7
   1  -2  -7 213.509 11.9720   1
   1  -2  -7 208.759 11.5721   1
  -1  -2   7 191.018 12.1468  11
   1  -2  -7 208.549 11.9584  12
   1  -2  -7 203.087 9.24901   9
  -1   2   7 222.183 12.2752   2
   1   2  -7 215.669 11.3974   1
   1   2  -7 210.189 11.2186   1
   1   2  -7 172.144 12.9697   8
   1   2  -7 222.558 14.3625  14
   0  -2   7 3640.29 120.022  14
   0  -2   7 3555.39 118.451   5
   0  -2  -7 3560.35 118.775  12
   0  -2  -7 3518.99 120.143   7
   0  -2   7 3539.95 118.200  11
   0   2  -7 3605.61 118.622   1
   0   2  -7 3645.62 118.953   1
   0   2   7 3600.34 117.655   2
   0   2  -7 3429.29 120.018   8
   1  -2   7 53.5867 7.67914   5
  -1  -2  -7 36.8406 6.49525  10
  -1  -2  -7 54.5985 7.58773  12
   1  -2   7 51.7239 6.22360  11
   1  -2   7 63.5166 7.52119  14
  -1  -2  -7 41.7120 7.92542   7
   1   2   7 57.7101 6.20005   2
  -1   2  -7 47.8593 5.25395   4
   2  -2   7 246.363 14.6276  14
   2  -2   7 259.178 12.9267  11
  -2  -2  -7 252.152 15.1161  10
  -2   2  -7 262.284 13.5017   4
   2   2   7 244.197 14.6287   6
   2   2   7 269.091 12.1459   2
   2   2   7 259.492 17.7123  12
   3  -2   7 707.420 25.6382  11
   3  -2   7 662.378 28.3736  14
  -3  -2  -7 689.317 30.1616  10
  -3   2  -7 689.175 28.0126   4
   3   2   7 617.987 26.1730   8
   3   2   7 662.472 30.3229  12
   3   2   7 673.993 29.0893   6
  -4  -2  -7 72.4532 13.6638   4
  -4  -2  -7 65.1264 11.4415  10
   4  -2   7 67.4539 8.66319  14
   4  -2   7 69.1921 6.14056  11
   4   2   7 77.3339 11.4209  12
   4   2   7 83.8643 11.2906   6
  -4   2  -7 55.4912 9.45858   4
  -5  -2  -7 86.1082 13.6705  10
   5  -2   7 88.3154 10.3990  14
  -5   2  -7 51.1311 10.4722   4
   5   2   7 77.7477 11.8716   6
   5   2   7 65.1148 14.0090   1
   5   2   7 61.5850 11.6350  12
   6  -2   7 420.602 22.8445  14
  -6  -2  -7 509.909 31.2306  10
  -6   2  -7 480.220 26.9209   4
   6   2   7 501.885 27.6312  12
   6   2   7 409.172 24.7762   6
  -7  -2  -7 18.6880 12.7416  10
   7  -2   7 9.31190 7.63009  14
  -7   2  -7 -4.1758 10.6415   4
   7   2   7 9.81012 10.9021   6
   7   2   7 13.9771 13.4926   1
   7   2   7 0.22221 10.1995  12
   8  -2   7 116.779 20.8469   1
  -8  -2  -7 106.917 20.0377  10
   8   2   7 110.902 19.8482   1
   8   2   7 66.5041 14.0345   6
  -8   2  -7 86.7709 17.5562   4
   8   2   7 57.6619 14.9684  12
  -9  -2  -7 12.9616 15.7227  10
   9  -2   7 21.4410 15.8665   1
   9   2   7 -7.4510 10.2323   6
   9   2   7 20.2581 16.7007   1
  -9   2  -7 16.5647 15.0758   4
   9   2   7 7.68022 13.0675  12
 -10  -2  -7 162.712 27.0927  10
  10  -2   7 151.978 25.5180   1
 -10   2  -7 132.705 24.3722   4
  10   2   7 137.872 24.7510   1
  10   2   7 177.738 23.3341  12
  11  -2   7 -5.8234 18.3567   1
 -11   2  -7 20.2949 20.1316   4
  11   2   7 -23.846 16.8115   1
  12  -3  -7 22.8674 23.0433   9
  12  -3  -7 7.54318 16.8042   7
  12  -3  -7 17.0432 12.5619   1
  12   3  -7 30.9412 22.7027   9
  11  -3  -7 49.4629 22.8411   9
  11  -3  -7 23.0679 20.0859   7
  11  -3  -7 41.1446 12.7700   1
  11   3  -7 76.2885 14.9934   6
  11   3  -7 68.1740 16.6144  12
  11   3  -7 75.0815 24.0318   9
  10  -3  -7 76.4262 22.1268   9
  10  -3  -7 57.7239 12.2738   1
  10  -3  -7 76.0559 17.9431   7
  10   3  -7 73.9425 13.6723   6
  10   3  -7 64.3078 14.1281  12
  10   3  -7 58.3862 8.50357   1
   9  -3  -7 453.836 34.9154   7
   9  -3  -7 480.708 26.3437   1
   9  -3  -7 494.186 36.7153   9
   9   3  -7 519.460 28.8350  12
   9   3  -7 496.878 21.4356   1
   9   3  -7 498.209 27.5572  14
   9   3  -7 453.708 26.7889   6
   8  -3  -7 262.477 25.5857   7
   8  -3  -7 249.390 18.1915   1
   8  -3  -7 241.549 26.6145   9
   8   3  -7 228.569 19.4211  12
   8   3  -7 239.554 19.5380   6
   8   3  -7 276.593 19.7214  14
   7  -3  -7 35.1899 12.9685   7
   7  -3  -7 27.2638 8.15795   1
   7  -3  -7 26.8600 13.0664   9
   7   3  -7 25.7100 4.12518   1
   7   3  -7 7.57302 8.12550  14
   7   3  -7 24.6118 5.19564   1
   7   3  -7 31.7389 9.81678  12
   7   3  -7 20.1839 9.11297   6
   6  -3  -7 747.448 30.9522   1
   6  -3  -7 708.434 35.2070   7
   6  -3  -7 719.991 24.7722  12
   6  -3  -7 763.347 27.2058   6
   6  -3  -7 752.080 25.2326  12
   6  -3  -7 720.241 36.3818   9
   6  -3  -7 737.781 30.3361   1
   6   3  -7 684.617 26.4291   1
   6   3  -7 746.458 33.4629  14
   6   3  -7 761.874 33.2306  12
   6   3  -7 737.742 26.1308   1
   6   3  -7 725.404 31.9680   8
   6   3  -7 718.330 31.8008   6
   5  -3  -7 69.4422 5.48116  12
   5  -3  -7 55.2946 11.8317   9
   5  -3  -7 46.2512 11.2292   7
   5  -3  -7 71.4397 7.03865   6
   5  -3  -7 80.2073 8.70070   1
   5  -3  -7 74.0085 9.04650   1
   5   3  -7 73.1460 9.86993   8
   5   3  -7 58.6802 5.26044   1
   5   3  -7 71.0844 10.5528  14
  -5   3   7 46.4594 11.4754  13
   5   3  -7 65.8353 5.26104   1
   5   3  -7 68.7100 10.2205  12
   4  -3  -7 23.0948 6.21543   1
   4  -3  -7 31.2152 6.21032   1
   4  -3  -7 22.0192 7.93420   9
   4  -3  -7 5.83058 6.01545   7
   4   3  -7 30.6939 3.98991   1
   4   3  -7 18.6493 5.79151  12
   4   3  -7 22.1937 8.14941  14
   4   3  -7 27.1131 4.08664   1
  -4   3   7 25.6088 8.74985  13
   4   3  -7 25.3712 7.32413   8
   3  -3  -7 642.800 26.9284   9
   3  -3  -7 680.180 26.9800   1
   3  -3  -7 654.690 24.4945  12
   3  -3  -7 632.974 28.9618   7
  -3   3   7 648.923 28.6861   2
   3   3  -7 644.081 24.2794   1
   3   3  -7 623.865 23.9583   1
   3   3  -7 636.264 24.0336   4
   3   3  -7 655.703 28.1878   8
   3   3  -7 589.803 28.6849  14
  -3   3   7 656.645 28.0863  13
   2  -3  -7 891.217 34.2111   9
   2  -3  -7 924.957 33.7677  12
   2  -3  -7 913.163 35.3569   1
   2  -3  -7 906.999 30.5894   3
   2  -3  -7 952.354 38.0911   7
   2   3  -7 927.838 30.8820   4
   2   3  -7 903.498 33.6262   1
   2   3  -7 859.054 37.1862  14
  -2   3   7 898.883 36.0515  13
  -2   3   7 950.195 36.4546   2
   2   3  -7 935.312 36.8297   8
   2   3  -7 898.468 32.7072   7
   2   3  -7 933.060 33.4800   1
   1  -3  -7 346.246 19.6228   7
   1  -3  -7 346.187 15.4279   9
   1  -3  -7 347.788 16.4013  12
  -1  -3   7 343.141 16.8821   5
   1  -3  -7 329.985 12.5682   3
  -1  -3   7 386.758 18.0249  11
   1   3  -7 346.962 12.5499   7
  -1   3   7 346.918 17.0857   2
   1   3  -7 316.201 18.0981   8
   1   3  -7 334.366 16.6311   1
   1   3  -7 362.685 16.6045   1
   1   3  -7 356.770 18.5347  14
   0  -3   7 396.888 22.6384  14
   0  -3  -7 372.593 20.9655   7
   0  -3  -7 376.163 14.8975   3
   0  -3   7 410.102 18.5235   5
   0  -3  -7 376.656 18.4085  12
   0  -3   7 374.989 18.2257  11
   0   3  -7 383.270 18.7529   1
   0   3  -7 379.555 19.8602   8
   0   3   7 364.045 17.4903   2
   0   3  -7 400.821 13.2912   4
  -1  -3  -7 817.931 33.3078  12
   1  -3   7 855.041 32.4700  11
  -1  -3  -7 823.338 34.2035  10
   1  -3   7 849.344 33.1185   5
   1  -3   7 879.363 34.5178  14
  -1  -3  -7 826.702 36.1615   7
  -1   3  -7 831.798 29.3359   4
   1   3   7 816.716 30.9149   2
  -1   3  -7 845.938 34.7971   8
   2  -3   7 771.854 30.4042   5
  -2  -3  -7 671.397 33.2204   7
  -2  -3  -7 724.489 31.6615  10
   2  -3   7 707.057 30.6213  14
  -2  -3  -7 727.091 31.1070  12
   2   3   7 753.306 31.4615   6
  -2   3  -7 716.391 27.4357   4
   2   3   7 716.119 26.5431   2
   3  -3   7 110.755 11.4310   5
   3  -3   7 119.778 11.6724  14
  -3  -3  -7 94.2528 12.2329  10
   3   3   7 122.281 6.47209   2
  -3   3  -7 100.757 9.95852   4
   3   3   7 103.604 12.3272  12
   3   3   7 82.3805 11.3743   6
   4  -3   7 20.1159 7.36017  14
  -4  -3  -7 20.1024 9.24180  10
   4   3   7 29.6395 9.58062   6
  -4   3  -7 28.5158 7.78789   4
   4   3   7 27.6149 9.38293  12
   5  -3   7 106.319 13.1157  14
  -5  -3  -7 112.926 16.0128  10
   5   3   7 125.056 13.7197   6
   5   3   7 94.2129 14.9574   1
  -5   3  -7 131.855 17.1686  13
   5   3   7 103.177 12.9712  12
  -5   3  -7 136.380 14.3039   4
  -6  -3  -7 49.9738 13.8475  10
   6   3   7 50.3145 15.1572   1
   6   3   7 48.0485 10.7563  12
  -6   3  -7 53.0227 13.4593   4
   6   3   7 49.0209 11.7907   6
  -7  -3  -7 444.763 31.8546  10
[truncated: 587,893 more chars]
