# Supplementary material for: Crystal structure and Hirshfeld surface analysis of 1-[6-bromo-2-(4-fluoro­phen­yl)-1,2,3,4-tetra­hydroquinolin-4-yl]pyrrolidin-2-one
Source: Acta Crystallogr E Crystallogr Commun. 2024 Jun 25;80(Pt 7):777–82. doi: 10.1107/S2056989024005826 (PMC11223703; doi:10.1107/S2056989024005826)
Supplement: Supplementary file 2 [file e-80-00777-Isup2.hkl]

data_I                                                                          
_shelx_title ' PA-117 in P2(1)/n'                                               
_shelx_refln_list_code          4                                               
_shelx_F_calc_maximum      221.28                                               
_exptl_crystal_F_000       792.00                                               
_reflns_d_resolution_high  0.7077                                               
                                                                                
loop_                                                                           
 _space_group_symop_operation_xyz                                               
 'x, y, z'                                                                      
 '-x+1/2, y+1/2, -z+1/2'                                                        
 '-x, -y, -z'                                                                   
 'x-1/2, -y-1/2, z-1/2'                                                         
                                                                                
_cell_length_a     9.2092                                                       
_cell_length_b     9.0576                                                       
_cell_length_c    20.4085                                                       
_cell_angle_alpha  90.000                                                       
_cell_angle_beta  101.518                                                       
_cell_angle_gamma  90.000                                                       
                                                                                
_shelx_F_squared_multiplier     1.000                                           
                                                                                
loop_                                                                           
 _refln_index_h                                                                 
 _refln_index_k                                                                 
 _refln_index_l                                                                 
 _refln_F_squared_calc                                                          
 _refln_F_squared_meas                                                          
 _refln_F_squared_sigma                                                         
 _refln_observed_status                                                         
   2   0   0      14245.20      14301.63       164.10 o                         
   4   0   0        425.09        356.84        12.55 o                         
   6   0   0       4495.37       4473.31        68.28 o                         
   8   0   0       1888.59       1711.65        61.42 o                         
  10   0   0       2118.67       2154.06       116.17 o                         
  12   0   0         39.04         -7.56        58.40 o                         
   2   1   0       7039.72       6907.88        67.11 o                         
   3   1   0        825.26        856.93        13.35 o                         
   4   1   0       3135.31       3711.11        42.62 o                         
   5   1   0       2048.81       1895.72        27.25 o                         
   6   1   0        546.69        488.80        15.69 o                         
   7   1   0        224.06        245.76        14.92 o                         
   8   1   0       3106.71       2996.11        49.47 o                         
   9   1   0       1987.37       1924.83        50.22 o                         
  10   1   0          2.06          0.75        29.02 o                         
  11   1   0        231.92        225.73        40.52 o                         
  12   1   0         14.91         38.53        39.84 o                         
   0   2   0      36553.18      35562.86       359.17 o                         
   1   2   0      11759.85      11917.24       104.72 o                         
   2   2   0        538.37        534.29        11.31 o                         
   3   2   0      12716.47      12452.00       126.09 o                         
   4   2   0        469.01        497.97        12.60 o                         
   5   2   0          6.43         19.16         7.47 o                         
   6   2   0         84.76         70.99         9.88 o                         
   7   2   0       6843.64       6662.84        91.05 o                         
   8   2   0         78.08         94.61        15.67 o                         
   9   2   0         77.35         80.84        22.16 o                         
  10   2   0        108.03        145.13        26.91 o                         
  11   2   0        116.07        145.09        38.54 o                         
  12   2   0        108.85        161.51        45.68 o                         
   1   3   0       8647.08       8930.04       100.71 o                         
   2   3   0       3460.12       3386.21        42.86 o                         
   3   3   0       1788.53       1906.44        26.46 o                         
   4   3   0       4313.28       4429.57        51.42 o                         
   5   3   0       1255.02       1169.42        21.00 o                         
   6   3   0       1354.32       1375.95        26.54 o                         
   7   3   0        395.94        368.38        26.48 o                         
   8   3   0       1291.68       1251.80        49.47 o                         
   9   3   0       1378.41       1312.30        48.29 o                         
  10   3   0        409.94        332.48        33.29 o                         
  11   3   0        124.35         62.49        34.60 o                         
  12   3   0        689.63        657.14        57.12 o                         
   0   4   0        768.88        601.26        17.31 o                         
   1   4   0        542.41        557.45        13.13 o                         
   2   4   0       2786.47       2898.28        41.85 o                         
   3   4   0          7.18          6.73         8.14 o                         
   4   4   0       4930.37       4829.58        63.86 o                         
   5   4   0          1.93         -9.36         9.36 o                         
   6   4   0       3021.88       2854.00        51.60 o                         
   7   4   0        113.05         95.02        20.78 o                         
   8   4   0        443.31        426.07        33.76 o                         
   9   4   0        123.30        141.32        40.99 o                         
  10   4   0       1516.39       1670.33        84.38 o                         
  11   4   0        158.80        255.44        45.68 o                         
  12   4   0        365.22        426.18        53.25 o                         
   1   5   0       3972.28       3938.22        51.10 o                         
   2   5   0       1775.10       1817.07        45.97 o                         
   3   5   0        432.54        472.63        20.02 o                         
   4   5   0       3027.78       3011.57        56.36 o                         
   5   5   0       1883.28       1883.22        39.35 o                         
   6   5   0       1297.90       1412.84        46.42 o                         
   7   5   0         77.95         50.28        20.38 o                         
   8   5   0        267.74        306.06        36.61 o                         
   9   5   0        396.37        430.96        35.37 o                         
  10   5   0          2.91        -16.90        38.16 o                         
  11   5   0        568.94        571.88        59.89 o                         
   0   6   0        313.90        348.00        26.04 o                         
   1   6   0       2926.51       3104.54        63.04 o                         
   2   6   0        101.99         94.83        15.44 o                         
   3   6   0       1316.42       1351.30        40.57 o                         
   4   6   0          6.76          3.72        17.27 o                         
   5   6   0        101.05        102.73        14.71 o                         
   6   6   0          0.80         -3.53        22.57 o                         
   7   6   0       1964.15       1884.64        51.55 o                         
   8   6   0         57.62        102.95        39.47 o                         
   9   6   0        928.82        905.33        71.41 o                         
  10   6   0         95.06         33.08        38.38 o                         
  11   6   0        194.92        201.88        47.26 o                         
   1   7   0       2939.11       2953.18        77.26 o                         
   2   7   0       5150.07       5064.15        98.97 o                         
   3   7   0        256.77        233.52        30.63 o                         
   4   7   0        142.06        143.35        29.52 o                         
   5   7   0        423.05        465.96        34.12 o                         
   6   7   0        776.07        868.92        42.15 o                         
   7   7   0          1.84         24.06        27.69 o                         
   8   7   0        687.02        615.23        46.71 o                         
   9   7   0         80.66         88.73        38.15 o                         
  10   7   0          8.38          9.16        40.06 o                         
   0   8   0       1619.48       1760.71        67.43 o                         
   1   8   0        570.47        615.49        44.50 o                         
   2   8   0        207.23        236.39        30.17 o                         
   3   8   0          1.78         18.04        24.32 o                         
   4   8   0        886.40        915.48        71.53 o                         
   5   8   0         24.46         25.63        41.54 o                         
   6   8   0        304.02        282.57        48.91 o                         
   7   8   0        228.79        192.57        36.96 o                         
   8   8   0         96.37         76.33        42.08 o                         
   9   8   0         61.52         74.39        42.06 o                         
   1   9   0       1126.38       1143.75        79.86 o                         
   2   9   0       1493.77       1516.73        58.62 o                         
   3   9   0        400.77        338.56        34.46 o                         
   4   9   0        370.65        300.23        40.83 o                         
   5   9   0        880.93        898.99        78.84 o                         
   6   9   0        391.29        390.36        43.34 o                         
   7   9   0        193.86        235.73        42.89 o                         
   8   9   0        396.28        416.55        49.54 o                         
   9   9   0        351.93        232.20        97.61 o                         
   0  10   0        139.39        108.11        64.40 o                         
   1  10   0        777.38        882.77       104.87 o                         
   2  10   0         47.16         18.04        38.13 o                         
   3  10   0       1117.41       1208.30        56.41 o                         
   4  10   0         32.43         55.55        33.72 o                         
   5  10   0        135.84        148.98        36.21 o                         
   6  10   0        542.42        486.07        56.91 o                         
   7  10   0       1041.92        959.29        62.65 o                         
   1  11   0        290.03        358.98        71.13 o                         
   2  11   0        711.53        724.75        74.92 o                         
   3  11   0         34.85          3.56        43.00 o                         
   4  11   0        142.33        163.46        46.64 o                         
   5  11   0        168.27        204.70        46.24 o                         
   6  11   0         67.49         68.70        43.03 o                         
   0  12   0       1722.51       1629.89       156.91 o                         
   1  12   0         31.68         -9.44        51.10 o                         
   2  12   0          4.30         15.33        55.79 o                         
   3  12   0         38.73         34.19        48.66 o                         
   4  12   0        653.47        670.79        58.12 o                         
 -11   0   1       2724.56       2765.73       137.15 o                         
  -9   0   1         18.10        -12.18        20.08 o                         
  -7   0   1       1807.07       1696.47        37.48 o                         
  -5   0   1      10956.89      10857.38       151.39 o                         
  -3   0   1      14919.41      14839.20       197.94 o                         
   3   0   1      19588.81      19405.67       240.38 o                         
   5   0   1       6122.71       5943.97        88.93 o                         
   7   0   1         50.58         55.01        12.45 o                         
   9   0   1        996.28       1149.35        75.65 o                         
  11   0   1         82.94         25.23        66.58 o                         
 -12   1   1         87.39        103.32        42.57 o                         
 -11   1   1         34.60         48.65        36.79 o                         
 -10   1   1       1637.88       1649.74        67.53 o                         
  -9   1   1        185.08        234.60        20.94 o                         
  -8   1   1        520.18        508.47        23.78 o                         
  -7   1   1        968.51        993.38        22.38 o                         
  -6   1   1       3650.03       3616.26        47.34 o                         
  -5   1   1       2203.74       2197.41        30.46 o                         
  -4   1   1       1199.24       1227.10        18.12 o                         
  -3   1   1      17411.25      17399.45       163.55 o                         
  -2   1   1        117.24        131.55         4.60 o                         
   2   1   1          7.61          3.78         3.25 o                         
   3   1   1       7313.99       7517.84        77.88 o                         
   4   1   1       2466.95       2319.64        29.89 o                         
   5   1   1        249.99        220.74        11.87 o                         
   6   1   1        317.90        330.49        17.45 o                         
   7   1   1       2404.02       2408.44        43.29 o                         
   8   1   1        576.13        600.04        24.12 o                         
   9   1   1         85.02         65.64        19.68 o                         
  10   1   1       1081.87       1068.06        66.24 o                         
  11   1   1        825.95        851.33        65.71 o                         
  12   1   1        238.89        241.31        52.41 o                         
 -12   2   1        844.85        926.51        60.04 o                         
 -11   2   1        349.27        249.25        49.89 o                         
 -10   2   1       1358.07       1390.39        72.31 o                         
  -9   2   1         36.61         56.22        21.00 o                         
  -8   2   1       3072.02       3059.71        52.14 o                         
  -7   2   1         14.94         30.00        11.86 o                         
  -6   2   1         36.09         38.36         9.68 o                         
  -5   2   1        694.39        765.70        16.43 o                         
  -4   2   1      11524.98      11662.05       132.33 o                         
  -3   2   1        139.31        151.11         9.88 o                         
  -2   2   1       1897.20       1882.59        18.76 o                         
  -1   2   1       1064.66       1124.87        12.30 o                         
   0   2   1      25237.04      25090.63       223.63 o                         
   1   2   1       8828.73       9038.80        81.06 o                         
   2   2   1      16973.12      16732.75       173.71 o                         
   3   2   1        596.07        649.45        13.16 o                         
   4   2   1        142.98        151.40         9.09 o                         
   5   2   1        315.16        328.92        11.44 o                         
   6   2   1       1938.49       1840.27        39.86 o                         
   7   2   1          7.11          7.69         9.28 o                         
   8   2   1       1772.28       1907.39        53.93 o                         
   9   2   1         68.12         41.80        22.77 o                         
  10   2   1        599.76        570.58        45.38 o                         
  11   2   1        305.11        260.99        43.29 o                         
  12   2   1       1832.45       1849.17       117.57 o                         
 -12   3   1         22.05         20.01        39.81 o                         
 -11   3   1        287.42        221.96        36.90 o                         
 -10   3   1        526.54        533.73        35.71 o                         
  -9   3   1       3269.77       3182.81        71.70 o                         
  -8   3   1       1001.98        919.96        42.71 o                         
  -7   3   1       1924.71       1929.96        41.35 o                         
  -6   3   1       1109.16       1074.08        26.11 o                         
  -5   3   1        313.08        303.29        12.39 o                         
  -4   3   1       3519.33       3680.31        42.16 o                         
  -3   3   1       1692.67       1616.25        21.54 o                         
  -2   3   1       1322.82       1301.20        18.88 o                         
  -1   3   1       3102.69       3206.25        32.97 o                         
   0   3   1        105.65         82.62         5.08 o                         
   1   3   1       2621.91       2383.25        35.50 o                         
   2   3   1         19.97         22.83         6.04 o                         
   3   3   1       1741.81       1640.66        27.19 o                         
   4   3   1       3252.84       3185.86        44.70 o                         
   5   3   1        972.60        949.58        21.86 o                         
   6   3   1         29.50         27.68        10.62 o                         
   7   3   1        713.17        698.41        31.48 o                         
   8   3   1        131.42        137.80        24.79 o                         
   9   3   1        127.70        160.13        28.01 o                         
  10   3   1        794.19        835.76        42.79 o                         
  11   3   1       1172.91       1167.01        57.89 o                         
  12   3   1         23.50          7.42        53.38 o                         
 -12   4   1         45.79         -9.39        42.52 o                         
 -11   4   1        567.85        646.40        50.12 o                         
 -10   4   1        188.88        185.67        31.77 o                         
  -9   4   1        694.63        809.88        56.37 o                         
  -8   4   1        105.97         83.17        23.65 o                         
  -7   4   1       5374.16       5305.86        79.93 o                         
  -6   4   1         59.14         63.39         8.77 o                         
  -5   4   1       4277.88       4129.14        47.72 o                         
  -4   4   1        103.68         99.38         9.45 o                         
  -3   4   1        253.13        266.51        10.56 o                         
  -2   4   1        393.45        397.15        20.12 o                         
  -1   4   1       9349.11       9493.95       102.49 o                         
   0   4   1       1221.42       1327.23        22.00 o                         
   1   4   1       1099.27       1145.17        25.51 o                         
   2   4   1         20.67         30.72        10.46 o                         
   3   4   1       3660.33       3744.97        54.96 o                         
   4   4   1        285.72        297.60        15.65 o                         
   5   4   1       3754.01       3803.41        56.78 o                         
   6   4   1        323.58        334.23        19.80 o                         
   7   4   1        255.11        253.50        26.74 o                         
   8   4   1         47.49         53.51        22.62 o                         
   9   4   1       1735.72       1796.65        61.48 o                         
  10   4   1          7.90          7.03        27.32 o                         
  11   4   1        568.95        539.53        47.02 o                         
 -11   5   1        168.10        227.61        42.13 o                         
 -10   5   1       1047.57        854.71        61.57 o                         
  -9   5   1       1624.21       1618.70        53.95 o                         
  -8   5   1         38.90         39.76        22.82 o                         
  -7   5   1        572.18        595.48        29.61 o                         
  -6   5   1       4427.62       4332.14        73.27 o                         
  -5   5   1        329.04        319.93        15.46 o                         
  -4   5   1        154.48        125.87         8.25 o                         
  -3   5   1       1702.17       1719.40        38.24 o                         
  -2   5   1       5848.29       6087.47        93.60 o                         
  -1   5   1        263.01        286.33        12.36 o                         
   0   5   1       1646.43       1610.06        26.99 o                         
   1   5   1       8876.04       9188.61       123.05 o                         
   2   5   1         97.51         75.06        11.73 o                         
   3   5   1         31.09         32.13        11.56 o                         
   4   5   1       4712.81       4780.60        80.28 o                         
   5   5   1         16.58         40.65        12.91 o                         
   6   5   1        155.54        158.94        18.65 o                         
   7   5   1       1355.17       1404.77        46.30 o                         
   8   5   1        925.66        913.36        41.21 o                         
   9   5   1        163.90        157.24        33.38 o                         
  10   5   1        198.22        256.07        42.56 o                         
  11   5   1        465.31        462.27        46.33 o                         
 -11   6   1        128.80        107.31        45.57 o                         
 -10   6   1         73.86         36.83        36.91 o                         
  -9   6   1        106.16         47.14        33.84 o                         
  -8   6   1       1761.17       1694.56        58.39 o                         
  -7   6   1        740.65        685.93        34.89 o                         
  -6   6   1        355.46        323.85        28.78 o                         
  -5   6   1        353.76        383.00        28.39 o                         
  -4   6   1       4678.15       4422.32        90.09 o                         
  -3   6   1         99.33        112.60        15.24 o                         
  -2   6   1       1502.43       1455.81        35.68 o                         
  -1   6   1        241.99        269.04        14.86 o                         
   0   6   1        326.09        259.75        13.79 o                         
   1   6   1         39.85         51.17        12.46 o                         
   2   6   1       2017.82       2031.95        52.34 o                         
   3   6   1         74.38         84.61        18.35 o                         
   4   6   1        280.30        258.13        19.74 o                         
   5   6   1        136.44        123.81        16.78 o                         
   6   6   1       4185.06       4240.12        85.32 o                         
   7   6   1          7.10         23.87        24.37 o                         
   8   6   1        467.40        480.89        38.37 o                         
   9   6   1         42.55         17.62        32.64 o                         
  10   6   1        527.15        600.13        53.44 o                         
  11   6   1          7.37        -14.84        38.75 o                         
 -10   7   1        159.80        137.21        47.24 o                         
  -9   7   1        376.74        394.14        43.64 o                         
  -8   7   1         13.20         29.94        29.93 o                         
  -7   7   1        140.35        185.19        34.04 o                         
  -6   7   1       2922.10       2872.68        68.76 o                         
  -5   7   1        130.52        131.14        27.63 o                         
  -4   7   1          2.23        -16.00        24.19 o                         
  -3   7   1       3607.44       3556.02        87.16 o                         
  -2   7   1       1893.73       1982.96        52.93 o                         
  -1   7   1         43.16         52.30        12.26 o                         
   0   7   1       1162.50       1151.89        33.18 o                         
   1   7   1       1986.98       2059.67        46.00 o                         
   2   7   1        389.78        384.44        25.34 o                         
   3   7   1        955.34       1004.11        36.70 o                         
   4   7   1       2456.21       2442.99        58.90 o                         
   5   7   1       1242.89       1138.04        49.85 o                         
   6   7   1        385.92        372.35        32.18 o                         
   7   7   1        199.68        273.01        31.43 o                         
   8   7   1        382.41        412.08        49.07 o                         
   9   7   1          1.26         29.80        38.01 o                         
  10   7   1         11.81         40.08        41.60 o                         
 -10   8   1         90.81        221.82       103.13 o                         
  -9   8   1         99.82         91.01        40.36 o                         
  -8   8   1          4.23         -8.81        29.59 o                         
  -7   8   1        490.51        564.26        46.39 o                         
  -6   8   1          4.42         -9.58        29.62 o                         
  -5   8   1       2547.96       2668.00        83.43 o                         
  -4   8   1        525.84        524.51        69.46 o                         
  -3   8   1         15.03         16.30        22.98 o                         
  -2   8   1        744.71        735.35        38.98 o                         
  -1   8   1       3157.31       3127.52        78.35 o                         
   0   8   1        493.11        535.78        28.22 o                         
   1   8   1        211.20        251.95        28.53 o                         
   2   8   1        695.21        702.62        62.70 o                         
   3   8   1       1027.15        997.45        72.60 o                         
   4   8   1        270.67        208.31        35.08 o                         
   5   8   1       1911.63       1883.53        76.73 o                         
   6   8   1        214.81        198.99        35.77 o                         
   7   8   1        122.59        155.97        35.26 o                         
   8   8   1         56.24        109.24        43.06 o                         
   9   8   1       1036.24        967.30        91.88 o                         
  -9   9   1        379.83        388.60        57.71 o                         
  -8   9   1          1.50         29.83        38.88 o                         
  -7   9   1         63.69         79.68        37.97 o                         
  -6   9   1        603.38        623.48        68.95 o                         
  -5   9   1         19.91        -29.59        29.59 o                         
  -4   9   1        429.83        419.79        48.06 o                         
  -3   9   1       1989.07       1864.35        99.69 o                         
  -2   9   1       1485.71       1383.23        58.29 o                         
  -1   9   1        625.05        586.38        57.45 o                         
   0   9   1        755.80        734.05        63.28 o                         
   1   9   1        716.35        645.01        40.61 o                         
   2   9   1        203.15        270.69        52.99 o                         
   3   9   1        475.63        570.17        40.50 o                         
   4   9   1       1191.93       1192.79        55.82 o                         
   5   9   1        103.35         99.23        53.61 o                         
   6   9   1         23.15         17.78        33.88 o                         
   7   9   1        162.11        136.73        39.97 o                         
   8   9   1        159.80        205.66        46.10 o                         
  -7  10   1         76.30         94.68        39.43 o                         
  -6  10   1          0.67         40.53        36.79 o                         
  -5  10   1         75.86        107.33        32.74 o                         
  -4  10   1       1121.54       1069.78        51.02 o                         
  -3  10   1        507.09        448.64        39.79 o                         
  -2  10   1        220.23        211.12        57.62 o                         
  -1  10   1        176.87        146.19        86.37 o                         
   0  10   1        296.64        412.38        58.82 o                         
   1  10   1         39.71         47.83        44.86 o                         
   2  10   1        525.78        487.22        54.16 o                         
   3  10   1          5.56        -12.38        31.94 o                         
   4  10   1         19.63         56.17        32.22 o                         
   5  10   1        393.37        382.55        44.69 o                         
   6  10   1        139.69        153.63        41.37 o                         
   7  10   1        381.22        385.98        49.41 o                         
  -6  11   1        284.89        300.14        47.29 o                         
  -5  11   1        980.08        933.11        61.23 o                         
  -4  11   1        163.08         95.39        41.12 o                         
  -3  11   1        150.51        148.29        40.88 o                         
  -2  11   1        236.12        152.80        53.36 o                         
  -1  11   1         75.37         55.25       101.12 o                         
   0  11   1        110.80         38.65        90.94 o                         
   1  11   1        513.67        451.66        65.30 o                         
   2  11   1        118.99        117.58        53.66 o                         
   3  11   1        106.67        117.40        50.80 o                         
   4  11   1        457.73        418.78        57.10 o                         
   5  11   1         88.71         34.96        41.37 o                         
   6  11   1        273.35        274.76        47.81 o                         
  -4  12   1          1.41        -14.05        39.27 o                         
  -3  12   1        302.75        297.91        56.70 o                         
  -2  12   1         50.94         96.32        47.60 o                         
  -1  12   1        435.63        499.02        62.18 o                         
   0  12   1          0.21        -37.84        62.51 o                         
   1  12   1         28.06         23.80        53.13 o                         
   2  12   1          7.57         20.93        53.52 o                         
   3  12   1         14.70        -18.98        58.02 o                         
   4  12   1         12.35        -37.49        40.39 o                         
 -12   0   2        792.62        819.03       140.75 o                         
 -10   0   2        142.05         89.41        98.90 o                         
  -8   0   2       2505.47       2519.56        63.38 o                         
  -6   0   2       2386.17       2296.45        42.49 o                         
  -4   0   2        641.03        642.04        16.15 o                         
  -2   0   2      21678.13      21168.61       226.53 o                         
   2   0   2      14416.32      14185.29       164.33 o                         
   4   0   2      16923.34      16693.75       228.60 o                         
   6   0   2        751.34        879.07        24.74 o                         
   8   0   2       5568.43       5234.02       121.07 o                         
  10   0   2        115.32        179.41        61.46 o                         
  12   0   2       1179.54       1392.23       144.10 o                         
 -12   1   2         38.80         20.32        38.77 o                         
 -11   1   2       1127.34       1127.90        63.35 o                         
 -10   1   2        483.22        444.76        47.00 o                         
  -9   1   2          2.86         12.19        18.98 o                         
  -8   1   2       1034.36       1039.49        31.85 o                         
  -7   1   2       2591.54       2577.61        38.65 o                         
  -6   1   2       2122.65       2117.86        32.84 o                         
  -5   1   2        561.02        594.38        15.92 o                         
  -4   1   2        886.20        773.43        13.08 o                         
  -3   1   2       5584.66       5617.28        56.06 o                         
  -2   1   2       8168.16       8077.96        67.09 o                         
   1   1   2       5629.86       5563.56        50.39 o                         
   2   1   2       9382.17       9449.64       100.65 o                         
   3   1   2       3708.39       3598.95        38.97 o                         
   4   1   2       4615.87       5091.02        57.47 o                         
   5   1   2       2582.79       2616.07        44.44 o                         
   6   1   2       1228.82       1180.58        28.41 o                         
   7   1   2       2890.04       2810.39        44.33 o                         
   8   1   2         72.83         69.03        15.37 o                         
   9   1   2        486.46        476.40        31.59 o                         
  10   1   2        897.57        869.08        62.11 o                         
  11   1   2        121.71        138.45        47.31 o                         
  12   1   2          7.52         20.04        47.75 o                         
 -12   2   2          8.33         17.42        37.06 o                         
 -11   2   2        205.30        211.37        37.79 o                         
 -10   2   2        163.18        194.05        25.98 o                         
  -9   2   2       2276.55       2296.55        53.70 o                         
  -8   2   2          6.56         -3.49        12.21 o                         
  -7   2   2         56.35         74.95        21.42 o                         
  -6   2   2        101.73         99.37         9.51 o                         
  -5   2   2       4062.61       3962.60        49.19 o                         
  -4   2   2        105.27        110.15         7.61 o                         
  -3   2   2       4227.22       4203.58        44.17 o                         
  -2   2   2       2978.06       3015.43        28.68 o                         
  -1   2   2        665.35        689.39         9.99 o                         
   0   2   2       4595.14       4881.07        43.92 o                         
   1   2   2      10726.66      10476.22        93.65 o                         
   2   2   2         39.35         39.28         6.23 o                         
   3   2   2        276.61        292.64        10.18 o                         
   4   2   2        274.39        299.95        14.67 o                         
   5   2   2      13338.32      13799.23       168.81 o                         
   6   2   2          3.55          6.27        16.00 o                         
   7   2   2       1909.41       1776.01        47.68 o                         
   8   2   2         91.14         69.68        21.52 o                         
   9   2   2        229.96        227.19        28.01 o                         
  10   2   2        131.58        140.83        28.48 o                         
  11   2   2       1137.42       1137.58        70.55 o                         
  12   2   2         66.60         99.18        51.79 o                         
 -12   3   2        120.22        131.95        40.90 o                         
 -11   3   2        430.54        537.30        56.86 o                         
 -10   3   2       2373.22       2317.33        61.13 o                         
  -9   3   2        405.08        418.38        30.77 o                         
  -8   3   2        473.89        478.86        25.70 o                         
  -7   3   2       2425.20       2443.22        52.13 o                         
  -6   3   2        843.65        746.09        20.36 o                         
  -5   3   2        215.35        236.02        19.53 o                         
  -4   3   2       4216.03       4238.40        46.55 o                         
  -3   3   2       4234.64       4325.88        48.16 o                         
  -2   3   2       1576.47       1636.67        20.24 o                         
  -1   3   2      21975.99      22102.91       216.74 o                         
   0   3   2       2433.33       2473.57        32.75 o                         
   1   3   2        301.93        290.99        14.41 o                         
   2   3   2        159.48        138.44         8.29 o                         
   3   3   2       1926.29       1862.48        29.97 o                         
   4   3   2         93.34        145.56        13.81 o                         
   5   3   2       1921.01       1923.39        38.85 o                         
   6   3   2       5101.13       4959.17        77.74 o                         
   7   3   2       2551.44       2409.35        57.43 o                         
   8   3   2          0.51         34.18        23.65 o                         
   9   3   2        784.03        734.52        49.63 o                         
  10   3   2        763.40        778.13        45.44 o                         
  11   3   2         72.20         85.44        41.31 o                         
  12   3   2        111.66        184.01        50.74 o                         
 -12   4   2       1798.75       1855.70        91.94 o                         
 -11   4   2         14.31        -30.45        30.45 o                         
 -10   4   2        455.84        460.04        37.55 o                         
  -9   4   2         94.87        125.92        30.68 o                         
  -8   4   2        841.55        829.13        48.35 o                         
  -7   4   2         64.86         51.04        10.18 o                         
  -6   4   2       2746.65       2677.45        32.73 o                         
  -5   4   2         95.87         98.97        10.53 o                         
  -4   4   2       1977.88       2014.01        35.01 o                         
  -3   4   2        789.25        877.40        18.53 o                         
  -2   4   2       9556.80       9205.05       105.68 o                         
  -1   4   2       3792.31       4264.04        53.03 o                         
   0   4   2        111.44        101.45         8.01 o                         
   1   4   2          6.40         15.56         9.12 o                         
   2   4   2       1890.81       1846.20        34.20 o                         
   3   4   2        631.02        587.26        18.21 o                         
   4   4   2       4769.46       4737.55        67.88 o                         
   5   4   2         73.35         66.61        13.64 o                         
   6   4   2        135.06        114.30        16.93 o                         
   7   4   2         10.21         40.66        20.08 o                         
   8   4   2       2753.88       2950.54        70.05 o                         
   9   4   2         29.10         -8.16        29.36 o                         
  10   4   2        193.00        168.09        33.73 o                         
  11   4   2         29.09         80.16        35.93 o                         
 -11   5   2        628.72        599.06        55.02 o                         
 -10   5   2        433.18        380.93        58.38 o                         
  -9   5   2        797.65        700.98        38.39 o                         
  -8   5   2         12.89         22.48        23.47 o                         
  -7   5   2        798.26        777.52        34.36 o                         
  -6   5   2        102.08        111.93        19.37 o                         
  -5   5   2        655.62        668.29        19.68 o                         
  -4   5   2       5776.11       5807.95        92.60 o                         
  -3   5   2        218.36        223.03        16.43 o                         
  -2   5   2         58.11        102.63        22.18 o                         
  -1   5   2        514.24        480.57        14.41 o                         
   0   5   2        446.34        396.09        15.13 o                         
   1   5   2        987.18       1067.13        27.12 o                         
   2   5   2       1741.54       1746.49        39.88 o                         
   3   5   2       2858.84       2832.05        57.73 o                         
   4   5   2       2318.94       2320.22        55.70 o                         
   5   5   2        339.01        288.08        17.88 o                         
   6   5   2        908.18        864.72        29.95 o                         
   7   5   2        429.94        424.81        30.00 o                         
   8   5   2        352.22        364.67        29.89 o                         
   9   5   2        421.44        431.12        36.96 o                         
  10   5   2        336.19        349.22        53.85 o                         
  11   5   2         42.52         27.92        37.76 o                         
 -11   6   2        942.49       1070.51       118.33 o                         
 -10   6   2         12.45         17.25        34.00 o                         
  -9   6   2       1227.52       1309.79        61.16 o                         
  -8   6   2        245.46        280.28        34.76 o                         
  -7   6   2         84.13         99.88        22.19 o                         
  -6   6   2        271.20        317.54        26.63 o                         
  -5   6   2       3637.09       3489.51        70.87 o                         
  -4   6   2        284.26        305.42        20.04 o                         
  -3   6   2       4410.63       4479.29        94.88 o                         
  -2   6   2         42.57         71.52        14.86 o                         
  -1   6   2       1195.58       1253.31        27.03 o                         
   0   6   2        152.86        134.21        12.09 o                         
   1   6   2       3679.01       3593.79        58.97 o                         
   2   6   2         37.13         27.96        14.12 o                         
   3   6   2        460.88        453.14        23.24 o                         
   4   6   2         33.92         33.47        15.28 o                         
   5   6   2       1936.31       2068.26        49.60 o                         
   6   6   2         27.46         33.09        25.35 o                         
   7   6   2        904.13        943.88        46.62 o                         
   8   6   2         34.60         29.79        25.24 o                         
   9   6   2        417.46        345.55        37.78 o                         
  10   6   2          1.13         19.18        33.31 o                         
  11   6   2        850.64        793.80        93.22 o                         
 -10   7   2        396.46        563.15        52.51 o                         
  -9   7   2        598.87        662.02        51.31 o                         
  -8   7   2        839.04        851.89        46.79 o                         
  -7   7   2         50.71         46.98        27.59 o                         
  -6   7   2        248.86        277.73        29.77 o                         
  -5   7   2        673.75        657.16        38.45 o                         
  -4   7   2       1435.68       1353.33        49.79 o                         
  -3   7   2       2010.39       1993.99        46.72 o                         
  -2   7   2          1.21          9.13        14.76 o                         
  -1   7   2        142.92        173.80        15.08 o                         
   0   7   2       2086.17       2171.10        39.23 o                         
   1   7   2          2.55         -5.32        14.42 o                         
   2   7   2       1175.86       1222.92        37.10 o                         
   3   7   2       3669.85       3599.08        68.94 o                         
   4   7   2        309.81        324.40        26.06 o                         
   5   7   2          6.19         39.71        24.37 o                         
   6   7   2       2962.57       2851.12       113.16 o                         
   7   7   2         13.23          3.44        27.82 o                         
   8   7   2        216.32        235.55        45.08 o                         
   9   7   2        986.50        935.03        56.27 o                         
  10   7   2         74.52         51.55        39.72 o                         
 -10   8   2         30.83         86.80        48.56 o                         
  -9   8   2        421.49        510.14        61.55 o                         
  -8   8   2        741.00        684.55        47.50 o                         
  -7   8   2          2.43         50.58        33.50 o                         
  -6   8   2        922.91        964.22        51.59 o                         
  -5   8   2        293.43        305.57        42.28 o                         
  -4   8   2        263.50        242.93        28.33 o                         
  -3   8   2         26.62         16.07        32.65 o                         
  -2   8   2       1554.25       1583.36        45.67 o                         
  -1   8   2          1.39         24.82        27.73 o                         
   0   8   2        726.14        698.80        29.25 o                         
   1   8   2         85.97        112.67        24.15 o                         
   2   8   2         26.79         30.78        19.91 o                         
   3   8   2        116.91         95.28        20.22 o                         
   4   8   2       3512.11       3287.17        91.09 o                         
   5   8   2        116.53        108.05        35.69 o                         
   6   8   2        767.39        742.45        48.09 o                         
   7   8   2        193.10        180.57        37.27 o                         
   8   8   2        367.03        307.45        50.58 o                         
   9   8   2        135.48        204.36        52.60 o                         
  -9   9   2          0.15         42.88        37.10 o                         
  -8   9   2         32.36         14.90        38.15 o                         
  -7   9   2       1222.82       1231.77        63.63 o                         
  -6   9   2        362.07        333.32        40.45 o                         
  -5   9   2          8.86         19.72        27.86 o                         
  -4   9   2        365.81        420.07        35.03 o                         
  -3   9   2        234.77        249.41        28.96 o                         
  -2   9   2         21.71         -5.19        23.94 o                         
  -1   9   2       3054.16       2896.82        86.32 o                         
   0   9   2         82.34        129.76        68.43 o                         
   1   9   2        311.89        312.66        39.26 o                         
   2   9   2        821.01        784.60        59.90 o                         
   3   9   2        787.36        847.35        51.81 o                         
   4   9   2        499.29        543.64        56.47 o                         
   5   9   2         12.43         -9.65        38.02 o                         
   6   9   2       1637.47       1771.38        72.68 o                         
   7   9   2        641.08        659.04        53.01 o                         
   8   9   2         18.53         14.76        45.82 o                         
  -8  10   2         66.47         13.16        51.65 o                         
  -7  10   2        141.21        134.59        44.16 o                         
  -6  10   2         32.81         60.49        36.39 o                         
  -5  10   2        675.34        676.57        46.26 o                         
  -4  10   2        290.69        277.72        35.60 o                         
  -3  10   2        245.02        264.00        33.26 o                         
  -2  10   2         19.73         53.81        42.26 o                         
  -1  10   2         15.07        -22.22        39.32 o                         
   0  10   2         40.99         77.62        44.54 o                         
   1  10   2       2150.68       2036.49       107.69 o                         
   2  10   2        241.09        236.33        46.96 o                         
   3  10   2         92.22         79.75        35.73 o                         
   4  10   2         33.86          4.70        32.26 o                         
   5  10   2        958.41        877.06        56.54 o                         
   6  10   2         59.87         87.16        45.33 o                         
   7  10   2        818.02        775.38        71.56 o                         
  -6  11   2         75.14         36.14        35.99 o                         
  -5  11   2         46.59         59.29        39.83 o                         
  -4  11   2        357.91        377.77        45.45 o                         
  -3  11   2        451.76        438.89        45.74 o                         
  -2  11   2         18.97         25.31        40.85 o                         
  -1  11   2         30.75          8.53        39.68 o                         
   0  11   2       1439.72       1535.56       174.14 o                         
   1  11   2        130.31         96.54        53.49 o                         
   2  11   2        173.80        277.94        87.42 o                         
   3  11   2        320.57        310.02        51.99 o                         
   4  11   2        129.17        137.80        44.71 o                         
   5  11   2         15.37         77.06        47.53 o                         
   6  11   2         75.52        127.61        42.71 o                         
  -4  12   2         82.14         65.11        42.48 o                         
  -3  12   2         31.04         49.05        48.79 o                         
  -2  12   2        463.25        447.88        60.31 o                         
  -1  12   2         48.17         70.55        46.98 o                         
   0  12   2        668.26        671.58        65.33 o                         
   1  12   2          7.41         27.82        43.03 o                         
   2  12   2       1251.87       1254.36        82.82 o                         
   3  12   2          7.78        -37.85       121.89 o                         
   4  12   2         91.65          8.00       111.22 o                         
 -11   0   3         19.26         17.46        55.22 o                         
  -9   0   3        649.47        614.02        33.82 o                         
  -7   0   3       5495.63       5378.54        93.77 o                         
  -5   0   3        525.62        551.16        17.24 o                         
  -3   0   3      10894.40      11050.58       147.83 o                         
   1   0   3       9858.08       9690.36       113.37 o                         
   3   0   3       5252.31       4983.10        68.60 o                         
   5   0   3       6213.76       6493.82        99.16 o                         
   7   0   3       3100.13       3257.78        62.35 o                         
   9   0   3        613.63        648.91        51.92 o                         
  11   0   3        273.24        291.73        68.34 o                         
 -12   1   3        735.32        662.37        55.32 o                         
 -11   1   3       1123.45       1197.13        63.29 o                         
 -10   1   3        116.66         84.37        30.17 o                         
  -9   1   3       2264.85       2310.56        55.65 o                         
  -8   1   3       2398.08       2375.30        42.52 o                         
  -7   1   3        241.19        228.51        12.25 o                         
  -6   1   3        580.09        523.75        18.79 o                         
  -5   1   3       5845.71       6065.33        68.26 o                         
  -4   1   3       1581.54       1433.15        20.21 o                         
  -3   1   3       5742.65       5913.17        60.74 o                         
  -2   1   3      10252.81      10021.23        85.21 o                         
  -1   1   3        117.43        144.95         3.74 o                         
   0   1   3         29.68         46.58         3.53 o                         
   1   1   3      43484.85      41182.72       351.83 o                         
   2   1   3       8381.34       8171.77       107.17 o                         
   3   1   3        125.82        116.28         5.40 o                         
   4   1   3         63.06         55.60         7.88 o                         
   5   1   3        575.41        481.69        15.16 o                         
   6   1   3        152.77        145.98        13.56 o                         
   7   1   3        312.87        371.97        15.69 o                         
   8   1   3       2045.88       2030.81        43.70 o                         
   9   1   3       2628.81       2255.32        55.39 o                         
  10   1   3        202.57        135.19        36.29 o                         
  11   1   3        117.21        189.67        51.42 o                         
  12   1   3        150.00        244.90        56.31 o                         
 -12   2   3        358.15        410.91        44.70 o                         
 -11   2   3          6.18          7.46        30.12 o                         
 -10   2   3       1160.87       1205.37        43.88 o                         
  -9   2   3        403.17        398.80        26.69 o                         
  -8   2   3       1141.49       1168.06        34.93 o                         
  -7   2   3          6.51         10.23         9.38 o                         
  -6   2   3       7710.55       7591.39        78.05 o                         
  -5   2   3        407.66        470.38        11.75 o                         
  -4   2   3       1210.01       1121.01        15.57 o                         
  -3   2   3        568.00        607.60         9.06 o                         
  -2   2   3        508.88        463.90         8.57 o                         
  -1   2   3       1423.98       1476.50        16.90 o                         
   0   2   3      35694.62      35169.92       312.73 o                         
   1   2   3       2346.20       2365.85        28.30 o                         
   2   2   3       1273.18       1408.00        22.13 o                         
   3   2   3          3.42          1.71         5.87 o                         
   4   2   3       5362.52       5026.21        74.16 o                         
   5   2   3        221.97        292.61        16.64 o                         
   6   2   3        691.15        682.63        30.00 o                         
   7   2   3          6.22         -0.12        19.01 o                         
   8   2   3        621.23        541.80        28.87 o                         
   9   2   3          5.07        -12.24        23.73 o                         
  10   2   3       1980.67       2034.25        87.65 o                         
  11   2   3          0.84         -7.40        40.12 o                         
  12   2   3         48.36        -47.00        47.00 o                         
 -12   3   3        506.83        510.93        48.25 o                         
 -11   3   3        616.77        539.87        40.73 o                         
 -10   3   3        194.49        236.95        27.85 o                         
  -9   3   3        428.29        483.08        32.16 o                         
  -8   3   3        447.82        429.94        28.44 o                         
  -7   3   3         14.28         15.08        13.57 o                         
  -6   3   3        758.02        756.10        19.68 o                         
  -5   3   3       6656.40       6394.71        74.83 o                         
  -4   3   3       2411.07       2416.44        30.88 o                         
  -3   3   3        527.89        580.01        12.32 o                         
  -2   3   3       2003.50       1993.11        24.08 o                         
  -1   3   3       6928.12       7011.70        70.06 o                         
   0   3   3        601.37        660.24        13.62 o                         
   1   3   3       3748.37       3960.48        61.21 o                         
   2   3   3      11459.20      11659.23       140.36 o                         
   3   3   3       2834.31       2816.59        39.46 o                         
   4   3   3        276.16        358.55        27.07 o                         
   5   3   3       2775.57       2877.21        49.84 o                         
   6   3   3         13.88        -11.21        11.21 o                         
   7   3   3          1.34          9.24        19.94 o                         
   8   3   3       1550.57       1549.73        74.33 o                         
   9   3   3        253.57        313.77        31.40 o                         
  10   3   3         23.01          3.15        31.53 o                         
  11   3   3        113.85        100.91        38.48 o                         
  12   3   3        187.46        176.70        56.85 o                         
 -12   4   3        135.90        163.80        53.16 o                         
 -11   4   3         14.10         38.38        27.40 o                         
 -10   4   3          6.90         20.09        26.23 o                         
  -9   4   3        440.79        483.66        42.46 o                         
  -8   4   3          1.59         15.74        24.38 o                         
  -7   4   3       3034.26       2811.39        46.89 o                         
  -6   4   3        818.09        889.86        23.69 o                         
  -5   4   3          9.88         -0.43         8.67 o                         
  -4   4   3         69.09         95.22         7.24 o                         
  -3   4   3       7551.25       7331.31        78.87 o                         
  -2   4   3       1374.23       1498.80        21.95 o                         
  -1   4   3       7143.36       7681.77        95.57 o                         
   0   4   3         44.80         45.94         8.81 o                         
   1   4   3       9160.31       9486.02       146.44 o                         
   2   4   3         47.21         51.64         9.53 o                         
   3   4   3       2197.85       2072.13        32.97 o                         
   4   4   3        397.29        360.34        19.98 o                         
   5   4   3        191.16        199.54        17.51 o                         
   6   4   3         19.40         14.31        16.41 o                         
   7   4   3       2159.08       2016.84        50.56 o                         
   8   4   3          7.76          3.45        24.17 o                         
   9   4   3        812.23        758.40        47.31 o                         
  10   4   3         35.84         50.63        30.36 o                         
  11   4   3        779.53        677.40        54.49 o                         
 -11   5   3         47.29         50.39        44.77 o                         
 -10   5   3         13.35         14.11        34.91 o                         
  -9   5   3       1187.14       1225.05        50.65 o                         
  -8   5   3       1620.77       1622.90        69.44 o                         
  -7   5   3          7.55         27.24        19.64 o                         
  -6   5   3       2934.84       3021.43        50.54 o                         
  -5   5   3       1100.75       1045.95        24.61 o                         
  -4   5   3       3176.56       3170.76        49.96 o                         
  -3   5   3        265.22        269.41        17.26 o                         
  -2   5   3       2505.81       2458.07        32.64 o                         
  -1   5   3       9696.34      10352.20       119.56 o                         
   0   5   3       1831.99       2119.89        40.31 o                         
   1   5   3       1373.56       1359.83        33.54 o                         
   2   5   3       5834.42       6001.39        88.24 o                         
   3   5   3       1334.75       1371.62        35.22 o                         
   4   5   3        112.25        141.20        15.43 o                         
   5   5   3       1404.52       1402.97        34.49 o                         
   6   5   3       1948.28       1895.52        44.86 o                         
   7   5   3          1.03         -9.75        18.56 o                         
   8   5   3        730.77        750.79        39.60 o                         
   9   5   3        329.68        383.49        35.64 o                         
  10   5   3         52.68         93.06        42.87 o                         
  11   5   3        353.83        397.52        59.67 o                         
 -11   6   3        196.88        169.89        51.69 o                         
 -10   6   3       1003.08       1039.74        58.71 o                         
  -9   6   3         59.59         48.48        30.80 o                         
  -8   6   3        466.72        482.20        35.52 o                         
  -7   6   3        121.38         98.21        22.96 o                         
  -6   6   3       1029.31        974.67        37.36 o                         
  -5   6   3         28.22         21.15        15.13 o                         
  -4   6   3       1106.13       1067.85        41.62 o                         
  -3   6   3          5.20         12.37        14.62 o                         
  -2   6   3       3395.22       3376.55        52.13 o                         
  -1   6   3         25.45         50.53         9.74 o                         
   0   6   3       3279.86       3240.20        51.91 o                         
   1   6   3         10.03         21.30        12.75 o                         
   2   6   3       4035.91       4262.58        80.97 o                         
   3   6   3       1256.14       1107.19        34.76 o                         
   4   6   3       4524.96       4464.49        74.97 o                         
   5   6   3         18.91         12.25        20.02 o                         
   6   6   3       1069.91       1053.37        36.97 o                         
   7   6   3        126.20        145.69        27.46 o                         
   8   6   3        787.91        753.78        44.08 o                         
   9   6   3          5.57        -28.52        31.61 o                         
  10   6   3        367.87        444.77        50.62 o                         
 -10   7   3         96.44         97.99        40.14 o                         
  -9   7   3         52.29         51.54        33.33 o                         
  -8   7   3        901.28        996.32        48.78 o                         
  -7   7   3        322.60        274.78        28.86 o                         
  -6   7   3        546.38        521.50        34.43 o                         
  -5   7   3       1265.05       1274.84        53.15 o                         
  -4   7   3        551.89        562.07        39.69 o                         
  -3   7   3        404.39        367.76        22.60 o                         
  -2   7   3       3186.15       3268.35        62.83 o                         
  -1   7   3       1356.06       1361.15        29.56 o                         
   0   7   3         71.01         78.14        15.19 o                         
   1   7   3        705.10        691.21        57.22 o                         
   2   7   3       1282.06       1399.40        41.51 o                         
   3   7   3       1137.12       1138.69        54.69 o                         
   4   7   3        107.82         99.69        20.60 o                         
   5   7   3        524.76        470.37        29.20 o                         
   6   7   3       2802.62       2862.24        76.54 o                         
   7   7   3          0.34         23.97        32.13 o                         
   8   7   3        277.02        202.75        41.35 o                         
   9   7   3        699.41        724.73        62.31 o                         
  10   7   3         35.39         -8.43        39.23 o                         
 -10   8   3          0.92        -18.34        39.82 o                         
  -9   8   3        670.49        675.05        48.31 o                         
  -8   8   3         86.75        153.53        34.55 o                         
  -7   8   3       1348.18       1438.14       131.66 o                         
  -6   8   3        154.63        173.63        32.55 o                         
  -5   8   3          1.08         -7.96        28.89 o                         
  -4   8   3        400.63        406.84        31.47 o                         
  -3   8   3       1659.41       1710.22        43.63 o                         
  -2   8   3        248.36        230.49        22.79 o                         
  -1   8   3       2748.99       2796.74        69.26 o                         
   0   8   3         72.33         72.34        18.00 o                         
   1   8   3       2154.16       2092.04        54.23 o                         
   2   8   3        682.88        729.86        50.76 o                         
   3   8   3       3011.08       2976.15        64.67 o                         
   4   8   3          3.04         18.45        27.78 o                         
   5   8   3        130.62        113.77        32.84 o                         
   6   8   3         24.19          2.95        29.37 o                         
   7   8   3       2232.77       2090.17        70.75 o                         
   8   8   3          0.58         48.00        38.94 o                         
   9   8   3         41.63         51.22        44.26 o                         
  -9   9   3         20.41          4.17        36.40 o                         
  -8   9   3         37.16         79.16        39.36 o                         
  -7   9   3        131.83         98.96        36.04 o                         
  -6   9   3        298.63        428.63        44.03 o                         
  -5   9   3        113.01        145.16        30.94 o                         
  -4   9   3        505.63        560.32        38.56 o                         
  -3   9   3         26.91         50.54        23.98 o                         
  -2   9   3        695.22        726.23        32.64 o                         
  -1   9   3        670.01        689.37        44.78 o                         
   0   9   3        411.02        456.68        42.90 o                         
   1   9   3        229.36        226.82        28.21 o                         
   2   9   3       1329.88       1441.27        68.43 o                         
   3   9   3        136.34        134.08        29.37 o                         
   4   9   3        193.11        200.24        35.86 o                         
   5   9   3        612.64        764.65        57.27 o                         
   6   9   3         92.12         77.85        36.11 o                         
   7   9   3        250.35        259.30        41.52 o                         
   8   9   3        158.11        113.24        45.11 o                         
  -8  10   3          7.39         -4.60        45.87 o                         
  -7  10   3         31.06         -2.57        35.01 o                         
  -6  10   3        643.84        587.42        54.36 o                         
  -5  10   3         34.02         43.17        29.13 o                         
  -4  10   3       1870.55       1956.82        86.03 o                         
  -3  10   3         33.41         12.57        26.93 o                         
  -2  10   3        100.44        115.27        33.41 o                         
  -1  10   3         91.65         76.34        37.30 o                         
   0  10   3       2396.05       2410.01        89.29 o                         
   1  10   3         40.50         49.78        32.45 o                         
   2  10   3         74.64         82.05        34.73 o                         
   3  10   3          2.62        -19.10        27.83 o                         
   4  10   3        470.30        447.27        46.05 o                         
   5  10   3         75.00         72.14        38.71 o                         
   6  10   3        119.58         12.69        42.62 o                         
   7  10   3         49.18        -21.78        42.31 o                         
  -6  11   3          0.84          6.94        31.36 o                         
  -5  11   3        762.38        786.99        56.80 o                         
  -4  11   3          8.61         56.80        36.60 o                         
  -3  11   3          1.17        -14.54        34.77 o                         
  -2  11   3        346.28        315.31        60.24 o                         
  -1  11   3        471.14        531.17        83.91 o                         
   0  11   3         92.56         55.73        43.36 o                         
   1  11   3        272.91        305.02        49.20 o                         
   2  11   3        423.65        441.44        54.21 o                         
   3  11   3        546.88        522.61        64.30 o                         
   4  11   3         90.97        121.53        53.05 o                         
   5  11   3        142.13        129.08        48.44 o                         
   6  11   3          3.66        -51.21        63.32 o                         
  -4  12   3          0.59        -16.28        68.37 o                         
  -3  12   3       1463.44       1497.38        88.20 o                         
  -2  12   3         14.17        -22.62        47.29 o                         
  -1  12   3          6.66         34.03        47.33 o                         
   0  12   3          1.21         74.96        47.40 o                         
   1  12   3        256.11        258.00        53.03 o                         
   2  12   3         80.11         57.94        44.99 o                         
   3  12   3        411.76        495.80        66.41 o                         
 -12   0   4        801.90        886.27        90.02 o                         
 -10   0   4        397.91        420.09        53.69 o                         
  -8   0   4       4858.83       4824.43       119.22 o                         
  -6   0   4        815.89        883.39        36.52 o                         
  -4   0   4       5307.56       4965.04        79.13 o                         
  -2   0   4      12026.15      12051.19       148.95 o                         
   0   0   4       5220.28       5222.09        67.18 o                         
   2   0   4       1965.54       1874.54        28.37 o                         
   4   0   4         28.67         15.81         8.30 o                         
   6   0   4       3437.69       3315.10        54.46 o                         
   8   0   4        773.52        678.39        40.85 o                         
  10   0   4        456.28        404.54        68.68 o                         
  12   0   4       3632.27       3496.42       167.31 o                         
 -12   1   4         62.74         93.00        36.64 o                         
 -11   1   4          8.05         43.46        31.01 o                         
 -10   1   4       2126.08       2156.06        84.01 o                         
  -9   1   4       2611.86       2677.88        53.15 o                         
  -8   1   4       1377.08       1417.69        31.34 o                         
  -7   1   4       1296.21       1301.79        24.65 o                         
  -6   1   4        827.91        785.59        16.76 o                         
  -5   1   4       2272.31       2322.87        33.43 o                         
  -4   1   4       3201.64       3296.31        40.65 o                         
  -3   1   4       3500.00       3480.88        38.11 o                         
  -2   1   4      10322.68      10388.47        83.30 o                         
  -1   1   4         22.75         25.00         2.98 o                         
   0   1   4       2203.23       2216.48        24.31 o                         
   1   1   4       7275.02       7200.07        65.97 o                         
   2   1   4       3985.44       4162.85        54.20 o                         
   3   1   4       8374.03       8588.71        89.94 o                         
   4   1   4       9772.75       9866.48       103.41 o                         
   5   1   4       1341.88       1316.86        23.99 o                         
   6   1   4       1062.45       1059.40        27.43 o                         
   7   1   4       1604.98       1595.96        32.39 o                         
   8   1   4        675.08        685.50        29.28 o                         
   9   1   4         49.91         56.73        24.44 o                         
  10   1   4        642.41        622.03        51.84 o                         
  11   1   4        454.05        514.32        62.23 o                         
  12   1   4       1536.00       1568.83        94.02 o                         
 -12   2   4         15.72        -14.66        35.74 o                         
 -11   2   4        466.70        506.55        45.53 o                         
 -10   2   4         48.86         23.93        21.24 o                         
  -9   2   4        219.31        224.08        23.18 o                         
  -8   2   4         10.90          6.22        12.22 o                         
  -7   2   4       4099.14       4033.32        46.63 o                         
  -6   2   4        427.74        434.33        11.84 o                         
  -5   2   4       4145.06       4009.04        43.87 o                         
  -4   2   4          6.28          3.83         4.86 o                         
  -3   2   4       2136.91       2145.70        23.59 o                         
  -2   2   4        124.03        118.43         5.12 o                         
  -1   2   4       6150.51       6071.91        52.23 o                         
   0   2   4      12555.28      13051.27       114.84 o                         
   1   2   4       1654.27       1772.20        38.11 o                         
   2   2   4         56.42         91.95        10.27 o                         
   3   2   4       1632.72       1580.69        29.75 o                         
   4   2   4          0.20          2.48         8.80 o                         
   5   2   4       3567.94       3406.21        53.29 o                         
   6   2   4         25.62          8.50        15.98 o                         
   7   2   4       1218.59       1218.05        39.06 o                         
   8   2   4         17.91         24.10        22.02 o                         
   9   2   4       1558.92       1681.16        60.99 o                         
  10   2   4         63.68         66.35        28.97 o                         
  11   2   4        130.56        158.03        47.45 o                         
  12   2   4        293.20        315.06        60.46 o                         
 -12   3   4        552.93        557.96        61.36 o                         
 -11   3   4         74.60         57.10        24.67 o                         
 -10   3   4        480.87        469.43        40.00 o                         
  -9   3   4       1903.16       1911.69        52.87 o                         
  -8   3   4       1324.47       1304.17        44.03 o                         
  -7   3   4       2763.81       2675.52        51.28 o                         
  -6   3   4       4608.72       4684.99        61.63 o                         
  -5   3   4        874.54        829.54        16.80 o                         
  -4   3   4       1307.48       1376.96        20.34 o                         
  -3   3   4       2947.83       2776.67        29.72 o                         
  -2   3   4       6764.87       6922.25        67.17 o                         
  -1   3   4        142.97        117.22         6.77 o                         
   0   3   4       1181.17       1090.46        19.76 o                         
   1   3   4      10431.47      10568.56       126.71 o                         
   2   3   4        106.44        125.49         8.63 o                         
   3   3   4       4794.27       4847.46        61.60 o                         
   4   3   4       1473.19       1295.30        32.06 o                         
   5   3   4       1633.04       1574.50        32.11 o                         
   6   3   4        112.29         91.69        17.97 o                         
   7   3   4       1110.96       1124.46        43.18 o                         
   8   3   4       1458.92       1464.48        52.38 o                         
   9   3   4         30.61          0.34        25.83 o                         
  10   3   4        131.20        124.57        31.99 o                         
  11   3   4        828.80        888.79        67.55 o                         
 -12   4   4        533.43        504.76        61.47 o                         
 -11   4   4        430.96        477.59        36.49 o                         
 -10   4   4        576.69        645.31        39.23 o                         
  -9   4   4         93.58        158.36        36.05 o                         
  -8   4   4       2963.23       2928.86        65.04 o                         
  -7   4   4        242.60        255.79        20.94 o                         
  -6   4   4          2.41         11.55        10.58 o                         
  -5   4   4        849.98        813.04        23.49 o                         
  -4   4   4       4323.82       4142.24        49.06 o                         
  -3   4   4          7.74         20.02         5.54 o                         
  -2   4   4        682.20        646.16        16.86 o                         
  -1   4   4        517.66        572.18        14.51 o                         
   0   4   4      10632.91      10849.45       140.08 o                         
   1   4   4        138.96        152.93        13.88 o                         
   2   4   4       7928.52       7877.67        94.15 o                         
   3   4   4        524.72        570.35        18.54 o                         
   4   4   4        174.08        181.26        14.27 o                         
   5   4   4         25.77          4.05        15.58 o                         
   6   4   4       3035.44       3029.25        59.35 o                         
   7   4   4         41.76         27.63        19.10 o                         
   8   4   4         74.45         86.41        26.77 o                         
   9   4   4          5.36         25.87        29.87 o                         
  10   4   4        478.80        461.37        47.96 o                         
  11   4   4        157.99        196.56        51.39 o                         
 -11   5   4         51.44         99.44        38.17 o                         
 -10   5   4         15.05          9.15        34.36 o                         
  -9   5   4       2484.13       2404.52        70.63 o                         
  -8   5   4         42.78         35.02        23.38 o                         
  -7   5   4        480.46        473.78        28.15 o                         
  -6   5   4       4351.95       4237.21        65.48 o                         
  -5   5   4        429.86        408.88        17.35 o                         
  -4   5   4        325.12        321.19        14.51 o                         
  -3   5   4       7547.92       7462.60        81.72 o                         
  -2   5   4       3035.75       3208.88        45.89 o                         
  -1   5   4       2160.74       2300.41        36.01 o                         
   0   5   4         20.92         11.56        10.71 o                         
   1   5   4        719.72        706.75        23.28 o                         
   2   5   4       1689.11       1750.43        45.93 o                         
   3   5   4         46.30         42.00        12.97 o                         
   4   5   4        577.92        536.57        19.53 o                         
   5   5   4        240.54        224.51        20.01 o                         
   6   5   4         44.20         48.99        17.54 o                         
   7   5   4        255.25        252.70        24.98 o                         
   8   5   4       1194.36       1238.74        52.55 o                         
   9   5   4         57.40         96.07        31.18 o                         
  10   5   4        150.19        200.28        41.81 o                         
  11   5   4        319.19        309.75        49.77 o                         
 -11   6   4       2431.22       2481.74       104.78 o                         
 -10   6   4         46.22         24.19        34.60 o                         
  -9   6   4         17.89        -27.06        27.06 o                         
  -8   6   4          1.24         35.70        24.70 o                         
  -7   6   4       3076.08       2953.62        68.19 o                         
  -6   6   4          7.76         -1.44        18.45 o                         
  -5   6   4       2792.28       2825.19        51.75 o                         
  -4   6   4        129.58        131.62        18.28 o                         
  -3   6   4         10.14         27.65        13.64 o                         
  -2   6   4         25.11         20.13         8.30 o                         
  -1   6   4       9524.62       9965.77       112.17 o                         
   0   6   4         34.52         25.37        11.87 o                         
   1   6   4        208.89        207.81        17.12 o                         
   2   6   4        481.55        520.30        27.23 o                         
   3   6   4       2633.09       2630.40        52.90 o                         
   4   6   4        142.08        196.21        16.94 o                         
   5   6   4       2751.63       2723.30        57.69 o                         
   6   6   4        324.03        346.67        26.81 o                         
   7   6   4         63.03         18.53        25.91 o                         
   8   6   4          9.83        -27.32        27.32 o                         
   9   6   4       1594.71       1489.38        63.44 o                         
  10   6   4          8.67         12.04        40.06 o                         
 -10   7   4       1012.14       1050.72        61.07 o                         
  -9   7   4       1286.45       1388.63        65.05 o                         
  -8   7   4         28.61         26.56        26.09 o                         
  -7   7   4        147.82        131.74        26.95 o                         
  -6   7   4       1649.35       1636.72        53.07 o                         
  -5   7   4        648.50        644.22        38.73 o                         
  -4   7   4          2.83          7.23        17.11 o                         
  -3   7   4        350.33        416.90        24.56 o                         
  -2   7   4       1960.89       1931.87        36.63 o                         
  -1   7   4        172.37        220.40        14.37 o                         
   0   7   4        796.16        815.63        28.00 o                         
   1   7   4       3271.46       3369.76        68.97 o                         
   2   7   4          4.70          3.64        15.72 o                         
   3   7   4        972.69       1012.06        34.99 o                         
   4   7   4       1504.14       1530.52        39.90 o                         
   5   7   4        244.93        203.35        23.09 o                         
   6   7   4         82.78         87.12        28.62 o                         
   7   7   4        327.24        355.81        39.63 o                         
   8   7   4         97.43         46.13        40.89 o                         
   9   7   4         28.99         47.00        41.49 o                         
  10   7   4        323.58        281.39        69.15 o                         
 -10   8   4        776.08        845.54        60.33 o                         
  -9   8   4        141.81        130.35        36.66 o                         
  -8   8   4       2226.44       2245.61        69.99 o                         
  -7   8   4          1.15         -1.13        27.56 o                         
  -6   8   4        353.73        384.01        36.87 o                         
  -5   8   4        175.96        205.72        30.22 o                         
  -4   8   4       2729.44       2602.70        73.26 o                         
  -3   8   4         88.15         70.84        19.06 o                         
  -2   8   4        108.93        172.56        20.21 o                         
  -1   8   4          1.16         -8.86        12.50 o                         
   0   8   4        987.17       1122.85        36.06 o                         
   1   8   4        489.87        483.90        26.84 o                         
   2   8   4       1408.32       1452.44        40.86 o                         
   3   8   4          0.25         12.45        17.09 o                         
   4   8   4          4.30          1.04        20.72 o                         
   5   8   4         28.42         36.79        48.59 o                         
   6   8   4       1656.18       1564.03        66.27 o                         
   7   8   4        116.91        122.91        43.75 o                         
   8   8   4         98.03        131.54        46.81 o                         
   9   8   4         11.27         69.04        48.80 o                         
  -9   9   4        117.04        153.77        51.12 o                         
  -8   9   4        150.77        214.87        40.85 o                         
  -7   9   4       1023.46        998.81        64.02 o                         
  -6   9   4        975.80       1005.04        61.70 o                         
  -5   9   4        305.23        329.79        33.92 o                         
  -4   9   4        130.01         96.85        27.13 o                         
  -3   9   4       1338.28       1314.73        48.93 o                         
  -2   9   4        266.91        294.52        25.58 o                         
  -1   9   4         75.51        100.39        23.19 o                         
   0   9   4         83.45         90.80        23.91 o                         
   1   9   4        363.53        413.91        31.81 o                         
   2   9   4         60.46         72.20        21.01 o                         
   3   9   4        233.48        222.95        25.06 o                         
   4   9   4        175.76        180.89        38.55 o                         
   5   9   4        909.86        821.21        84.20 o                         
   6   9   4        406.16        432.57        64.01 o                         
   7   9   4        592.60        647.65        61.84 o                         
   8   9   4        304.63        319.44        56.83 o                         
  -8  10   4         52.06         94.38        44.16 o                         
  -7  10   4       1118.05       1203.70        75.64 o                         
  -6  10   4        136.60        139.86        34.97 o                         
  -5  10   4        554.03        651.80        49.75 o                         
  -4  10   4        105.78         88.69        30.35 o                         
  -3  10   4        788.84        744.38        42.18 o                         
  -2  10   4        156.97         82.71        35.24 o                         
  -1  10   4       1259.60       1214.83        81.40 o                         
   0  10   4         96.04        128.08        39.95 o                         
   1  10   4        241.91        320.67        46.40 o                         
   2  10   4        109.04         80.89        34.80 o                         
   3  10   4        531.17        531.89        53.87 o                         
   4  10   4         13.12        -23.99        36.27 o                         
   5  10   4        953.88        912.15        55.07 o                         
   6  10   4         62.07         31.45        39.62 o                         
   7  10   4         33.57        -42.88        42.88 o                         
  -6  11   4         95.63        122.84        39.19 o                         
  -5  11   4        208.32        206.24        50.82 o                         
  -4  11   4        216.52        208.35        40.75 o                         
  -3  11   4         96.72        125.26        40.46 o                         
  -2  11   4        560.08        609.75        54.84 o                         
  -1  11   4         78.20         81.83        38.85 o                         
   0  11   4        443.53        474.43        54.08 o                         
   1  11   4          9.94        -38.12        38.12 o                         
   2  11   4        205.36        150.72        42.13 o                         
   3  11   4        333.41        409.80        59.80 o                         
   4  11   4        694.29        722.68        74.61 o                         
   5  11   4        506.11        595.72        82.58 o                         
  -4  12   4        752.64        716.65        76.91 o                         
  -3  12   4         22.27         66.40        53.50 o                         
  -2  12   4        421.08        436.41        58.27 o                         
  -1  12   4          4.14          9.45        44.05 o                         
   0  12   4        518.84        592.66        62.98 o                         
   1  12   4         66.97         71.72        47.55 o                         
   2  12   4        298.02        299.04       123.43 o                         
   3  12   4         35.32         27.61        53.36 o                         
 -11   0   5         42.89         68.94        42.85 o                         
  -9   0   5       1183.00       1279.07        44.57 o                         
  -7   0   5         96.01        140.44        14.97 o                         
  -5   0   5      17575.98      18108.95       298.69 o                         
  -3   0   5        693.36        874.56        19.00 o                         
  -1   0   5         70.76         92.83        12.50 o                         
   1   0   5       7909.32       7738.57        94.61 o                         
   3   0   5          0.37          0.42         7.79 o                         
   5   0   5       2727.25       2794.93        47.61 o                         
   7   0   5        763.16        788.36        32.79 o                         
   9   0   5       1451.44       1419.23       114.49 o                         
  11   0   5        780.70        885.81        94.66 o                         
 -12   1   5         40.41         42.43        33.27 o                         
 -11   1   5       1277.60       1375.76        76.01 o                         
 -10   1   5       1695.46       1692.02        76.93 o                         
  -9   1   5        706.87        716.97        30.63 o                         
  -8   1   5        176.63        214.33        15.09 o                         
  -7   1   5       9115.11       9105.63       107.12 o                         
  -6   1   5       3530.94       3516.36        46.04 o                         
  -5   1   5         16.87         15.68         5.64 o                         
  -4   1   5       3213.32       3278.85        43.03 o                         
  -3   1   5       1285.05       1232.06        23.33 o                         
  -2   1   5         82.92         92.66         4.21 o                         
  -1   1   5       3428.86       3381.27        31.92 o                         
   0   1   5       4293.37       4360.17        44.32 o                         
   1   1   5      11077.15      11063.80       117.36 o                         
   2   1   5       2854.52       2894.85        43.56 o                         
   3   1   5       2644.87       2583.31        36.43 o                         
   4   1   5       2950.30       3085.39        40.35 o                         
   5   1   5        557.99        570.64        13.68 o                         
   6   1   5       3179.34       3085.24        43.40 o                         
   7   1   5       1554.22       1632.57        39.93 o                         
   8   1   5          5.68         24.58        16.61 o                         
   9   1   5        899.72        848.81        36.55 o                         
  10   1   5        767.59        790.67        52.97 o                         
  11   1   5         48.20         30.80        44.91 o                         
  12   1   5         30.52        -47.73        52.17 o                         
 -12   2   5       2447.79       2456.60       115.91 o                         
 -11   2   5        165.42        192.84        62.75 o                         
 -10   2   5        425.15        503.23        30.49 o                         
  -9   2   5         23.24         53.60        17.32 o                         
  -8   2   5       1230.56       1236.96        30.29 o                         
  -7   2   5        464.17        472.44        15.16 o                         
  -6   2   5       2135.36       2013.00        25.38 o                         
  -5   2   5         15.23         18.84         5.09 o                         
  -4   2   5        420.32        350.72         9.54 o                         
  -3   2   5       1086.24       1170.59        15.67 o                         
  -2   2   5       9337.80       9310.29        81.51 o                         
  -1   2   5        173.35        202.50         5.53 o                         
   0   2   5       6262.58       6367.70        61.88 o                         
   1   2   5         43.23         35.07         6.40 o                         
   2   2   5       8646.85       8612.25       112.23 o                         
   3   2   5       1745.01       1751.20        35.15 o                         
   4   2   5       1220.40       1182.67        27.99 o                         
   5   2   5        292.09        245.57        19.60 o                         
   6   2   5          8.07         -1.81        15.49 o                         
   7   2   5          4.70          6.60        16.89 o                         
   8   2   5       3291.89       3067.30        71.65 o                         
   9   2   5         49.24          8.64        25.40 o                         
  10   2   5         67.56         60.52        29.94 o                         
  11   2   5         10.63        -17.91        66.06 o                         
 -12   3   5         73.70         14.19        45.15 o                         
 -11   3   5        135.55        110.26        26.26 o                         
 -10   3   5        853.13        849.63        39.11 o                         
  -9   3   5        143.73        180.53        22.90 o                         
  -8   3   5        382.61        370.92        25.89 o                         
  -7   3   5        268.24        276.50        16.59 o                         
  -6   3   5       3194.52       3188.17        39.92 o                         
  -5   3   5         21.12         18.38         6.60 o                         
  -4   3   5       5656.05       5792.37        60.96 o                         
  -3   3   5       3937.28       3938.35        41.42 o                         
  -2   3   5       1416.14       1607.63        29.84 o                         
  -1   3   5       8981.43       9184.07        91.05 o                         
   0   3   5        979.57        933.73        22.09 o                         
   1   3   5       1926.22       2132.74        31.36 o                         
   2   3   5         97.94        154.99        22.40 o                         
   3   3   5      10413.81      10657.76       139.72 o                         
   4   3   5       5401.35       5359.09        81.66 o                         
   5   3   5        453.24        421.48        21.40 o                         
   6   3   5       1167.81       1126.91        46.98 o                         
   7   3   5       1377.01       1298.91        47.12 o                         
   8   3   5          0.32         11.10        23.66 o                         
   9   3   5        145.57         81.10        29.67 o                         
  10   3   5        267.33        263.81        36.93 o                         
  11   3   5         76.57        101.01        48.69 o                         
 -12   4   5        154.98        180.54        70.41 o                         
 -11   4   5        941.95        994.01        51.78 o                         
 -10   4   5         92.14         91.60        27.89 o                         
  -9   4   5       2160.96       2211.49        74.99 o                         
  -8   4   5        259.38        254.69        20.86 o                         
  -7   4   5         87.82         66.85        14.66 o                         
  -6   4   5         54.37         57.47        11.85 o                         
  -5   4   5       3318.44       3196.39        43.61 o                         
  -4   4   5         17.14         12.45         6.07 o                         
  -3   4   5       5539.79       5677.23        61.09 o                         
  -2   4   5         18.70         29.06         7.37 o                         
  -1   4   5       1029.12       1068.99        19.55 o                         
   0   4   5       2712.98       2970.78        46.12 o                         
   1   4   5       2446.84       2345.13        39.86 o                         
   2   4   5         18.60         11.73         8.64 o                         
   3   4   5         42.30         53.01        10.57 o                         
   4   4   5          2.29        -11.53        11.53 o                         
   5   4   5       9832.09       9765.92       138.54 o                         
   6   4   5        268.83        270.28        23.84 o                         
   7   4   5        556.13        455.59        33.38 o                         
   8   4   5         33.54         12.48        26.40 o                         
   9   4   5        385.23        384.23        37.71 o                         
  10   4   5        138.60        153.46        38.85 o                         
  11   4   5        370.59        326.64        57.74 o                         
 -11   5   5        675.58        715.02        68.28 o                         
 -10   5   5        451.00        533.26        65.36 o                         
  -9   5   5        167.33        185.36        28.33 o                         
  -8   5   5        487.16        612.50        40.66 o                         
  -7   5   5         61.59         76.72        14.99 o                         
  -6   5   5        287.14        278.27        18.39 o                         
  -5   5   5        245.30        254.32        13.85 o                         
  -4   5   5       1559.17       1563.56        27.71 o                         
  -3   5   5       3029.34       2976.31        40.80 o                         
  -2   5   5       1671.05       1886.31        32.14 o                         
  -1   5   5       3172.30       3089.65        44.61 o                         
   0   5   5       4285.62       4172.22        68.64 o                         
   1   5   5         64.94         46.98        13.07 o                         
   2   5   5       2381.17       2470.82        44.82 o                         
   3   5   5       3295.38       3325.64        55.28 o                         
   4   5   5        178.34        205.11        14.24 o                         
   5   5   5         10.05         15.39        16.44 o                         
   6   5   5       5297.04       5384.77        90.69 o                         
   7   5   5        326.73        351.12        27.53 o                         
   8   5   5        209.11        223.53        33.12 o                         
   9   5   5        151.77        103.67        39.91 o                         
  10   5   5        307.76        241.80        50.61 o                         
  11   5   5         95.22         87.07        44.32 o                         
 -11   6   5         15.36        -23.72        43.45 o                         
 -10   6   5          2.91         -6.56        32.54 o                         
  -9   6   5         92.91         84.34        29.80 o                         
  -8   6   5       2019.85       2001.03        58.14 o                         
  -7   6   5         93.65         97.07        19.28 o                         
  -6   6   5       1218.47       1167.03        38.06 o                         
  -5   6   5          0.81          2.19        13.26 o                         
  -4   6   5        784.82        870.18        34.49 o                         
  -3   6   5         40.32         46.32         7.54 o                         
  -2   6   5       4332.61       4201.71        58.66 o                         
  -1   6   5         20.88         35.49         9.96 o                         
   0   6   5          5.71         26.91        12.77 o                         
   1   6   5        868.67        866.78        34.84 o                         
   2   6   5       1242.65       1162.68        34.01 o                         
   3   6   5         91.76         88.45        16.26 o                         
   4   6   5       7057.14       6946.87        97.33 o                         
   5   6   5        961.15        994.45        43.31 o                         
   6   6   5       2033.81       2005.73        75.30 o                         
   7   6   5        273.89        256.97        31.69 o                         
   8   6   5        676.67        800.20        56.39 o                         
   9   6   5        370.30        381.59        46.63 o                         
  10   6   5          1.16        -17.78        40.40 o                         
 -10   7   5        298.96        374.35        49.07 o                         
  -9   7   5         77.44         91.69        51.61 o                         
  -8   7   5          8.03         47.39        30.53 o                         
  -7   7   5       1196.27       1227.65        60.16 o                         
  -6   7   5         59.39         36.75        20.98 o                         
  -5   7   5        161.90        167.60        27.70 o                         
  -4   7   5       2793.99       2810.81        55.15 o                         
  -3   7   5        604.58        628.34        33.78 o                         
  -2   7   5         49.35         37.40        10.39 o                         
  -1   7   5       1133.10       1108.86        26.82 o                         
   0   7   5         32.05         20.92        14.42 o                         
   1   7   5        793.96        810.67        30.89 o                         
   2   7   5       1272.99       1241.30        36.57 o                         
   3   7   5        376.96        385.19        25.23 o                         
   4   7   5        226.64        238.52        28.49 o                         
   5   7   5        267.26        285.77        32.34 o                         
   6   7   5       2942.61       2991.59       112.96 o                         
   7   7   5        657.63        628.50        54.58 o                         
   8   7   5        281.45        328.83        54.05 o                         
   9   7   5        895.03        787.49        88.02 o                         
 -10   8   5          0.59        -36.69        36.69 o                         
  -9   8   5        744.64        801.37        55.32 o                         
  -8   8   5         10.28         18.22        30.82 o                         
  -7   8   5        192.49        187.17        32.50 o                         
  -6   8   5        314.30        291.94        38.24 o                         
  -5   8   5       1573.70       1593.51        61.47 o                         
  -4   8   5         53.60         27.71        16.85 o                         
  -3   8   5       1428.81       1331.18        52.94 o                         
  -2   8   5        416.48        403.09        21.81 o                         
  -1   8   5        838.31        866.43        31.29 o                         
   0   8   5        934.55        874.84        33.11 o                         
   1   8   5       3404.53       3417.00        63.32 o                         
   2   8   5        568.66        649.13        33.41 o                         
   3   8   5          4.53         -8.89        19.52 o                         
   4   8   5        350.65        326.36        31.38 o                         
   5   8   5        988.62       1035.64        51.58 o                         
   6   8   5        119.66        111.02        33.32 o                         
   7   8   5       1747.04       1756.48       122.05 o                         
   8   8   5        459.21        480.98        58.64 o                         
   9   8   5        625.52        757.11        69.51 o                         
  -9   9   5        425.07        429.89        46.33 o                         
  -8   9   5        638.24        656.11        48.21 o                         
  -7   9   5         40.90         59.31        33.97 o                         
  -6   9   5        507.23        500.96        42.03 o                         
  -5   9   5        158.30        143.72        30.16 o                         
  -4   9   5        459.81        523.80        36.15 o                         
  -3   9   5        413.22        447.97        28.65 o                         
  -2   9   5          6.83         17.77        19.06 o                         
  -1   9   5        143.15        161.93        26.18 o                         
   0   9   5       1801.66       1834.42        56.21 o                         
   1   9   5         16.08          5.27        19.30 o                         
   2   9   5        294.77        296.49        26.58 o                         
   3   9   5        319.35        359.00        30.12 o                         
   4   9   5        576.39        524.79        43.49 o                         
   5   9   5         61.58         54.52        38.04 o                         
   6   9   5         32.51         66.70        39.47 o                         
   7   9   5        443.25        469.55        58.25 o                         
   8   9   5         88.66         81.96        51.06 o                         
  -8  10   5        859.78        714.92        73.43 o                         
  -7  10   5          0.67         30.90        41.97 o                         
  -6  10   5        279.28        290.80        48.31 o                         
  -5  10   5          0.66         -8.52        27.75 o                         
  -4  10   5         67.07         71.57        29.41 o                         
  -3  10   5        141.50        132.62        27.93 o                         
  -2  10   5       1189.06       1081.79        84.21 o                         
  -1  10   5        126.08        145.04        34.96 o                         
   0  10   5        137.11        170.39        34.43 o                         
   1  10   5        550.96        574.75        53.80 o                         
   2  10   5       1018.23       1089.78        47.23 o                         
   3  10   5         25.39         -8.58        31.60 o                         
   4  10   5        579.76        535.38        52.76 o                         
   5  10   5          1.28        -21.35        35.62 o                         
   6  10   5        144.57        188.21        49.45 o                         
   7  10   5         39.31         12.19        49.12 o                         
  -6  11   5        166.95        137.93        41.54 o                         
  -5  11   5          2.21        -37.96        37.96 o                         
  -4  11   5         82.19        108.55        58.42 o                         
  -3  11   5        169.25        123.77        41.60 o                         
  -2  11   5         82.07        136.41        41.75 o                         
  -1  11   5        264.07        249.72        47.59 o                         
   0  11   5        412.58        433.09        52.79 o                         
   1  11   5         71.99        175.99        42.78 o                         
   2  11   5        184.67        150.04        41.79 o                         
   3  11   5        411.86        465.65        61.68 o                         
   4  11   5         35.51         54.84        54.57 o                         
   5  11   5         12.25        -39.54        51.39 o                         
  -4  12   5         37.15         40.94        51.17 o                         
  -3  12   5         30.98        124.99        56.01 o                         
  -2  12   5         17.24         17.16        81.45 o                         
  -1  12   5        198.34         88.93        92.65 o                         
   0  12   5        116.45         20.42        43.83 o                         
   1  12   5        578.04        583.44        62.27 o                         
   2  12   5          2.26         22.54        46.53 o                         
   3  12   5         51.05         34.88        58.98 o                         
 -12   0   6        819.50        884.29        74.99 o                         
 -10   0   6       3064.94       3371.37       124.72 o                         
  -8   0   6       3692.85       3530.07        77.04 o                         
  -6   0   6        619.10        544.27        21.39 o                         
  -4   0   6      13387.05      13861.56       315.07 o                         
  -2   0   6      22662.25      22436.64       273.72 o                         
   0   0   6      12883.86      12519.08       157.27 o                         
   2   0   6        503.44        505.73        17.66 o                         
   4   0   6       5447.08       5232.02        81.85 o                         
   6   0   6        707.98        702.59        25.70 o                         
   8   0   6         21.96         27.23        25.88 o                         
  10   0   6       2971.90       2788.22       137.96 o                         
 -12   1   6         60.75         21.33        38.07 o                         
 -11   1   6       1041.40       1047.33        52.57 o                         
 -10   1   6       1252.49       1199.59        40.21 o                         
  -9   1   6         47.25         34.78        14.50 o                         
  -8   1   6        170.20        203.12        17.34 o                         
  -7   1   6         78.05         83.01         9.30 o                         
  -6   1   6        296.71        320.41        11.97 o                         
  -5   1   6       4840.24       4924.74        63.25 o                         
  -4   1   6       8062.76       8639.33       132.91 o                         
  -3   1   6        803.49        874.39        14.45 o                         
  -2   1   6       4721.27       4766.75        45.33 o                         
  -1   1   6       4297.52       4216.74        40.82 o                         
   0   1   6        168.75        161.84         8.10 o                         
   1   1   6       7418.74       7543.83        93.05 o                         
   2   1   6        375.75        312.07        13.36 o                         
   3   1   6       1722.95       1743.06        32.81 o                         
   4   1   6         28.65         48.78         9.39 o                         
   5   1   6       3541.19       3576.71        45.81 o                         
   6   1   6       3369.51       3378.49        47.59 o                         
   7   1   6         79.37         60.23        16.48 o                         
   8   1   6        602.67        597.54        27.80 o                         
   9   1   6        572.12        608.19        34.36 o                         
  10   1   6          3.10         16.81        33.27 o                         
  11   1   6        354.85        331.44        55.35 o                         
 -12   2   6        298.11        271.70        50.30 o                         
 -11   2   6        325.62        381.85        52.82 o                         
 -10   2   6        119.28        142.00        21.99 o                         
  -9   2   6       1008.40        993.63        32.41 o                         
  -8   2   6       1407.48       1384.87        31.81 o                         
  -7   2   6       4643.71       4573.70        57.22 o                         
  -6   2   6        161.54        170.76         8.37 o                         
  -5   2   6         34.77         27.45         5.17 o                         
  -4   2   6        179.20        199.23         7.98 o                         
  -3   2   6      16737.47      17081.00       162.99 o                         
  -2   2   6        319.06        304.83         8.57 o                         
  -1   2   6         12.55         20.74         3.75 o                         
   0   2   6        607.68        646.56        15.63 o                         
   1   2   6        699.16        645.11        16.14 o                         
   2   2   6        293.29        297.58        15.72 o                         
   3   2   6      13745.13      13719.39       175.99 o                         
   4   2   6          0.12         14.96        11.22 o                         
   5   2   6       4043.01       3979.04        72.76 o                         
   6   2   6        356.22        284.71        26.09 o                         
   7   2   6       1028.79        993.30        37.02 o                         
   8   2   6         83.45         72.32        25.25 o                         
   9   2   6        296.32        319.20        35.26 o                         
  10   2   6         20.61         15.55        35.85 o                         
  11   2   6        768.49        714.77        75.44 o                         
 -12   3   6        711.39        810.25        66.45 o                         
 -11   3   6        631.25        660.48        42.57 o                         
 -10   3   6         10.78         29.68        23.76 o                         
  -9   3   6        229.84        208.62        23.29 o                         
  -8   3   6       3054.14       2993.95        64.12 o                         
  -7   3   6         37.26         41.95         8.94 o                         
  -6   3   6        302.72        296.61        13.28 o                         
  -5   3   6       4219.15       4148.15        43.17 o                         
  -4   3   6       1323.62       1243.57        19.61 o                         
  -3   3   6        198.50        242.73         8.64 o                         
  -2   3   6       3016.59       3077.34        35.88 o                         
  -1   3   6        939.22        834.18        16.87 o                         
   0   3   6         20.80         15.41         7.48 o                         
   1   3   6       3770.45       4031.21        52.26 o                         
   2   3   6      18301.35      19009.69       224.66 o                         
   3   3   6       1943.72       1908.37        34.72 o                         
   4   3   6         19.19         12.84        13.76 o                         
   5   3   6        587.98        565.40        22.83 o                         
   6   3   6       1098.13       1064.37        44.69 o                         
   7   3   6         70.57         84.42        28.34 o                         
   8   3   6        870.15        830.27        42.82 o                         
   9   3   6       1184.38       1145.07        52.50 o                         
  10   3   6         84.98         83.14        33.77 o                         
  11   3   6        208.23        254.92        54.13 o                         
 -12   4   6        477.21        418.79        87.78 o                         
 -11   4   6          0.97         31.60        35.30 o                         
 -10   4   6       1226.68       1412.44        54.34 o                         
  -9   4   6          8.93         -8.84        39.14 o                         
  -8   4   6          8.16         27.80        16.04 o                         
  -7   4   6        236.72        244.73        18.25 o                         
  -6   4   6       3923.27       3880.11        51.62 o                         
  -5   4   6         54.96         59.01         9.37 o                         
  -4   4   6       1175.01       1125.82        22.98 o                         
  -3   4   6          0.39         14.04         7.30 o                         
  -2   4   6        837.45        841.73        21.85 o                         
  -1   4   6         28.10         34.44         7.30 o                         
   0   4   6      12838.78      13236.22       159.57 o                         
   1   4   6          3.49          4.14         8.74 o                         
   2   4   6        100.97        134.53        10.71 o                         
   3   4   6       1757.77       1836.04        42.85 o                         
   4   4   6       3657.99       3462.82        65.81 o                         
   5   4   6         52.74         16.34        16.62 o                         
   6   4   6        172.64        216.34        22.89 o                         
   7   4   6          2.63         -1.28        22.35 o                         
   8   4   6        920.35        913.40        75.31 o                         
   9   4   6          5.42         -8.86        30.08 o                         
  10   4   6        858.22        842.03        57.70 o                         
  11   4   6          3.61        -10.33        48.12 o                         
 -11   5   6        710.66        788.58        69.92 o                         
 -10   5   6          2.20         -2.72        33.34 o                         
  -9   5   6        660.00        704.25        38.80 o                         
  -8   5   6       2179.89       2212.38        63.77 o                         
  -7   5   6        378.07        372.39        42.96 o                         
  -6   5   6        228.18        227.76        18.24 o                         
  -5   5   6       2318.45       2218.76        34.52 o                         
  -4   5   6       1491.21       1478.82        25.16 o                         
  -3   5   6          3.55         12.28         8.56 o                         
  -2   5   6        201.45        161.02        12.14 o                         
  -1   5   6      11513.65      11899.75       137.96 o                         
   0   5   6         27.03         40.64        12.70 o                         
   1   5   6       1080.41       1122.20        32.03 o                         
   2   5   6       5009.58       5271.39       132.48 o                         
   3   5   6       1708.47       1779.54        35.62 o                         
   4   5   6        551.81        599.06        30.79 o                         
   5   5   6       1094.65       1044.23        36.28 o                         
   6   5   6       1036.68       1029.66        38.29 o                         
   7   5   6         42.16         14.53        20.96 o                         
   8   5   6        181.85        223.66        34.23 o                         
   9   5   6        425.81        364.47        50.71 o                         
  10   5   6          1.98        -38.35        42.76 o                         
 -11   6   6          8.19         37.66        44.52 o                         
 -10   6   6        113.01        108.29        32.42 o                         
  -9   6   6       1313.05       1319.18        58.01 o                         
  -8   6   6          3.85         12.21        23.19 o                         
  -7   6   6       1512.60       1527.23        47.63 o                         
  -6   6   6          4.26         10.52        14.18 o                         
  -5   6   6        242.89        251.53        18.70 o                         
  -4   6   6        466.48        505.09        21.20 o                         
  -3   6   6       2829.00       2660.37        39.53 o                         
  -2   6   6        387.36        414.59        18.59 o                         
  -1   6   6       2974.33       3017.34        49.04 o                         
   0   6   6       1306.08       1403.81        35.75 o                         
   1   6   6       5406.50       5498.43        89.35 o                         
   2   6   6         58.37         54.07        15.83 o                         
   3   6   6        541.79        574.82        27.81 o                         
   4   6   6        155.32        161.98        21.54 o                         
   5   6   6        383.87        373.45        29.30 o                         
   6   6   6          8.38          6.13        20.84 o                         
   7   6   6       2075.69       2042.64        65.42 o                         
   8   6   6          9.63         -2.86        33.88 o                         
   9   6   6        242.00        183.60        43.51 o                         
  10   6   6         18.61         53.35        45.46 o                         
 -10   7   6         21.52         82.97        37.08 o                         
  -9   7   6        620.37        672.95        48.33 o                         
  -8   7   6        406.07        461.06        40.31 o                         
  -7   7   6        132.16        129.19        26.45 o                         
  -6   7   6       1906.56       1983.04        56.56 o                         
  -5   7   6        548.03        568.69        30.61 o                         
  -4   7   6       2827.87       2740.97        74.56 o                         
  -3   7   6          1.18          2.19        15.91 o                         
  -2   7   6       2169.25       2204.74        36.80 o                         
  -1   7   6       7422.03       7584.81       101.98 o                         
   0   7   6        397.38        385.89        24.01 o                         
   1   7   6         92.39        112.17        20.77 o                         
   2   7   6        912.10        931.64        34.78 o                         
   3   7   6        499.58        533.96        27.94 o                         
   4   7   6        789.29        794.04        39.89 o                         
   5   7   6         31.88         13.91        21.70 o                         
   6   7   6        361.53        299.44        35.49 o                         
   7   7   6         31.07         28.68        39.24 o                         
   8   7   6        132.31        170.63        54.39 o                         
   9   7   6        504.37        634.33        65.97 o                         
 -10   8   6        562.91        439.63        49.56 o                         
  -9   8   6         46.89         64.25        36.40 o                         
  -8   8   6         21.35         18.10        34.37 o                         
  -7   8   6        174.76        260.61        38.74 o                         
  -6   8   6       1477.29       1563.65        62.15 o                         
  -5   8   6        501.10        457.25        33.88 o                         
  -4   8   6       1186.99       1231.39        39.94 o                         
  -3   8   6        858.38        868.31        32.27 o                         
  -2   8   6       3653.58       3717.99        58.94 o                         
  -1   8   6        287.24        304.21        22.60 o                         
   0   8   6        835.60        852.65        34.02 o                         
   1   8   6        180.43        215.16        28.51 o                         
   2   8   6          2.12          4.61        17.06 o                         
   3   8   6        830.68        850.57        51.47 o                         
   4   8   6       3263.94       3423.93        81.27 o                         
   5   8   6         14.70         38.24        28.74 o                         
   6   8   6         78.59         70.17        38.81 o                         
   7   8   6         30.85         55.81        43.71 o                         
   8   8   6        377.82        383.00        57.09 o                         
  -9   9   6        286.06        289.41        51.63 o                         
  -8   9   6        529.89        584.43        47.41 o                         
  -7   9   6         94.18        111.16        37.39 o                         
  -6   9   6        414.10        379.69        37.74 o                         
  -5   9   6       1039.48       1101.26        49.06 o                         
  -4   9   6        994.49        997.09        53.48 o                         
  -3   9   6        143.99        141.88        22.71 o                         
  -2   9   6        612.17        678.68        32.64 o                         
  -1   9   6        200.30        233.45        28.83 o                         
   0   9   6         29.81         24.05        22.04 o                         
   1   9   6        170.91        155.29        22.93 o                         
   2   9   6        632.82        730.55        42.64 o                         
   3   9   6        320.88        334.92        32.19 o                         
   4   9   6          7.64        -33.29        33.29 o                         
   5   9   6        987.05       1018.07        64.21 o                         
   6   9   6         71.36         56.40        65.58 o                         
   7   9   6          0.85         39.56        47.22 o                         
   8   9   6         98.68         53.26        52.74 o                         
  -7  10   6        418.20        430.38        48.37 o                         
  -6  10   6          5.27         14.42        37.32 o                         
  -5  10   6        130.23        111.40        38.41 o                         
  -4  10   6        103.62        160.60        30.62 o                         
  -3  10   6       2312.79       2144.24        72.67 o                         
  -2  10   6        392.33        350.65        36.29 o                         
  -1  10   6        157.30        160.20        43.92 o                         
   0  10   6        153.19        116.80        28.42 o                         
   1  10   6       1183.54       1238.47        49.46 o                         
   2  10   6        448.21        512.03        36.65 o                         
   3  10   6        873.28        892.80        52.51 o                         
   4  10   6        496.19        578.06        52.80 o                         
   5  10   6         55.18         52.17        42.57 o                         
   6  10   6          0.41          6.93        56.47 o                         
  -6  11   6         40.97         36.16        46.87 o                         
  -5  11   6        138.57        141.88        48.15 o                         
  -4  11   6          7.67         10.38        55.83 o                         
  -3  11   6         22.14         14.47        47.53 o                         
  -2  11   6        572.62        534.77        62.46 o                         
  -1  11   6         83.98        129.28        43.77 o                         
   0  11   6         22.27        -32.75        32.75 o                         
   1  11   6        155.24        132.82        36.70 o                         
   2  11   6        566.09        581.37        64.79 o                         
   3  11   6        206.32        308.62        56.26 o                         
   4  11   6          1.49         84.57        51.69 o                         
   5  11   6        358.83        416.04        70.20 o                         
  -4  12   6        134.39        198.19       101.40 o                         
  -3  12   6         27.42         80.99        54.88 o                         
  -2  12   6          5.96         -5.13        48.48 o                         
  -1  12   6         14.55         33.76        62.50 o                         
   0  12   6       1929.72       1846.50       107.09 o                         
   1  12   6        131.09        114.36        57.24 o                         
   2  12   6        114.85        185.67        77.83 o                         
 -11   0   7        444.73        483.06        56.38 o                         
  -9   0   7       2432.41       2419.06       115.83 o                         
  -7   0   7      24619.48      24306.36       359.42 o                         
  -5   0   7       1838.57       1784.40        38.38 o                         
  -3   0   7       2131.45       2169.64        42.36 o                         
  -1   0   7       8675.23       8692.00       121.68 o                         
   1   0   7       1996.98       2119.39        46.06 o                         
   3   0   7       7186.49       6957.02       104.21 o                         
   5   0   7        949.65       1006.17        32.61 o                         
   7   0   7        415.30        388.18        35.66 o                         
   9   0   7        571.84        669.42        62.90 o                         
  11   0   7        179.08         84.54        72.24 o                         
 -12   1   7        200.08        219.48        45.59 o                         
 -11   1   7         51.54         32.27        22.37 o                         
 -10   1   7        604.76        606.78        29.95 o                         
  -9   1   7        213.93        232.46        27.06 o                         
  -8   1   7       2248.89       2205.47        39.14 o                         
  -7   1   7       3736.62       3776.76        48.11 o                         
  -6   1   7       1551.61       1477.53        25.34 o                         
  -5   1   7      10538.29      10750.77       166.64 o                         
  -4   1   7         37.51         40.97         7.89 o                         
  -3   1   7         74.56         42.19         5.01 o                         
  -2   1   7       4790.65       4830.22        46.20 o                         
  -1   1   7         45.19         56.15         5.31 o                         
   0   1   7       5121.25       5196.31        57.73 o                         
   1   1   7       8520.15       8622.30       106.33 o                         
   2   1   7       6065.10       6298.78        87.07 o                         
   3   1   7        505.76        492.14        19.05 o                         
   4   1   7       1153.97       1090.61        25.68 o                         
   5   1   7       1164.70       1186.79        26.51 o                         
   6   1   7        101.29        120.66        10.52 o                         
   7   1   7        411.59        431.69        22.20 o                         
   8   1   7       1771.28       1737.88        53.84 o                         
   9   1   7        181.36        176.88        30.50 o                         
  10   1   7        158.47        162.26        39.29 o                         
  11   1   7         32.91         13.71        47.49 o                         
 -12   2   7        284.25        314.37        50.04 o                         
 -11   2   7        268.82        366.64        47.29 o                         
 -10   2   7       1155.10       1202.55        39.92 o                         
  -9   2   7         40.19         31.63        15.25 o                         
  -8   2   7       7897.24       7925.35        98.54 o                         
  -7   2   7       1100.14       1024.96        23.89 o                         
  -6   2   7        102.30        100.71         7.24 o                         
  -5   2   7        117.40        140.83         7.19 o                         
  -4   2   7       5794.34       5639.54        68.31 o                         
  -3   2   7        256.37        289.01         9.10 o                         
  -2   2   7        947.22        955.13        13.79 o                         
  -1   2   7       1019.12       1043.38        17.94 o                         
   0   2   7      18161.43      17944.96       199.48 o                         
   1   2   7        198.40        260.34        12.19 o                         
   2   2   7       1510.64       1294.31        26.83 o                         
   3   2   7       3345.96       3383.86        53.42 o                         
   4   2   7        295.70        351.39        17.84 o                         
   5   2   7        379.36        372.35        27.87 o                         
   6   2   7       2294.10       2315.90       101.52 o                         
   7   2   7         54.58         37.70        21.32 o                         
   8   2   7        424.40        453.94        46.36 o                         
   9   2   7          5.03         51.20        28.38 o                         
  10   2   7        879.99        777.97        56.06 o                         
  11   2   7          9.40        -22.36        53.97 o                         
 -12   3   7        175.77         92.38        42.97 o                         
 -11   3   7        230.98        293.14        39.69 o                         
 -10   3   7        265.04        326.03        26.52 o                         
  -9   3   7       2638.60       2453.23        52.75 o                         
  -8   3   7       1231.60       1259.00        42.81 o                         
  -7   3   7        112.18        124.15        12.57 o                         
  -6   3   7       3706.14       3688.57        41.20 o                         
  -5   3   7        308.75        337.32        12.81 o                         
  -4   3   7         77.69        128.03         9.27 o                         
  -3   3   7       3166.14       3234.82        40.09 o                         
  -2   3   7       4614.64       4603.97        47.89 o                         
  -1   3   7       1800.92       1742.86        23.35 o                         
   0   3   7       1956.08       1935.30        28.16 o                         
   1   3   7       4484.76       4216.74        55.36 o                         
   2   3   7       3346.76       3645.55        53.49 o                         
   3   3   7        561.88        555.83        24.15 o                         
   4   3   7        141.93        126.86        19.16 o                         
   5   3   7        536.89        586.49        27.39 o                         
   6   3   7        264.44        250.82        28.60 o                         
   7   3   7       2423.15       2229.14        72.44 o                         
   8   3   7        330.48        316.49        33.35 o                         
   9   3   7        257.40        244.93        34.86 o                         
  10   3   7        388.83        444.10        47.19 o                         
  11   3   7        725.19        754.72        69.19 o                         
 -12   4   7         48.47         13.64        52.76 o                         
 -11   4   7       2738.61       2955.51        93.44 o                         
 -10   4   7         23.38         21.51        20.33 o                         
  -9   4   7        126.11        104.25        30.39 o                         
  -8   4   7          0.37          8.53        15.67 o                         
  -7   4   7       2452.39       2446.61        46.69 o                         
  -6   4   7        480.18        471.28        18.37 o                         
  -5   4   7       2247.69       2172.52        45.48 o                         
  -4   4   7          5.39         -1.09         7.95 o                         
  -3   4   7        313.78        237.91        12.43 o                         
  -2   4   7       1372.95       1356.05        21.97 o                         
  -1   4   7       9129.19       9098.42       101.60 o                         
   0   4   7        171.08        226.72        12.02 o                         
   1   4   7         78.50        112.75         9.77 o                         
   2   4   7        637.61        725.64        29.48 o                         
   3   4   7       3036.65       2954.20        57.96 o                         
   4   4   7          0.23        -17.01        17.01 o                         
   5   4   7       2303.77       2271.92        50.62 o                         
   6   4   7          0.33         -9.70        19.46 o                         
   7   4   7        487.53        499.30        36.95 o                         
   8   4   7         22.94         28.73        33.62 o                         
   9   4   7       1927.77       2050.08        75.84 o                         
  10   4   7         57.79        -36.16        36.16 o                         
  11   4   7         39.24         32.99        50.06 o                         
 -11   5   7         68.24         96.66        48.75 o                         
 -10   5   7        800.45        875.60        68.70 o                         
  -9   5   7       1853.09       1857.51        56.62 o                         
  -8   5   7        129.29        182.59        21.03 o                         
  -7   5   7         40.42         52.96        20.46 o                         
  -6   5   7       2323.66       2346.25        56.74 o                         
  -5   5   7        503.82        472.02        22.02 o                         
  -4   5   7          4.35          3.17         8.18 o                         
  -3   5   7       1690.83       1739.51        27.79 o                         
  -2   5   7       1128.93       1136.54        24.51 o                         
  -1   5   7        896.45        867.93        22.32 o                         
   0   5   7        329.29        347.00        16.48 o                         
   1   5   7        818.99        788.23        26.87 o                         
   2   5   7        448.37        481.18        24.43 o                         
   3   5   7        100.68        118.92        21.82 o                         
   4   5   7       3076.26       2867.37        65.16 o                         
   5   5   7        244.23        195.11        21.02 o                         
   6   5   7       1188.39       1114.58        61.93 o                         
   7   5   7       1021.41        952.38        40.87 o                         
   8   5   7       1046.72       1030.54        52.22 o                         
   9   5   7        494.33        415.00        52.37 o                         
  10   5   7        119.21        134.09        45.09 o                         
 -11   6   7         70.43         83.29        46.39 o                         
 -10   6   7        275.17        257.41        46.61 o                         
  -9   6   7        502.38        440.73        39.18 o                         
  -8   6   7       1339.30       1351.13        53.29 o                         
  -7   6   7         44.49         51.38        18.57 o                         
  -6   6   7       1324.24       1265.71        35.54 o                         
  -5   6   7         79.45         47.46        15.36 o                         
  -4   6   7       3429.94       3432.72        55.45 o                         
  -3   6   7          4.98          8.66        10.05 o                         
  -2   6   7        771.30        763.20        23.01 o                         
  -1   6   7         39.95         69.32        14.63 o                         
   0   6   7       1935.40       2011.26        47.47 o                         
   1   6   7        119.15        131.98        27.39 o                         
   2   6   7       2981.47       2718.14        55.32 o                         
   3   6   7        311.89        314.78        22.27 o                         
   4   6   7         42.74         32.95        16.70 o                         
   5   6   7         52.09         25.73        21.90 o                         
   6   6   7       2680.47       2763.80        62.58 o                         
   7   6   7          3.44         -1.11        28.66 o                         
   8   6   7          6.84        -14.99        34.21 o                         
   9   6   7         59.03         13.93        39.99 o                         
  10   6   7        836.99        979.75        91.34 o                         
 -10   7   7        312.89        290.17        49.44 o                         
  -9   7   7       1709.99       1749.08        68.35 o                         
  -8   7   7        288.24        308.14        37.47 o                         
  -7   7   7        245.69        205.77        28.85 o                         
  -6   7   7       1443.78       1470.69        50.74 o                         
  -5   7   7        913.42        919.44        44.73 o                         
  -4   7   7          2.50          8.24        16.39 o                         
  -3   7   7       1619.26       1612.98        35.47 o                         
  -2   7   7        136.32        124.28        15.22 o                         
  -1   7   7        447.47        484.34        25.77 o                         
   0   7   7          6.84         19.72        16.02 o                         
   1   7   7       2767.45       2810.50        55.11 o                         
   2   7   7         81.67         84.68        19.19 o                         
   3   7   7         14.47         15.50        17.28 o                         
   4   7   7       1220.32       1275.53        50.23 o                         
   5   7   7        481.42        503.52        35.87 o                         
   6   7   7        299.03        227.13        35.98 o                         
   7   7   7        742.13        695.91        58.78 o                         
   8   7   7        109.81        109.74        45.65 o                         
   9   7   7         42.55         53.48        43.87 o                         
 -10   8   7         24.03         35.25        47.69 o                         
  -9   8   7         33.23         26.66        33.32 o                         
  -8   8   7         93.39         75.47        33.86 o                         
  -7   8   7       1583.73       1535.05        62.26 o                         
  -6   8   7          6.71         45.58        30.12 o                         
  -5   8   7        279.08        316.19        32.86 o                         
  -4   8   7         86.41         84.79        19.88 o                         
  -3   8   7        150.19        151.55        25.11 o                         
  -2   8   7        150.22        185.89        19.08 o                         
  -1   8   7       3761.62       3865.65        67.93 o                         
   0   8   7        101.15        122.31        20.36 o                         
   1   8   7         23.96         39.47        18.46 o                         
   2   8   7         19.39         -2.22        17.69 o                         
   3   8   7        578.61        636.61        37.87 o                         
   4   8   7         18.38         14.20        25.54 o                         
   5   8   7        590.90        569.88        45.12 o                         
   6   8   7         36.60         63.05        43.61 o                         
   7   8   7        109.35         71.63        53.59 o                         
   8   8   7          4.95        -30.54        45.32 o                         
  -9   9   7        644.28        663.68        55.47 o                         
  -8   9   7          5.17         -2.16        36.49 o                         
  -7   9   7         65.33         90.90        37.85 o                         
  -6   9   7       2114.33       2027.60        72.86 o                         
  -5   9   7        290.53        346.92        33.30 o                         
  -4   9   7          1.59        -22.94        22.94 o                         
  -3   9   7        198.95        196.34        24.93 o                         
  -2   9   7       1692.54       1727.97        61.41 o                         
  -1   9   7        418.08        460.67        32.16 o                         
   0   9   7        815.44        844.58        42.32 o                         
   1   9   7        801.10        838.01        36.66 o                         
   2   9   7        153.88        185.29        26.79 o                         
   3   9   7         71.93         50.31        24.29 o                         
   4   9   7        122.36        117.64        36.40 o                         
   5   9   7        182.78        265.21        45.36 o                         
   6   9   7          2.68          7.01        43.27 o                         
   7   9   7         72.00         18.87        73.08 o                         
  -7  10   7         24.04         91.58        40.28 o                         
  -6  10   7        148.60        155.35        39.94 o                         
  -5  10   7         36.88          9.20        33.77 o                         
  -4  10   7        835.50        736.83        50.84 o                         
  -3  10   7         21.62        -36.61        36.61 o                         
  -2  10   7         44.84         13.54        27.67 o                         
  -1  10   7         55.44         42.59        27.23 o                         
   0  10   7       1094.91       1279.83        53.40 o                         
   1  10   7         25.40          9.46        24.38 o                         
   2  10   7        562.01        633.64        39.46 o                         
   3  10   7         18.87         35.98        34.96 o                         
   4  10   7        232.67        179.68        38.37 o                         
   5  10   7        181.08        206.02        51.00 o                         
   6  10   7        287.84        360.46        68.58 o                         
  -6  11   7        400.84        457.84        75.61 o                         
  -5  11   7        723.76        678.33        64.39 o                         
  -4  11   7          5.71         25.52        49.14 o                         
  -3  11   7        483.42        536.88        63.84 o                         
  -2  11   7        103.04        169.23        51.53 o                         
  -1  11   7         54.34          5.10        39.33 o                         
   0  11   7        852.89        861.49        61.48 o                         
   1  11   7        230.98        287.45        35.01 o                         
   2  11   7        300.74        404.48        77.70 o                         
   3  11   7         55.20         59.33        52.08 o                         
   4  11   7          6.60         74.93        51.96 o                         
  -3  12   7       1332.96       1218.64       136.75 o                         
  -2  12   7         61.82          1.58        51.80 o                         
  -1  12   7         17.06         -6.82        63.23 o                         
   0  12   7        141.68        160.58        60.41 o                         
   1  12   7          7.00        -31.06        39.55 o                         
   2  12   7        154.62        181.40        81.82 o                         
 -12   0   8       2879.62       3003.44       262.36 o                         
 -10   0   8         20.36         23.59        28.95 o                         
  -8   0   8       2155.18       2215.62        55.09 o                         
  -6   0   8       4370.23       4402.16        96.13 o                         
  -4   0   8         23.45         47.39         8.16 o                         
  -2   0   8       8176.47       8358.33       117.00 o                         
   0   0   8       3161.40       3382.31        47.04 o                         
   2   0   8      13639.30      13601.96       231.34 o                         
   4   0   8       2027.94       1959.87        57.34 o                         
   6   0   8         30.16         18.02        14.76 o                         
   8   0   8       3445.49       3441.44       125.65 o                         
  10   0   8         14.66        115.16        67.28 o                         
 -12   1   8         47.65         69.61        63.88 o                         
 -11   1   8        293.79        358.12        40.90 o                         
 -10   1   8       1591.53       1608.20        39.98 o                         
  -9   1   8         93.24         91.24        14.88 o                         
  -8   1   8       1108.68       1040.56        24.58 o                         
  -7   1   8        958.31       1014.94        20.38 o                         
  -6   1   8        113.44        120.61         8.11 o                         
  -5   1   8         55.04         84.87        12.47 o                         
  -4   1   8       6446.68       6498.40        80.94 o                         
  -3   1   8       1780.71       1689.83        25.52 o                         
  -2   1   8        517.48        544.08        11.41 o                         
  -1   1   8        606.70        612.79        14.45 o                         
   0   1   8       4418.36       4283.10        52.38 o                         
   1   1   8         40.83         72.73         8.88 o                         
   2   1   8        904.85        784.02        22.59 o                         
   3   1   8       8665.89       8503.40       116.09 o                         
   4   1   8       2394.02       2293.12        40.32 o                         
   5   1   8          1.70         16.45        11.84 o                         
   6   1   8         57.20         61.23        11.49 o                         
   7   1   8       1353.08       1326.09        42.10 o                         
   8   1   8         83.21         81.01        25.61 o                         
   9   1   8        131.78        107.26        32.75 o                         
  10   1   8       1378.70       1411.71        79.66 o                         
  11   1   8         51.12         62.14        60.40 o                         
 -12   2   8          1.37         -0.28        39.84 o                         
 -11   2   8       1908.76       1889.03        81.50 o                         
 -10   2   8        184.40        160.20        25.87 o                         
  -9   2   8       1347.88       1423.76        36.14 o                         
  -8   2   8        270.99        290.45        14.03 o                         
  -7   2   8        407.66        410.55        12.69 o                         
  -6   2   8         85.29         91.46        10.75 o                         
  -5   2   8      11792.92      11553.50       131.66 o                         
  -4   2   8       2623.86       2760.35        36.87 o                         
  -3   2   8       3036.52       3126.08        36.43 o                         
  -2   2   8         29.82         42.05         5.88 o                         
  -1   2   8       1042.11        971.42        20.32 o                         
   0   2   8        208.85        219.76        12.51 o                         
   1   2   8       3321.13       3066.25        43.56 o                         
   2   2   8        522.45        589.86        20.75 o                         
   3   2   8        152.77        131.22        14.44 o                         
   4   2   8         92.80         85.45        13.25 o                         
   5   2   8       8810.99       8894.21       138.51 o                         
   6   2   8         19.54         25.61        17.76 o                         
   7   2   8        400.35        377.68        32.38 o                         
   8   2   8          5.15         14.75        25.56 o                         
   9   2   8        599.82        628.02        44.25 o                         
  10   2   8         41.23         25.82        33.99 o                         
  11   2   8        704.43        611.45        66.42 o                         
 -12   3   8          4.87         17.85        42.55 o                         
 -11   3   8       1121.22       1094.43        51.23 o                         
 -10   3   8        807.28        914.90        47.53 o                         
  -9   3   8        161.73        173.10        18.57 o                         
  -8   3   8        527.93        559.16        24.88 o                         
  -7   3   8        486.06        500.94        13.66 o                         
  -6   3   8       1446.36       1432.85        29.24 o                         
  -5   3   8         29.93         24.06         7.42 o                         
  -4   3   8       1336.89       1252.96        21.87 o                         
  -3   3   8       3197.59       3057.52        39.15 o                         
  -2   3   8         58.48         73.58         6.09 o                         
  -1   3   8        307.90        240.84         9.07 o                         
   0   3   8       3091.32       3276.79        45.71 o                         
   1   3   8        282.66        475.41        16.18 o                         
   2   3   8        717.48        744.33        20.32 o                         
   3   3   8       1965.79       2044.28        39.02 o                         
   4   3   8       2873.53       2852.37        63.98 o                         
   5   3   8        776.07        790.61        36.69 o                         
   6   3   8       4824.50       4706.20       102.94 o                         
   7   3   8        529.16        498.64        49.99 o                         
   8   3   8        325.99        267.74        48.96 o                         
   9   3   8         15.39         26.15        29.95 o                         
  10   3   8        276.36        214.57        44.22 o                         
  11   3   8          7.53        -21.49        55.04 o                         
 -12   4   8       1150.56       1235.85        88.80 o                         
 -11   4   8         30.47         39.91        30.65 o                         
 -10   4   8         99.69        132.62        43.75 o                         
  -9   4   8        261.68        259.51        32.18 o                         
  -8   4   8       3367.77       3357.30        59.81 o                         
  -7   4   8        487.93        482.86        22.02 o                         
  -6   4   8       1737.16       1761.64        32.76 o                         
  -5   4   8         41.60         66.81         9.08 o                         
  -4   4   8       3534.31       3535.95        46.36 o                         
  -3   4   8        401.57        492.85        16.85 o                         
  -2   4   8       4334.07       4169.20        48.19 o                         
  -1   4   8         26.77         41.62         7.47 o                         
   0   4   8        160.78        175.56        13.27 o                         
   1   4   8       1168.34       1237.16        33.41 o                         
   2   4   8       1058.85        948.66        26.49 o                         
   3   4   8         85.32        115.98        16.88 o                         
   4   4   8       4789.18       4529.46        88.88 o                         
   5   4   8       1729.07       1672.28        47.17 o                         
   6   4   8       2554.69       2427.82        70.57 o                         
   7   4   8          9.17          6.54        22.78 o                         
   8   4   8        797.14        817.67        55.47 o                         
   9   4   8         31.56         39.15        41.10 o                         
  10   4   8         24.52          3.60        39.31 o                         
 -11   5   8        217.61        193.80        84.36 o                         
 -10   5   8        528.46        496.14        55.56 o                         
  -9   5   8        725.08        738.56        49.31 o                         
  -8   5   8        290.27        291.31        26.23 o                         
  -7   5   8       2064.71       2095.86        44.38 o                         
  -6   5   8       1978.40       1917.40        42.24 o                         
  -5   5   8        544.09        546.60        18.92 o                         
  -4   5   8       1477.24       1377.02        27.18 o                         
  -3   5   8       2918.46       2909.77        42.18 o                         
  -2   5   8         38.83         28.11         9.30 o                         
  -1   5   8       1819.19       1807.00        31.99 o                         
   0   5   8        747.44        726.94        20.55 o                         
   1   5   8       1701.28       1678.16        70.46 o                         
   2   5   8         80.27         96.02        14.13 o                         
   3   5   8       3823.84       3793.06        64.29 o                         
   4   5   8        358.59        439.19        29.87 o                         
   5   5   8        338.50        311.40        27.54 o                         
   6   5   8       2582.16       2502.90        77.69 o                         
   7   5   8       1623.97       1508.29        51.69 o                         
   8   5   8         38.03         13.55        31.98 o                         
   9   5   8        671.22        903.73        67.85 o                         
  10   5   8         46.86         77.83        49.71 o                         
 -11   6   8        361.29        476.44        81.06 o                         
 -10   6   8          2.03         -5.22        43.46 o                         
  -9   6   8       1349.97       1324.58        55.53 o                         
  -8   6   8          5.37         53.50        23.33 o                         
  -7   6   8        440.10        419.85        27.91 o                         
  -6   6   8         39.27         64.12        16.85 o                         
  -5   6   8        899.54        866.09        33.14 o                         
  -4   6   8        202.80        221.59        14.84 o                         
  -3   6   8       1260.54       1263.66        29.28 o                         
  -2   6   8        210.27        194.91        14.92 o                         
  -1   6   8       2973.86       2819.36        51.34 o                         
   0   6   8         12.69         24.27        16.99 o                         
   1   6   8       5105.43       5140.33        95.01 o                         
   2   6   8        281.34        274.82        30.10 o                         
   3   6   8        894.71        856.09        32.28 o                         
   4   6   8         76.87         45.24        20.30 o                         
   5   6   8        535.73        555.62        43.30 o                         
   6   6   8        178.94        161.55        25.11 o                         
   7   6   8        823.86        786.18        52.54 o                         
   8   6   8          0.23         -3.77        37.44 o                         
   9   6   8        690.73        687.60        57.88 o                         
 -10   7   8        662.85        660.33        61.81 o                         
  -9   7   8        418.24        449.68        49.60 o                         
  -8   7   8        553.97        558.33        42.18 o                         
  -7   7   8       1816.69       1668.06        50.80 o                         
  -6   7   8        800.80        830.24        36.63 o                         
  -5   7   8          4.29         40.39        16.51 o                         
  -4   7   8       1739.83       1740.86        42.65 o                         
  -3   7   8        496.86        559.32        23.88 o                         
  -2   7   8          1.65         23.95        15.22 o                         
  -1   7   8       1989.31       1992.14        51.39 o                         
   0   7   8       1402.47       1385.87        43.47 o                         
   1   7   8       1213.93       1241.33        37.21 o                         
   2   7   8        607.54        586.49        29.71 o                         
   3   7   8        301.17        315.32        28.01 o                         
   4   7   8        921.42        881.41        64.33 o                         
   5   7   8         47.34         62.42        25.80 o                         
   6   7   8        195.14        226.14        43.96 o                         
   7   7   8       1028.26       1026.99        58.96 o                         
   8   7   8         14.84         53.60        39.94 o                         
   9   7   8          7.48         27.04        42.52 o                         
 -10   8   8         43.58         85.84        88.89 o                         
  -9   8   8         37.11         49.80        36.39 o                         
  -8   8   8        912.23        853.18        66.14 o                         
  -7   8   8        383.92        364.57        39.59 o                         
  -6   8   8         66.54        102.04        29.68 o                         
  -5   8   8        253.64        243.48        34.21 o                         
  -4   8   8        330.37        296.70        24.78 o                         
  -3   8   8         26.89         12.83        17.86 o                         
  -2   8   8       2864.94       2802.56        61.78 o                         
  -1   8   8        611.26        653.35        34.34 o                         
   0   8   8          0.44          4.88        19.13 o                         
   1   8   8        292.74        212.77        23.25 o                         
   2   8   8       3004.94       2891.79        59.98 o                         
   3   8   8        162.91        138.23        27.86 o                         
   4   8   8        881.84        937.14        47.60 o                         
   5   8   8        143.65        142.51        41.35 o                         
   6   8   8        762.51        714.34        51.73 o                         
   7   8   8         16.34        -13.03        44.35 o                         
   8   8   8        356.70        330.37        59.66 o                         
  -9   9   8        253.04        226.90        77.96 o                         
  -8   9   8          0.81        -15.40        33.54 o                         
  -7   9   8        395.26        444.25        44.20 o                         
  -6   9   8        299.26        353.31        46.02 o                         
  -5   9   8         21.05         -6.61        31.34 o                         
  -4   9   8        828.46        847.33        51.95 o                         
  -3   9   8       1064.43       1134.39        38.79 o                         
  -2   9   8        509.92        586.78        66.24 o                         
  -1   9   8        288.41        338.26        32.93 o                         
   0   9   8       1419.72       1380.42        51.70 o                         
   1   9   8        196.84        212.42        29.99 o                         
   2   9   8         60.83         77.88        23.33 o                         
   3   9   8        453.09        467.66        36.09 o                         
   4   9   8        137.30        115.79        39.25 o                         
   5   9   8        163.33        170.50        54.13 o                         
   6   9   8        570.28        608.34        54.92 o                         
   7   9   8        165.63        128.11        52.58 o                         
  -7  10   8         26.92         57.15        35.45 o                         
  -6  10   8        501.74        443.70        47.78 o                         
  -5  10   8        578.46        676.86        61.46 o                         
  -4  10   8          8.06        -12.09        30.22 o                         
  -3  10   8        393.30        423.05        63.88 o                         
  -2  10   8        319.36        339.81        38.39 o                         
  -1  10   8        238.42        177.57        39.36 o                         
   0  10   8        853.29        942.29        74.10 o                         
   1  10   8        344.86        327.95        33.57 o                         
   2  10   8         76.34        110.28        38.35 o                         
   3  10   8         85.03         64.17        33.92 o                         
   4  10   8          0.47         29.83        36.25 o                         
   5  10   8       1529.94       1555.56        84.30 o                         
   6  10   8         27.67        -51.22        51.22 o                         
  -6  11   8        117.00        148.33        48.35 o                         
  -5  11   8          9.89        -43.87        43.87 o                         
  -4  11   8        289.65        307.16        76.37 o                         
  -3  11   8        585.29        601.05        64.76 o                         
  -2  11   8        387.67        369.72        59.53 o                         
  -1  11   8         22.45         25.78        43.99 o                         
   0  11   8         53.52         94.79        35.27 o                         
   1  11   8        170.73        149.66        38.21 o                         
   2  11   8        810.53        746.08        74.26 o                         
   3  11   8        512.71        470.78        81.16 o                         
   4  11   8         99.84         64.23        53.28 o                         
  -3  12   8         90.73         69.69        56.79 o                         
  -2  12   8        388.57        375.72        61.62 o                         
  -1  12   8        104.49        193.79        75.11 o                         
   0  12   8          7.66         32.60        48.42 o                         
   1  12   8        187.26        152.49        78.33 o                         
 -11   0   9          4.92         28.23        65.57 o                         
  -9   0   9       4119.16       4077.13        87.63 o                         
  -7   0   9       4289.85       4334.28        83.97 o                         
  -5   0   9       1828.73       1742.73        39.83 o                         
  -3   0   9      48964.82      48848.59       699.50 o                         
  -1   0   9       1053.82       1181.48        25.25 o                         
   1   0   9        873.71        760.08        55.68 o                         
   3   0   9       2166.82       2117.47        60.76 o                         
   5   0   9       8557.65       8521.00       130.78 o                         
   7   0   9       2195.77       2168.41        82.68 o                         
   9   0   9          0.67         14.09        44.57 o                         
  11   0   9        110.37         53.35       122.39 o                         
 -12   1   9        401.12        252.26        72.12 o                         
 -11   1   9        643.58        712.93        50.48 o                         
 -10   1   9        232.94        241.46        24.36 o                         
  -9   1   9        967.03        992.25        28.21 o                         
  -8   1   9        751.70        742.32        17.16 o                         
  -7   1   9        358.90        394.48        19.11 o                         
  -6   1   9        519.36        507.56        20.82 o                         
  -5   1   9        966.41        848.65        17.81 o                         
  -4   1   9       1481.80       1498.12        25.05 o                         
  -3   1   9       1029.38       1111.30        19.10 o                         
  -2   1   9       5518.23       5635.50        61.65 o                         
  -1   1   9       4763.92       4537.81        50.77 o                         
   0   1   9       3471.58       3423.16        47.06 o                         
   1   1   9       7241.63       8011.37       101.77 o                         
   2   1   9       3190.99       3249.01        53.25 o                         
   3   1   9       1320.79       1404.55        32.03 o                         
   4   1   9         12.27         14.46        11.82 o                         
   5   1   9       2799.90       2906.67        50.51 o                         
   6   1   9       2640.55       2683.62        48.96 o                         
   7   1   9        620.83        594.50        37.12 o                         
   8   1   9        304.43        258.74        31.14 o                         
   9   1   9         69.84        119.61        33.03 o                         
  10   1   9         70.69         68.07        49.30 o                         
  11   1   9        250.42        146.33        58.58 o                         
 -12   2   9        609.90        576.31        59.39 o                         
 -11   2   9         94.85        157.48        39.11 o                         
 -10   2   9       2563.41       2427.82        64.50 o                         
  -9   2   9         86.36        125.17        21.62 o                         
  -8   2   9         10.95         14.75        14.30 o                         
  -7   2   9         50.85         80.24        14.61 o                         
  -6   2   9       5421.54       5392.96        88.91 o                         
  -5   2   9         14.00         16.11         6.29 o                         
  -4   2   9       2995.27       3120.12        42.52 o                         
  -3   2   9       1879.09       2104.58        27.60 o                         
  -2   2   9       8217.65       8511.95        86.34 o                         
  -1   2   9          9.96          7.61         8.34 o                         
   0   2   9       9862.27       9786.44       117.17 o                         
   1   2   9         50.66         57.03         8.85 o                         
   2   2   9         54.91         39.68        11.09 o                         
   3   2   9        712.41        780.18        27.64 o                         
   4   2   9       3719.19       3716.26        62.77 o                         
   5   2   9       2139.49       2187.04        45.96 o                         
   6   2   9         11.83         37.21        24.43 o                         
   7   2   9        190.02        168.53        25.02 o                         
   8   2   9        488.82        538.06        40.08 o                         
   9   2   9        314.09        279.52        35.25 o                         
  10   2   9        382.79        355.04        50.46 o                         
  11   2   9         90.46        137.91        55.92 o                         
 -12   3   9        115.76         80.51        44.72 o                         
 -11   3   9        732.43        849.34        46.62 o                         
 -10   3   9        185.33        199.09        31.30 o                         
  -9   3   9        376.01        372.17        29.87 o                         
  -8   3   9       1362.63       1324.27        34.54 o                         
  -7   3   9       1905.94       1921.59        28.90 o                         
  -6   3   9        550.64        538.88        15.44 o                         
  -5   3   9       2345.16       2334.99        40.26 o                         
  -4   3   9       2671.35       2690.81        36.02 o                         
  -3   3   9        213.45        207.60         8.74 o                         
  -2   3   9       3186.17       3214.93        38.69 o                         
  -1   3   9       6064.35       6152.02        73.19 o                         
   0   3   9       3130.37       3182.36        45.77 o                         
   1   3   9        139.88        190.26        12.32 o                         
   2   3   9       1199.27       1181.48        25.39 o                         
   3   3   9       1937.22       1929.31        36.14 o                         
   4   3   9        352.91        339.74        26.97 o                         
   5   3   9        967.56       1012.71        51.42 o                         
   6   3   9       2144.03       2119.61        69.29 o                         
   7   3   9        400.95        439.01        49.78 o                         
   8   3   9        216.80        251.73        37.05 o                         
   9   3   9       1063.25       1059.99        69.40 o                         
  10   3   9          9.00          4.35        39.87 o                         
 -12   4   9         67.44          7.28        61.03 o                         
 -11   4   9         90.79         77.48        39.31 o                         
 -10   4   9        396.00        388.38        39.22 o                         
  -9   4   9       1191.60       1139.34        49.25 o                         
  -8   4   9        271.11        253.19        19.02 o                         
  -7   4   9       1247.27       1325.73        34.37 o                         
  -6   4   9         66.97         82.59         9.41 o                         
  -5   4   9        548.53        546.42        17.66 o                         
  -4   4   9        158.68        197.02        12.35 o                         
  -3   4   9       6076.87       6014.89        65.76 o                         
  -2   4   9          0.18          0.50         7.90 o                         
  -1   4   9         74.27         29.47         9.42 o                         
   0   4   9         27.61         17.82        11.86 o                         
   1   4   9       5519.76       5245.61        73.92 o                         
   2   4   9         18.90         15.68        13.12 o                         
   3   4   9       2340.65       2349.22        51.71 o                         
   4   4   9        266.13        252.30        25.52 o                         
   5   4   9        100.58         99.31        25.23 o                         
   6   4   9       1487.77       1444.84        49.34 o                         
   7   4   9       1514.63       1490.34        51.30 o                         
   8   4   9         16.95         46.63        30.20 o                         
   9   4   9        143.88         82.20        73.40 o                         
  10   4   9         25.20        100.95        55.24 o                         
 -11   5   9       1280.49       1244.69        79.47 o                         
 -10   5   9          2.94         43.38        35.94 o                         
  -9   5   9        360.81        432.87        30.92 o                         
  -8   5   9       1490.84       1546.20        43.07 o                         
  -7   5   9        793.98        838.60        28.83 o                         
  -6   5   9         13.28         11.94        16.12 o                         
  -5   5   9       2413.98       2361.38        45.34 o                         
  -4   5   9       1687.20       1693.21        31.03 o                         
  -3   5   9        317.71        348.53        17.05 o                         
  -2   5   9       2130.04       2087.15        33.48 o                         
  -1   5   9       1596.48       1549.95        29.30 o                         
   0   5   9        343.68        350.46        18.61 o                         
   1   5   9        618.18        576.87        25.70 o                         
   2   5   9       1110.39       1132.21        33.62 o                         
   3   5   9        542.60        513.08        23.57 o                         
   4   5   9          4.85         32.68        23.26 o                         
   5   5   9         86.74         99.17        22.42 o                         
   6   5   9        811.34        783.02        38.34 o                         
   7   5   9         30.62         71.25        26.67 o                         
   8   5   9        162.63        207.77        35.29 o                         
   9   5   9        575.73        516.35        52.32 o                         
  10   5   9         71.34         97.90        48.58 o                         
 -11   6   9         18.21          2.86        43.18 o                         
 -10   6   9       1247.17       1227.43        70.54 o                         
  -9   6   9         47.73         88.07        32.40 o                         
  -8   6   9         52.89         47.34        27.72 o                         
  -7   6   9         76.57         97.22        21.64 o                         
  -6   6   9        794.12        826.15        31.19 o                         
  -5   6   9        244.52        242.29        20.89 o                         
  -4   6   9        571.02        556.31        20.76 o                         
  -3   6   9          0.79          7.61        11.66 o                         
  -2   6   9       1709.16       1765.05        36.66 o                         
  -1   6   9        740.93        744.03        32.79 o                         
   0   6   9       3014.03       3047.61        66.28 o                         
   1   6   9         34.92         57.44        18.75 o                         
   2   6   9         35.32         27.39        17.34 o                         
   3   6   9         14.89         17.28        18.76 o                         
   4   6   9       4276.56       4302.37        84.83 o                         
   5   6   9        106.25         80.38        25.35 o                         
   6   6   9         85.89        102.89        27.85 o                         
   7   6   9          1.01         -8.42        27.36 o                         
   8   6   9        400.13        391.45        48.88 o                         
   9   6   9         38.72        -19.18        44.72 o                         
 -10   7   9        234.49        229.84        49.75 o                         
  -9   7   9        126.68        110.18        33.11 o                         
  -8   7   9        263.37        283.52        34.89 o                         
  -7   7   9        740.11        699.42        35.28 o                         
  -6   7   9        165.29        194.37        25.35 o                         
  -5   7   9        897.16        910.46        42.57 o                         
  -4   7   9       4260.75       4197.08        68.67 o                         
  -3   7   9         34.23         33.21        13.80 o                         
  -2   7   9         48.29         65.80        17.36 o                         
  -1   7   9       4844.80       4838.45        92.66 o                         
   0   7   9        155.97        135.46        23.63 o                         
   1   7   9          9.57         20.06        20.26 o                         
   2   7   9       1559.38       1554.19        54.11 o                         
   3   7   9        477.80        509.07        45.01 o                         
   4   7   9        201.66        182.82        34.58 o                         
   5   7   9        842.02        835.00        48.98 o                         
   6   7   9         21.58         54.14        33.12 o                         
   7   7   9         42.90         47.57        43.25 o                         
   8   7   9        399.13        436.11        58.82 o                         
   9   7   9        294.10        298.19        60.70 o                         
  -9   8   9        216.86        175.84        38.80 o                         
  -8   8   9        107.97        118.12        35.42 o                         
  -7   8   9        385.47        455.79        41.18 o                         
  -6   8   9        226.42        194.16        31.20 o                         
  -5   8   9         65.44          8.02        30.58 o                         
  -4   8   9        461.96        495.97        32.54 o                         
  -3   8   9       1388.68       1406.24        41.15 o                         
  -2   8   9         99.00         72.10        22.81 o                         
  -1   8   9        554.99        576.88        29.59 o                         
   0   8   9         41.26         41.47        20.86 o                         
   1   8   9       2038.81       2143.86        52.02 o                         
   2   8   9         18.61         56.32        20.17 o                         
   3   8   9        399.38        464.13        42.30 o                         
   4   8   9         93.54         93.51        32.33 o                         
   5   8   9        324.48        256.73        33.56 o                         
   6   8   9          3.29         46.06        42.89 o                         
   7   8   9        585.67        614.29        87.30 o                         
   8   8   9          0.05         28.74        44.62 o                         
  -8   9   9        985.35        948.51        80.21 o                         
  -7   9   9        313.65        314.43        39.96 o                         
  -6   9   9        257.64        232.43        51.56 o                         
  -5   9   9        212.07        245.18        40.34 o                         
  -4   9   9        645.30        608.41        42.16 o                         
  -3   9   9         37.92         25.49        27.25 o                         
  -2   9   9        633.47        672.76        41.99 o                         
  -1   9   9       2094.30       2054.61        56.55 o                         
   0   9   9        137.33        109.63        27.77 o                         
   1   9   9        235.33        251.38        25.95 o                         
   2   9   9        827.68        912.48        41.32 o                         
   3   9   9        706.86        731.53        41.78 o                         
   4   9   9         89.33         76.90        61.18 o                         
   5   9   9         34.51        128.64        58.33 o                         
   6   9   9        433.41        466.59        58.53 o                         
   7   9   9         42.35          3.08        61.62 o                         
  -7  10   9          6.72         43.72        40.17 o                         
  -6  10   9       1070.54       1017.65        67.72 o                         
  -5  10   9          5.31         57.92        35.90 o                         
  -4  10   9        203.80        229.54        38.79 o                         
  -3  10   9        230.88        144.17        58.60 o                         
  -2  10   9       1225.33       1236.00        79.51 o                         
  -1  10   9         27.71         39.29        33.41 o                         
   0  10   9       1148.03       1277.67        59.39 o                         
   1  10   9        131.96        100.16        32.09 o                         
   2  10   9        176.19        169.47        32.66 o                         
   3  10   9        118.19        114.98        36.04 o                         
   4  10   9       1008.50       1025.02        74.31 o                         
   5  10   9        117.87          8.68        43.83 o                         
  -5  11   9       1014.13        977.34        71.35 o                         
  -4  11   9        126.41        174.65        56.82 o                         
  -3  11   9          0.01         45.32        49.04 o                         
  -2  11   9        198.23        202.95        56.04 o                         
  -1  11   9        201.93        240.47        45.25 o                         
   0  11   9          9.94         -8.03        37.63 o                         
   1  11   9        116.30        127.00        36.03 o                         
   2  11   9        201.59        192.51        59.83 o                         
   3  11   9         38.98         91.75        50.83 o                         
   4  11   9         33.24         83.23        64.43 o                         
  -2  12   9        150.52         77.34        55.06 o                         
  -1  12   9         58.89         38.31       128.80 o                         
   0  12   9          1.04        -41.88        41.88 o                         
 -12   0  10        214.98        195.14       135.39 o                         
 -10   0  10       3623.26       2578.04       471.96 o                         
  -8   0  10         38.28         59.43        26.33 o                         
  -6   0  10       1561.73       1595.59        38.89 o                         
  -4   0  10       7132.18       7231.20       127.60 o                         
  -2   0  10         25.30         66.50         7.96 o                         
   0   0  10       6074.99       5873.57        89.71 o                         
   2   0  10       3110.85       2979.72        66.17 o                         
   4   0  10        325.10        438.12        23.45 o                         
   6   0  10         76.66        106.28        25.03 o                         
   8   0  10        705.22        808.22        56.48 o                         
  10   0  10       1667.68       1527.27       122.97 o                         
 -12   1  10       1446.52       1491.08       200.05 o                         
 -11   1  10        164.64        172.81        63.62 o                         
 -10   1  10         79.00        135.30        22.96 o                         
  -9   1  10       1010.17        989.66        31.41 o                         
  -8   1  10        772.97        744.83        26.82 o                         
  -7   1  10       1187.91       1254.01        38.07 o                         
  -6   1  10       6055.26       5952.73        94.23 o                         
  -5   1  10       2097.91       2030.80        32.62 o                         
  -4   1  10        314.26        376.74        17.42 o                         
  -3   1  10        253.24        223.70         8.99 o                         
  -2   1  10        328.64        295.55         9.62 o                         
  -1   1  10         85.22         72.77         9.23 o                         
   0   1  10        348.24        317.56        13.61 o                         
   1   1  10       4711.82       4599.14        69.72 o                         
   2   1  10       6011.69       6302.35        91.55 o                         
   3   1  10         67.73         67.07        15.14 o                         
   4   1  10       2466.38       2403.41        53.75 o                         
   5   1  10       1088.59       1146.55        32.88 o                         
   6   1  10         34.50         54.26        14.70 o                         
   7   1  10        283.01        311.29        51.81 o                         
   8   1  10       1620.34       1850.20        64.89 o                         
   9   1  10        104.89         95.94        34.52 o                         
  10   1  10        242.00        219.79        55.41 o                         
 -12   2  10          6.83         -9.93        51.74 o                         
 -11   2  10        722.79        849.03        57.36 o                         
 -10   2  10          8.50         20.41        21.19 o                         
  -9   2  10         12.21        -11.94        18.19 o                         
  -8   2  10       2899.72       2874.87        54.94 o                         
  -7   2  10       9547.44       9355.32       142.65 o                         
  -6   2  10         51.54         33.92        14.06 o                         
  -5   2  10        438.00        425.69        14.39 o                         
  -4   2  10         52.96         64.37         7.52 o                         
  -3   2  10       7587.72       7780.03        84.74 o                         
  -2   2  10         60.31         69.95         7.15 o                         
  -1   2  10       1890.20       1745.09        31.72 o                         
   0   2  10        458.48        467.81        17.70 o                         
   1   2  10        240.38        286.13        13.60 o                         
   2   2  10          0.50          3.54        10.75 o                         
   3   2  10       4437.54       4436.83        71.12 o                         
   4   2  10         89.14         85.13        14.64 o                         
   5   2  10        538.16        531.88        27.45 o                         
   6   2  10        758.91        777.27        33.48 o                         
   7   2  10        335.70        389.92        32.48 o                         
   8   2  10         36.14         70.68        30.26 o                         
   9   2  10       1733.74       1857.68        77.09 o                         
  10   2  10         11.04         42.95        42.35 o                         
 -12   3  10        162.29        175.50        47.33 o                         
 -11   3  10        261.86        307.50        35.01 o                         
 -10   3  10        639.02        682.56        45.19 o                         
  -9   3  10       1412.43       1461.05        45.98 o                         
  -8   3  10        259.71        311.61        24.79 o                         
  -7   3  10       1058.50       1058.25        20.87 o                         
  -6   3  10       2217.97       2195.06        35.03 o                         
  -5   3  10       2075.14       1964.12        30.81 o                         
  -4   3  10       1235.71       1231.73        22.51 o                         
  -3   3  10         48.30         35.75         8.73 o                         
  -2   3  10       2454.94       2384.51        29.32 o                         
  -1   3  10         24.75          5.90        11.77 o                         
   0   3  10       2365.04       2476.45        39.80 o                         
   1   3  10       6628.10       6777.70        90.51 o                         
   2   3  10       1096.78       1030.51        26.68 o                         
   3   3  10         41.63         40.08        13.10 o                         
   4   3  10        127.87        116.07        24.94 o                         
   5   3  10         17.37        -16.09        37.00 o                         
   6   3  10          0.66        -25.90        25.90 o                         
   7   3  10       1055.01       1053.37        76.32 o                         
   8   3  10        835.77        770.76        49.81 o                         
   9   3  10        108.72         86.47        45.87 o                         
  10   3  10          4.95         -5.49        42.12 o                         
 -12   4  10          5.93         -5.99        43.70 o                         
 -11   4  10         43.61         53.37        37.76 o                         
 -10   4  10        911.33        960.55        54.50 o                         
  -9   4  10        211.96        207.13        26.02 o                         
  -8   4  10       6269.79       6010.39        86.52 o                         
  -7   4  10          3.28         21.39        14.42 o                         
  -6   4  10       1010.89       1011.60        26.42 o                         
  -5   4  10        627.92        610.65        19.37 o                         
  -4   4  10       3227.57       3141.54        45.87 o                         
  -3   4  10         21.24         20.88         5.96 o                         
  -2   4  10         25.34         24.64         8.27 o                         
  -1   4  10        462.62        467.73        25.36 o                         
   0   4  10       5410.41       5502.95        81.21 o                         
   1   4  10          3.50         23.40        12.23 o                         
   2   4  10       3241.68       3120.67        63.65 o                         
   3   4  10         62.44         88.09        19.36 o                         
   4   4  10       1462.77       1447.06        48.62 o                         
   5   4  10        195.25        204.71        26.74 o                         
   6   4  10       1169.62       1186.95        48.55 o                         
   7   4  10        134.96        117.04        27.75 o                         
   8   4  10        250.45        216.13        37.91 o                         
   9   4  10          0.79         18.27        34.48 o                         
  10   4  10        643.91        751.81        68.38 o                         
 -11   5  10         47.01          2.75        42.02 o                         
 -10   5  10        268.71        319.94        50.12 o                         
  -9   5  10       1145.31       1088.46        75.83 o                         
  -8   5  10       1000.96       1042.96        34.83 o                         
  -7   5  10        106.58        117.71        17.00 o                         
  -6   5  10       3023.83       3145.42        53.88 o                         
  -5   5  10       2919.14       2792.23        45.12 o                         
  -4   5  10       1167.60       1098.52        25.20 o                         
  -3   5  10       1041.25       1027.18        22.40 o                         
  -2   5  10       2723.69       2681.01        39.61 o                         
  -1   5  10        305.44        313.03        17.10 o                         
   0   5  10         64.60         91.14        15.57 o                         
   1   5  10       3087.68       3115.31        68.92 o                         
   2   5  10         11.23         35.93        15.30 o                         
   3   5  10        280.24        328.51        33.31 o                         
   4   5  10       1487.14       1390.68        53.90 o                         
   5   5  10        466.26        446.91        32.44 o                         
   6   5  10          0.97         12.04        24.82 o                         
   7   5  10        569.80        562.74        37.76 o                         
   8   5  10        157.62        179.05        38.54 o                         
   9   5  10        198.56        226.65        48.28 o                         
 -11   6  10        820.25        893.98        66.31 o                         
 -10   6  10          1.10         40.83        40.02 o                         
  -9   6  10         26.36         51.58        43.39 o                         
  -8   6  10          0.95         26.00        24.80 o                         
  -7   6  10       1593.44       1553.84        52.16 o                         
  -6   6  10         63.50         70.23        17.83 o                         
  -5   6  10       2507.52       2436.48        46.39 o                         
  -4   6  10        324.01        356.02        17.10 o                         
  -3   6  10        704.51        695.89        26.61 o                         
  -2   6  10        266.84        279.98        25.10 o                         
  -1   6  10       5036.05       5188.74        83.37 o                         
   0   6  10          9.15         -1.09        14.43 o                         
   1   6  10        985.25        994.08        35.45 o                         
   2   6  10        182.43        224.46        25.68 o                         
   3   6  10       2134.02       2157.66        66.35 o                         
   4   6  10         26.80         62.13        24.89 o                         
   5   6  10        774.27        723.33        60.61 o                         
   6   6  10        146.87        162.15        29.40 o                         
   7   6  10        613.40        555.61        51.54 o                         
   8   6  10         31.52        -37.62        37.62 o                         
   9   6  10        312.12        337.28        57.31 o                         
 -10   7  10        216.05        182.58        50.67 o                         
  -9   7  10       1434.21       1250.91        72.56 o                         
  -8   7  10        132.27        182.84        32.76 o                         
  -7   7  10        133.78        148.26        31.49 o                         
  -6   7  10       1508.23       1502.55        41.96 o                         
  -5   7  10        593.47        567.74        29.68 o                         
  -4   7  10        123.94        128.51        17.77 o                         
  -3   7  10       1441.85       1375.92        39.36 o                         
  -2   7  10        372.37        362.00        24.87 o                         
  -1   7  10       1662.02       1614.23        62.95 o                         
   0   7  10        784.49        866.35        40.77 o                         
   1   7  10        752.58        772.95        36.62 o                         
   2   7  10        758.21        903.37        62.64 o                         
   3   7  10         59.78          9.95        29.17 o                         
   4   7  10        250.80        257.42        41.16 o                         
   5   7  10        136.79         63.39        50.29 o                         
   6   7  10         34.67        102.83        37.71 o                         
   7   7  10        165.21         78.61        58.85 o                         
   8   7  10        531.12        514.75        66.00 o                         
  -9   8  10          6.24        -40.98        40.98 o                         
  -8   8  10       1316.95       1288.76        73.37 o                         
  -7   8  10          1.46        -21.97        29.39 o                         
  -6   8  10        310.46        330.45        34.58 o                         
  -5   8  10         69.60         70.24        25.76 o                         
  -4   8  10       1933.04       1976.35        55.08 o                         
  -3   8  10         55.91         38.01        26.93 o                         
  -2   8  10        124.54        122.83        24.52 o                         
  -1   8  10         41.64         53.19        22.26 o                         
   0   8  10       1901.30       1929.52        62.78 o                         
   1   8  10        171.44        157.99        23.44 o                         
   2   8  10       1814.86       1782.71        49.20 o                         
   3   8  10         27.99         60.44        31.24 o                         
   4   8  10        544.57        566.31        48.15 o                         
   5   8  10         31.12        115.36        34.77 o                         
   6   8  10       1028.16        971.28        80.68 o                         
   7   8  10        100.57         86.93        50.82 o                         
  -8   9  10        244.39        191.37        40.97 o                         
  -7   9  10         12.38        -27.21        31.39 o                         
  -6   9  10        480.69        564.85        62.60 o                         
  -5   9  10       1291.84       1122.73        63.21 o                         
  -4   9  10        129.04         95.43        26.04 o                         
  -3   9  10        434.04        463.54        46.37 o                         
  -2   9  10         95.26         76.69        33.55 o                         
  -1   9  10        125.24        106.86        30.09 o                         
   0   9  10        281.64        309.02        41.13 o                         
   1   9  10        588.93        650.58        34.70 o                         
   2   9  10        487.66        548.76        45.63 o                         
   3   9  10        108.20         50.59        27.58 o                         
   4   9  10         64.17         45.57        43.81 o                         
   5   9  10        131.81        116.81       102.25 o                         
   6   9  10         15.42        -43.97        44.82 o                         
  -7  10  10       1001.25        952.48        72.59 o                         
  -6  10  10        148.47        145.85        44.56 o                         
  -5  10  10         48.29        109.28        42.32 o                         
  -4  10  10         87.29        136.08        83.46 o                         
  -3  10  10        103.13        177.92        46.36 o                         
  -2  10  10         14.81         16.30        41.03 o                         
  -1  10  10        247.89        304.83        37.10 o                         
   0  10  10        289.72        283.65        46.33 o                         
   1  10  10          1.52        -31.34        31.34 o                         
   2  10  10         33.92         55.09        37.18 o                         
   3  10  10        572.35        608.00        93.46 o                         
   4  10  10          2.18        -39.76        39.76 o                         
   5  10  10          7.90         37.10        46.00 o                         
  -5  11  10        532.02        553.62        61.79 o                         
  -4  11  10          1.18         16.24        46.46 o                         
  -3  11  10         19.67         13.13        53.79 o                         
  -2  11  10       1149.93        981.18        66.19 o                         
  -1  11  10        125.07         71.88        43.93 o                         
   0  11  10         60.52         70.00        35.72 o                         
   1  11  10        894.87        982.17        67.10 o                         
   2  11  10         93.64         93.16        52.85 o                         
   3  11  10          0.37        -28.91        51.94 o                         
 -11   0  11        715.65        767.44        93.99 o                         
  -9   0  11       2958.05       2974.35        64.89 o                         
  -7   0  11       1446.96       1489.39        39.72 o                         
  -5   0  11       3340.63       3236.58        66.03 o                         
  -3   0  11        464.29        485.70        19.30 o                         
  -1   0  11       7615.49       7721.84       142.64 o                         
   1   0  11       2751.65       2692.05        91.82 o                         
   3   0  11       1204.53       1278.75        53.05 o                         
   5   0  11      19462.54      19386.02       299.07 o                         
   7   0  11        537.99        523.11        61.43 o                         
   9   0  11        148.13        181.62        69.81 o                         
 -12   1  11          6.29         11.23        50.14 o                         
 -11   1  11        432.16        482.07        58.50 o                         
 -10   1  11       1862.72       1766.46        47.86 o                         
  -9   1  11       1207.67       1199.26        34.88 o                         
  -8   1  11          3.18         -5.43        13.95 o                         
  -7   1  11       2017.32       2027.13        50.16 o                         
  -6   1  11        754.03        771.24        29.20 o                         
  -5   1  11        150.37        185.33        15.48 o                         
  -4   1  11       5596.42       5677.08        69.89 o                         
  -3   1  11       3583.73       3551.15        43.87 o                         
  -2   1  11         68.62         71.16         7.13 o                         
  -1   1  11        613.45        578.05        16.15 o                         
   0   1  11       4208.56       4312.41        58.60 o                         
   1   1  11         18.96         21.58        10.93 o                         
   2   1  11         39.74         44.24        12.44 o                         
   3   1  11       2746.80       2773.87        51.74 o                         
   4   1  11       2095.48       2157.82        49.53 o                         
   5   1  11         13.37          5.77        14.73 o                         
   6   1  11       1465.54       1493.07        60.56 o                         
   7   1  11       2262.07       2342.78        71.93 o                         
   8   1  11        552.00        513.17        43.57 o                         
   9   1  11        163.81        221.86        38.99 o                         
  10   1  11        147.32         67.46        59.33 o                         
 -12   2  11       1366.89       1399.24       206.82 o                         
 -11   2  11          2.22         84.92        33.92 o                         
 -10   2  11         24.13         53.53        23.57 o                         
  -9   2  11         14.14         38.00        20.63 o                         
  -8   2  11       1677.17       1683.74        56.03 o                         
  -7   2  11        206.60        200.25        28.34 o                         
  -6   2  11        278.86        264.05        18.89 o                         
  -5   2  11        419.28        455.41        27.80 o                         
  -4   2  11        727.75        705.73        15.89 o                         
  -3   2  11          1.19         10.55         7.48 o                         
  -2   2  11      11134.81      11062.18       123.81 o                         
  -1   2  11         37.83         37.52        11.39 o                         
   0   2  11        634.10        642.01        21.17 o                         
   1   2  11         14.93         16.17         9.96 o                         
   2   2  11       3234.00       3118.74        50.64 o                         
   3   2  11        496.60        535.40        23.80 o                         
   4   2  11       2551.80       2459.72        47.56 o                         
   5   2  11       1920.62       1884.80        50.15 o                         
   6   2  11        415.62        370.91        37.67 o                         
   7   2  11        898.92        766.96        40.69 o                         
   8   2  11       1273.70       1297.73        57.80 o                         
   9   2  11         14.56         29.19        35.80 o                         
  10   2  11        210.88        127.06        56.24 o                         
 -12   3  11         29.29         -9.47        59.12 o                         
 -11   3  11        375.82        420.23        40.73 o                         
 -10   3  11       1940.70       1979.24        59.44 o                         
  -9   3  11         99.08        114.35        22.61 o                         
  -8   3  11         27.25        -10.58        18.40 o                         
  -7   3  11        664.72        745.86        28.13 o                         
  -6   3  11       2694.09       2664.01        40.63 o                         
  -5   3  11        542.30        512.48        23.19 o                         
  -4   3  11       6050.27       6093.68        70.45 o                         
  -3   3  11       2639.12       2607.82        36.05 o                         
  -2   3  11        648.95        644.42        18.86 o                         
  -1   3  11       1060.74       1108.02        30.15 o                         
   0   3  11        756.90        768.00        20.63 o                         
   1   3  11       2058.60       2195.55        42.55 o                         
   2   3  11        128.10        127.55        15.42 o                         
   3   3  11       2347.05       2238.13        50.03 o                         
   4   3  11       3736.55       3708.33        71.11 o                         
   5   3  11        156.30        168.89        25.75 o                         
   6   3  11       1796.50       1743.42        62.86 o                         
   7   3  11        201.97        207.50        35.10 o                         
   8   3  11        153.42        130.30        35.03 o                         
   9   3  11        426.58        451.55        51.61 o                         
  10   3  11        224.96        214.70        55.55 o                         
 -12   4  11         12.10          3.39        44.37 o                         
 -11   4  11        673.15        658.81        57.04 o                         
 -10   4  11          0.38         -6.11        29.00 o                         
  -9   4  11        732.57        721.03        36.59 o                         
  -8   4  11       1324.21       1299.38        43.11 o                         
  -7   4  11       1672.86       1564.37        36.56 o                         
  -6   4  11         28.25         43.16        11.85 o                         
  -5   4  11       4740.12       4728.56        66.62 o                         
  -4   4  11        304.87        336.30        11.92 o                         
  -3   4  11       1460.44       1393.93        25.03 o                         
  -2   4  11         65.77         51.17        13.31 o                         
  -1   4  11       1961.11       1867.29        41.29 o                         
   0   4  11         10.70         18.65         8.80 o                         
   1   4  11       2559.94       2514.71        47.35 o                         
   2   4  11          0.80          2.66        15.28 o                         
   3   4  11       1865.38       1826.41        47.28 o                         
   4   4  11        325.93        381.97        56.75 o                         
   5   4  11        810.31        907.31        44.89 o                         
   6   4  11        128.47        129.97        26.79 o                         
   7   4  11        586.45        583.79        40.34 o                         
   8   4  11         86.25        110.95        35.85 o                         
   9   4  11        630.99        625.01        58.35 o                         
  10   4  11        300.08        252.79        57.67 o                         
 -11   5  11        234.48        271.10        50.84 o                         
 -10   5  11        391.91        438.93        48.13 o                         
  -9   5  11        428.18        442.91        37.05 o                         
  -8   5  11        224.76        199.64        23.04 o                         
  -7   5  11        685.68        729.03        28.20 o                         
  -6   5  11        720.98        747.37        31.21 o                         
  -5   5  11         58.09         51.50        18.41 o                         
  -4   5  11         62.56         68.87        10.74 o                         
  -3   5  11       1163.79       1089.86        24.50 o                         
  -2   5  11         51.39         42.89         7.66 o                         
  -1   5  11       1346.30       1324.80        37.36 o                         
   0   5  11       1132.29       1062.34        42.45 o                         
   1   5  11       3549.85       3575.36        65.21 o                         
   2   5  11       1493.12       1544.83        40.47 o                         
   3   5  11        292.71        306.83        27.40 o                         
   4   5  11        513.37        514.09        37.71 o                         
   5   5  11        616.68        614.06        51.57 o                         
   6   5  11         29.00         66.14        28.03 o                         
   7   5  11        569.53        550.76        45.98 o                         
   8   5  11         21.78        -24.91        34.99 o                         
   9   5  11        360.83        315.98        51.44 o                         
 -11   6  11        135.74         63.38        41.10 o                         
 -10   6  11          0.88         19.53        36.75 o                         
  -9   6  11          5.45        -10.47        33.12 o                         
  -8   6  11       3654.90       3655.88        78.65 o                         
  -7   6  11        335.96        322.52        24.01 o                         
  -6   6  11        751.00        818.43        31.36 o                         
  -5   6  11         45.33         31.71        16.27 o                         
  -4   6  11       1259.42       1283.60        32.84 o                         
  -3   6  11         53.09         58.96        14.42 o                         
  -2   6  11       1187.95       1166.30        43.44 o                         
  -1   6  11         27.74         14.41        21.38 o                         
   0   6  11          1.84          3.81        15.50 o                         
   1   6  11         89.24        109.39        23.05 o                         
   2   6  11       3017.29       2819.42        69.51 o                         
   3   6  11        384.95        415.47        31.51 o                         
   4   6  11        662.62        696.38        67.56 o                         
   5   6  11        447.69        442.48        38.36 o                         
   6   6  11       1145.46       1094.87        67.00 o                         
   7   6  11          1.59         18.36        34.05 o                         
   8   6  11        485.88        574.56        55.22 o                         
   9   6  11          6.69         59.24        58.08 o                         
 -10   7  11         15.17         12.12        43.85 o                         
  -9   7  11        819.56        762.02        61.05 o                         
  -8   7  11         74.86        119.62        30.98 o                         
  -7   7  11        594.31        652.65        38.94 o                         
  -6   7  11       3594.58       3427.82        62.34 o                         
  -5   7  11         59.84         32.79        19.43 o                         
  -4   7  11        352.10        364.49        26.99 o                         
  -3   7  11       1257.15       1205.49        51.96 o                         
  -2   7  11        279.41        267.36        21.52 o                         
  -1   7  11        366.82        371.70        25.73 o                         
   0   7  11       1674.14       1528.92        45.55 o                         
   1   7  11         14.73         36.19        25.14 o                         
   2   7  11        175.35        219.64        28.85 o                         
   3   7  11       1091.10       1121.03        53.30 o                         
   4   7  11        252.46        315.11        37.57 o                         
   5   7  11         44.15         55.02        36.32 o                         
   6   7  11        417.75        384.90        66.35 o                         
   7   7  11        913.69        886.69        79.59 o                         
   8   7  11         34.98         39.67        50.69 o                         
  -9   8  11        531.85        517.10        58.77 o                         
  -8   8  11        134.52         66.76        44.80 o                         
  -7   8  11        181.55        174.17        33.39 o                         
  -6   8  11         64.87         46.49        28.63 o                         
  -5   8  11        630.97        645.51        35.06 o                         
  -4   8  11         78.85        104.52        31.60 o                         
  -3   8  11        343.26        381.85        38.09 o                         
  -2   8  11        964.96        869.33        60.98 o                         
  -1   8  11        390.85        456.50        69.05 o                         
   0   8  11         26.11         21.43        22.92 o                         
   1   8  11        753.33        738.65        44.99 o                         
   2   8  11          0.17        -20.51        31.02 o                         
   3   8  11        298.86        291.93        39.87 o                         
   4   8  11        172.91        255.49        48.93 o                         
   5   8  11        911.71        957.14        56.49 o                         
   6   8  11        195.18         78.61        55.10 o                         
   7   8  11        143.75        153.46        61.40 o                         
  -8   9  11         12.58        -35.66        35.66 o                         
  -7   9  11        141.63        157.77        35.75 o                         
  -6   9  11         41.71         88.40        47.36 o                         
  -5   9  11        337.60        254.45        36.37 o                         
  -4   9  11       1140.08       1167.46        63.87 o                         
  -3   9  11        378.92        376.18        42.20 o                         
  -2   9  11        534.42        469.07        44.08 o                         
  -1   9  11        338.46        329.23        45.01 o                         
   0   9  11        343.20        453.96        44.80 o                         
   1   9  11        304.75        250.32        45.54 o                         
   2   9  11         65.77        108.69        32.11 o                         
   3   9  11        445.03        416.49        41.85 o                         
   4   9  11        231.09        224.18        50.28 o                         
   5   9  11         45.12         46.64        46.09 o                         
   6   9  11        519.55        632.95        79.52 o                         
  -7  10  11        182.81        248.29        47.15 o                         
  -6  10  11        129.09        145.59        61.54 o                         
  -5  10  11          2.53        -49.89        60.23 o                         
  -4  10  11        107.76        134.53        47.46 o                         
  -3  10  11        445.85        442.90        46.82 o                         
  -2  10  11       2066.54       1963.24        79.39 o                         
  -1  10  11        847.59        706.65        48.23 o                         
   0  10  11          8.25         -6.26        33.14 o                         
   1  10  11         39.95        -27.22        30.46 o                         
   2  10  11        538.84        530.94        52.67 o                         
   3  10  11         90.50        113.21        45.92 o                         
   4  10  11        355.42        333.40        55.24 o                         
   5  10  11        102.64         50.27        49.24 o                         
  -5  11  11         12.91         -2.95        68.21 o                         
  -4  11  11         67.69        145.53        56.68 o                         
  -3  11  11        477.42        384.36        63.40 o                         
  -2  11  11          4.30         50.20        42.36 o                         
  -1  11  11         82.42        109.64        36.61 o                         
   0  11  11        195.84        134.80        38.90 o                         
   1  11  11         23.35          9.85        39.26 o                         
   2  11  11        224.22        171.79        60.85 o                         
   3  11  11        593.72        733.90       101.55 o                         
 -12   0  12       1330.12       1313.73       182.50 o                         
 -10   0  12       1352.49       1586.69       112.20 o                         
  -8   0  12          4.71          3.11        16.58 o                         
  -6   0  12       4756.65       4641.34        90.29 o                         
  -4   0  12        474.10        532.10        23.88 o                         
  -2   0  12       3306.81       3288.43        61.45 o                         
   0   0  12       4613.14       4303.88        82.43 o                         
   2   0  12       1353.46       1212.22        53.18 o                         
   4   0  12        454.70        506.15        34.25 o                         
   6   0  12        955.23       1004.87        58.60 o                         
   8   0  12        815.05       1061.40       138.84 o                         
  10   0  12        179.51        140.81       120.70 o                         
 -12   1  12        560.91        743.44        89.36 o                         
 -11   1  12        612.08        675.33        64.08 o                         
 -10   1  12        562.16        531.31        30.55 o                         
  -9   1  12        391.59        404.37        24.70 o                         
  -8   1  12       2060.13       2008.91        43.21 o                         
  -7   1  12        596.06        668.59        28.87 o                         
  -6   1  12        821.13        822.21        19.71 o                         
  -5   1  12       2789.77       2759.88        43.14 o                         
  -4   1  12       1962.71       1995.03        30.43 o                         
  -3   1  12        389.25        402.43        12.34 o                         
  -2   1  12       6194.06       6461.89        74.29 o                         
  -1   1  12       2614.29       2564.37        39.44 o                         
   0   1  12       1416.29       1598.53        51.00 o                         
   1   1  12        801.21        831.21        26.66 o                         
   2   1  12       1063.21       1087.13        33.99 o                         
   3   1  12       1487.98       1502.68        40.46 o                         
   4   1  12        155.38        140.78        18.02 o                         
   5   1  12        193.45        241.13        21.05 o                         
   6   1  12       1626.82       1640.84        53.47 o                         
   7   1  12        345.54        367.41        38.99 o                         
   8   1  12        654.84        844.35       113.08 o                         
   9   1  12        178.72        137.32        53.74 o                         
  10   1  12         18.30         -1.97        54.63 o                         
 -12   2  12         96.57        147.55        66.99 o                         
 -11   2  12         44.98        -50.08        51.04 o                         
 -10   2  12         17.56         11.65        22.91 o                         
  -9   2  12       2993.60       2976.73        73.41 o                         
  -8   2  12         83.27         51.63        18.12 o                         
  -7   2  12       1221.37       1248.92        44.48 o                         
  -6   2  12          9.32         22.75         7.79 o                         
  -5   2  12       2000.01       2067.06        32.00 o                         
  -4   2  12        337.41        371.63        12.85 o                         
  -3   2  12       4829.16       4582.16        55.13 o                         
  -2   2  12         90.55         91.07        10.31 o                         
  -1   2  12          1.70         -5.94        10.77 o                         
   0   2  12        549.26        615.28        22.94 o                         
   1   2  12       5971.14       5971.85        84.21 o                         
   2   2  12        127.62        129.58        14.54 o                         
   3   2  12       1422.27       1486.60        41.86 o                         
   4   2  12        138.04        129.13        17.42 o                         
   5   2  12       1328.30       1292.33        40.44 o                         
   6   2  12        314.93        301.43        36.76 o                         
   7   2  12       1316.08       1356.45        61.98 o                         
   8   2  12        281.51        213.15        39.72 o                         
   9   2  12        111.99        122.36        42.21 o                         
  10   2  12          7.79          3.20        57.72 o                         
 -12   3  12        158.71        105.39        66.26 o                         
 -11   3  12        876.34        915.40        52.14 o                         
 -10   3  12        117.01        133.05        27.44 o                         
  -9   3  12          8.72         15.45        21.23 o                         
  -8   3  12       1269.65       1337.04        61.84 o                         
  -7   3  12        734.70        772.02        36.52 o                         
  -6   3  12        934.19        875.09        24.74 o                         
  -5   3  12       1709.58       1667.42        32.47 o                         
  -4   3  12       2047.28       2065.21        36.70 o                         
  -3   3  12       1843.58       1929.94        32.16 o                         
  -2   3  12       3394.34       3323.39        47.99 o                         
  -1   3  12       2094.06       2154.32        48.79 o                         
   0   3  12       1926.29       1817.97        42.63 o                         
   1   3  12        149.77        155.98        18.72 o                         
   2   3  12       1248.64       1221.18        31.91 o                         
   3   3  12        103.06        109.40        18.29 o                         
   4   3  12         24.86         25.68        17.54 o                         
   5   3  12        885.16        857.72        40.91 o                         
   6   3  12        729.91        734.09        41.64 o                         
   7   3  12        616.28        610.76        49.04 o                         
   8   3  12         69.68         22.66        41.20 o                         
   9   3  12        259.75        256.40        46.26 o                         
  10   3  12         52.38          6.54        50.17 o                         
 -11   4  12         19.99         49.87        36.95 o                         
 -10   4  12       1095.38       1154.23        84.27 o                         
  -9   4  12        273.55        297.04        28.62 o                         
  -8   4  12          7.31         43.20        20.42 o                         
  -7   4  12         53.78         62.91        24.44 o                         
  -6   4  12       1472.23       1545.10        37.82 o                         
  -5   4  12        379.42        385.53        19.88 o                         
  -4   4  12       2185.46       2148.32        41.41 o                         
  -3   4  12          4.95          6.92         7.53 o                         
  -2   4  12       7237.37       7144.52        92.09 o                         
  -1   4  12        354.19        352.77        25.26 o                         
   0   4  12       2548.72       2518.17        44.77 o                         
   1   4  12         24.58         13.93        13.26 o                         
   2   4  12        143.41        145.86        18.21 o                         
   3   4  12          3.33          2.37        17.55 o                         
   4   4  12       3651.02       3644.37        82.29 o                         
   5   4  12         30.48         38.73        28.27 o                         
   6   4  12         82.05        119.01        29.88 o                         
   7   4  12        228.45        212.28        30.44 o                         
   8   4  12        845.53        835.16        58.71 o                         
   9   4  12         25.57         67.03        38.32 o                         
 -11   5  12        656.73        707.53        70.87 o                         
 -10   5  12        582.57        604.07        49.07 o                         
  -9   5  12       1433.37       1544.18        59.54 o                         
  -8   5  12        455.75        454.81        23.81 o                         
  -7   5  12        774.31        782.37        41.65 o                         
  -6   5  12          3.97         19.56        16.57 o                         
  -5   5  12        820.29        859.05        29.64 o                         
  -4   5  12       4171.25       4026.97        65.97 o                         
  -3   5  12        450.99        432.01        23.12 o                         
  -2   5  12        727.68        704.94        29.68 o                         
  -1   5  12       7299.27       7079.97       118.01 o                         
   0   5  12        767.25        730.40        36.47 o                         
   1   5  12         29.52         20.86        12.86 o                         
   2   5  12       1114.22       1219.17        50.85 o                         
   3   5  12       1029.14       1126.85        63.76 o                         
   4   5  12         64.30         56.98        25.25 o                         
   5   5  12        910.24        920.11        46.79 o                         
   6   5  12       1404.76       1369.45        55.48 o                         
   7   5  12         17.43         21.28        33.48 o                         
   8   5  12          7.08         15.44        37.26 o                         
   9   5  12        186.84        168.80        69.67 o                         
 -11   6  12          0.66        -33.14        71.26 o                         
 -10   6  12         43.06         42.43        37.22 o                         
  -9   6  12        504.45        540.36        66.43 o                         
  -8   6  12        146.63        163.36        24.71 o                         
  -7   6  12        386.08        417.84        32.04 o                         
  -6   6  12        628.55        588.18        26.39 o                         
  -5   6  12        169.09        168.40        20.01 o                         
  -4   6  12        149.02        138.87        20.47 o                         
  -3   6  12       6499.93       6316.83        93.26 o                         
  -2   6  12        382.64        390.13        29.57 o                         
  -1   6  12        616.77        634.71        34.35 o                         
   0   6  12        725.82        661.30        37.39 o                         
   1   6  12       2889.45       2794.25        69.88 o                         
   2   6  12        163.93        145.29        25.54 o                         
   3   6  12         28.79         71.04        30.58 o                         
   4   6  12         32.09         45.86        37.78 o                         
   5   6  12        837.93        828.44        55.41 o                         
   6   6  12         19.88         77.50        38.88 o                         
   7   6  12        728.17        776.01        65.98 o                         
   8   6  12         29.52         54.07        47.72 o                         
 -10   7  12         29.40          7.78        43.99 o                         
  -9   7  12        154.63        144.37        43.09 o                         
  -8   7  12       1323.72       1313.20        54.62 o                         
  -7   7  12        136.68        127.81        25.72 o                         
  -6   7  12          8.95         24.31        18.60 o                         
  -5   7  12        300.90        301.17        25.17 o                         
  -4   7  12        542.76        574.21        32.16 o                         
  -3   7  12        325.41        318.50        30.22 o                         
  -2   7  12         16.89          7.15        22.56 o                         
  -1   7  12       4117.75       4127.51        85.05 o                         
   0   7  12          6.69         32.59        23.93 o                         
   1   7  12        131.08         97.20        27.55 o                         
   2   7  12       1981.66       1946.61        62.00 o                         
   3   7  12        585.91        484.58        58.90 o                         
   4   7  12          2.63         37.44        30.06 o                         
   5   7  12        685.79        717.83        64.34 o                         
   6   7  12        117.96         79.43        49.85 o                         
   7   7  12         16.53         -1.77        52.93 o                         
   8   7  12        203.59        190.09        58.58 o                         
  -9   8  12          1.33         13.83        68.09 o                         
  -8   8  12         17.13         27.76        32.12 o                         
  -7   8  12        490.74        529.75        39.89 o                         
  -6   8  12       3146.50       3030.04        66.18 o                         
  -5   8  12         92.01        133.52        25.09 o                         
  -4   8  12        161.39        167.97        28.40 o                         
  -3   8  12        266.22        252.01        44.55 o                         
  -2   8  12        785.17        738.34        49.10 o                         
  -1   8  12          7.10         -9.72        27.87 o                         
   0   8  12       2655.07       2591.57        76.12 o                         
   1   8  12        637.85        611.56        51.40 o                         
   2   8  12        107.92         86.17        32.81 o                         
   3   8  12          0.93        -24.97        30.63 o                         
   4   8  12       1839.14       1950.53        80.83 o                         
   5   8  12        174.94        184.76        40.83 o                         
   6   8  12        172.38        220.58        60.14 o                         
   7   8  12         29.02        -55.84        55.84 o                         
  -8   9  12         98.65         91.17        38.76 o                         
  -7   9  12        702.05        703.69        66.16 o                         
  -6   9  12          0.56        -32.87        32.87 o                         
  -5   9  12        659.89        730.29        54.31 o                         
  -4   9  12        421.78        398.91        43.37 o                         
  -3   9  12         19.94         27.71        44.13 o                         
  -2   9  12          6.05         36.30        34.65 o                         
  -1   9  12        247.93        253.56        38.59 o                         
   0   9  12         42.21         53.25        33.84 o                         
   1   9  12        506.20        513.47        40.74 o                         
   2   9  12        795.25        828.92        74.41 o                         
   3   9  12        320.37        345.26        49.56 o                         
   4   9  12        112.29        133.80        44.02 o                         
   5   9  12        169.52        198.36        58.77 o                         
   6   9  12        233.06        304.24        56.20 o                         
  -7  10  12        643.19        508.87       116.74 o                         
  -6  10  12          4.48          4.06        40.69 o                         
  -5  10  12        240.98        296.32        98.93 o                         
  -4  10  12         53.78         28.60        64.43 o                         
  -3  10  12        664.52        775.41        70.54 o                         
  -2  10  12         68.26         44.89        37.78 o                         
  -1  10  12        160.18        102.04        38.97 o                         
   0  10  12         32.36         13.01        44.37 o                         
   1  10  12        698.23        626.27        56.57 o                         
   2  10  12        333.92        312.68        49.36 o                         
   3  10  12        224.49        184.92        38.16 o                         
   4  10  12        160.62        126.55        50.40 o                         
  -4  11  12        435.25        555.66        83.02 o                         
  -3  11  12        150.19        203.85        56.03 o                         
  -2  11  12        585.85        490.80        63.03 o                         
  -1  11  12        156.43        169.33        42.40 o                         
   0  11  12        704.54        653.13        53.56 o                         
   1  11  12        236.59        243.90        46.64 o                         
   2  11  12         80.37        141.84        60.07 o                         
 -11   0  13       2839.26       2828.53       119.30 o                         
  -9   0  13        687.29        669.30        53.22 o                         
  -7   0  13       3886.56       3725.79        94.31 o                         
  -5   0  13       2202.48       2261.54        52.85 o                         
  -3   0  13       4569.40       4668.33        67.36 o                         
  -1   0  13        158.60        135.77        18.33 o                         
   1   0  13         24.17          0.89        38.71 o                         
   3   0  13       9909.68      10061.60       213.12 o                         
   5   0  13       1276.91       1273.81        75.90 o                         
   7   0  13        181.00        220.08        89.00 o                         
   9   0  13       2778.88       2783.49       227.03 o                         
 -12   1  13       1104.06       1126.34        94.23 o                         
 -11   1  13         67.98         86.10        46.46 o                         
 -10   1  13        121.71        122.07        31.16 o                         
  -9   1  13       1935.01       1933.44        50.27 o                         
  -8   1  13        753.88        790.29        37.19 o                         
  -7   1  13          8.21         -3.11        14.61 o                         
  -6   1  13       2586.71       2467.83        43.92 o                         
  -5   1  13       2680.94       2748.78        44.02 o                         
  -4   1  13          2.59         12.97         8.87 o                         
  -3   1  13       1280.57       1316.52        21.50 o                         
  -2   1  13       6716.13       6832.50        78.78 o                         
  -1   1  13       2285.20       2345.88        34.27 o                         
   0   1  13        271.57        246.86        15.81 o                         
   1   1  13       1287.06       1247.71        34.67 o                         
   2   1  13        887.12        953.58        36.03 o                         
   3   1  13        116.59        104.96        17.62 o                         
   4   1  13        768.52        774.45        37.80 o                         
   5   1  13        665.09        648.89        28.57 o                         
   6   1  13        110.17        103.55        26.08 o                         
   7   1  13          5.22         17.49        30.45 o                         
   8   1  13        246.90        336.29        73.88 o                         
   9   1  13        893.28        967.32       258.85 o                         
  10   1  13        107.20        180.98        67.35 o                         
 -12   2  13        149.23        173.95        57.60 o                         
 -11   2  13        132.44         49.78        52.12 o                         
 -10   2  13       2783.70       2738.95        59.89 o                         
  -9   2  13         21.69         23.79        20.23 o                         
  -8   2  13        875.63        958.51        35.58 o                         
  -7   2  13          0.15         14.94        15.92 o                         
  -6   2  13        121.50        127.79        11.38 o                         
  -5   2  13         87.49        102.37         9.38 o                         
  -4   2  13       4652.40       4661.57        61.02 o                         
  -3   2  13       1030.73       1043.40        32.68 o                         
  -2   2  13        839.69        853.52        22.92 o                         
  -1   2  13        276.72        313.45        25.01 o                         
   0   2  13       1785.51       1650.46        41.02 o                         
   1   2  13        527.71        527.35        31.21 o                         
   2   2  13       2797.52       2873.65        53.56 o                         
   3   2  13         45.69         33.39        17.03 o                         
   4   2  13        511.46        510.63        28.27 o                         
   5   2  13        783.70        806.61        34.75 o                         
   6   2  13       1517.44       1552.83        55.58 o                         
   7   2  13         11.11        -44.15        58.28 o                         
   8   2  13         90.83        153.23        39.21 o                         
   9   2  13         10.73         51.30        45.19 o                         
 -12   3  13        800.47        674.30        87.15 o                         
 -11   3  13        619.95        684.26        48.73 o                         
 -10   3  13         71.73         83.86        26.77 o                         
  -9   3  13        750.66        853.41        56.85 o                         
  -8   3  13        984.87       1129.13        43.73 o                         
  -7   3  13       1599.92       1554.42        48.03 o                         
  -6   3  13       1207.50       1168.29        30.88 o                         
  -5   3  13       3817.80       3741.71        53.03 o                         
  -4   3  13        344.43        359.28        15.83 o                         
  -3   3  13         68.88         58.48         9.87 o                         
  -2   3  13       6232.80       6368.21        84.79 o                         
  -1   3  13         85.65         74.65        16.59 o                         
   0   3  13         66.55         47.52        12.62 o                         
   1   3  13       3296.40       3283.03        58.47 o                         
   2   3  13       1201.98       1215.80        36.82 o                         
   3   3  13         62.52         75.80        18.38 o                         
   4   3  13       1017.61       1036.98        36.75 o                         
   5   3  13        791.65        750.18        32.08 o                         
   6   3  13        189.69        169.58        30.56 o                         
   7   3  13         16.71        -28.80        30.84 o                         
   8   3  13        534.53        618.31        58.24 o                         
   9   3  13        169.34        141.39        47.71 o                         
 -11   4  13        383.84        425.82        65.07 o                         
 -10   4  13          9.80          3.80        29.56 o                         
  -9   4  13         90.01         72.02        25.02 o                         
  -8   4  13         41.63         62.48        24.13 o                         
  -7   4  13       3470.21       3396.46        60.94 o                         
  -6   4  13        845.39        771.49        39.33 o                         
  -5   4  13       1095.39       1084.19        30.33 o                         
  -4   4  13         13.91         22.82        12.05 o                         
  -3   4  13       3951.29       3790.54        51.28 o                         
  -2   4  13         55.16         68.08        10.91 o                         
  -1   4  13       3301.21       3130.68        49.68 o                         
   0   4  13        134.86        163.24        14.70 o                         
   1   4  13        206.09        261.57        18.92 o                         
   2   4  13         38.66         -7.36        15.20 o                         
   3   4  13       2165.26       2202.87        54.79 o                         
   4   4  13         81.69        129.15        26.99 o                         
   5   4  13         25.75         23.35        25.43 o                         
   6   4  13         36.48         13.14        25.78 o                         
   7   4  13        541.91        699.56        45.61 o                         
   8   4  13          7.74         22.51        40.17 o                         
   9   4  13        584.51        593.50        54.00 o                         
 -11   5  13        408.65        251.25        48.89 o                         
 -10   5  13         66.21         21.06        33.13 o                         
  -9   5  13        417.68        384.11        42.68 o                         
  -8   5  13        736.78        809.20        42.34 o                         
  -7   5  13         42.49         41.83        16.90 o                         
  -6   5  13       2795.31       2750.57        52.63 o                         
  -5   5  13       1639.95       1723.74        40.77 o                         
  -4   5  13        393.80        413.94        23.24 o                         
  -3   5  13        443.42        451.66        27.70 o                         
  -2   5  13         33.60          2.66        18.07 o                         
  -1   5  13        703.52        710.68        35.06 o                         
   0   5  13        438.02        442.95        28.46 o                         
   1   5  13       2100.82       2086.86        47.87 o                         
   2   5  13        545.42        582.86        29.24 o                         
   3   5  13         65.35         66.32        24.87 o                         
   4   5  13        220.88        196.67        31.50 o                         
   5   5  13        501.73        550.98        39.75 o                         
   6   5  13         79.09         80.34        32.90 o                         
   7   5  13         87.85        102.42        37.60 o                         
   8   5  13        248.22        268.78        44.11 o                         
   9   5  13         91.05         70.92        65.02 o                         
 -10   6  13        377.32        347.94        58.34 o                         
  -9   6  13         15.93         -7.92        31.31 o                         
  -8   6  13       2993.35       3028.80        78.93 o                         
  -7   6  13         44.44         62.65        18.92 o                         
  -6   6  13       2159.08       2095.75        48.00 o                         
  -5   6  13        129.33        123.75        20.15 o                         
  -4   6  13       3106.46       3098.06        64.31 o                         
  -3   6  13         73.61         52.47        22.46 o                         
  -2   6  13        489.28        464.79        32.52 o                         
  -1   6  13         67.33         52.57        21.23 o                         
   0   6  13       1980.96       2065.01        56.49 o                         
   1   6  13          2.55         34.87        23.20 o                         
   2   6  13       2752.86       2644.68        68.71 o                         
   3   6  13         12.08          5.64        30.82 o                         
   4   6  13       1351.94       1285.32        80.51 o                         
   5   6  13         90.22         30.90        35.90 o                         
   6   6  13         44.81         53.27        38.62 o                         
   7   6  13         13.96         11.33        41.51 o                         
   8   6  13          0.01          0.11        52.58 o                         
 -10   7  13         93.65        144.60        43.46 o                         
  -9   7  13       1670.58       1737.64        76.37 o                         
  -8   7  13        740.24        832.79        45.39 o                         
  -7   7  13         18.11         17.48        23.70 o                         
  -6   7  13        922.32        903.94        34.34 o                         
  -5   7  13        904.90        885.47        39.67 o                         
  -4   7  13       1032.36       1055.37        56.00 o                         
  -3   7  13       1709.08       1631.49        55.64 o                         
  -2   7  13        108.00        102.45        25.95 o                         
  -1   7  13        395.03        448.17        46.66 o                         
   0   7  13         42.91         52.97        24.23 o                         
   1   7  13        265.04        307.54        34.21 o                         
   2   7  13        654.35        754.45       104.36 o                         
   3   7  13         59.00         26.96        33.38 o                         
   4   7  13         41.20        -28.76        28.76 o                         
   5   7  13        258.42        396.98        49.30 o                         
   6   7  13          9.71         -9.00        41.09 o                         
   7   7  13        787.29        829.64        78.83 o                         
  -9   8  13        176.95        165.63        59.83 o                         
  -8   8  13        321.16        358.50        40.65 o                         
  -7   8  13        881.12        856.22        45.15 o                         
  -6   8  13        651.42        641.97        47.16 o                         
  -5   8  13        133.50        209.52        26.49 o                         
  -4   8  13        527.97        533.74        34.07 o                         
  -3   8  13       1686.30       1666.14        59.50 o                         
  -2   8  13        141.58        155.56        33.43 o                         
  -1   8  13        569.69        517.43        48.13 o                         
   0   8  13         34.81         27.89        26.67 o                         
   1   8  13        375.31        355.98        37.23 o                         
   2   8  13         57.48         39.76        39.24 o                         
   3   8  13        327.54        247.63        40.55 o                         
   4   8  13         25.50         13.06        36.25 o                         
   5   8  13          3.13         18.15        37.00 o                         
   6   8  13         67.50        119.81        55.29 o                         
  -8   9  13         67.60         70.87        39.36 o                         
  -7   9  13          9.77        -15.57        35.54 o                         
  -6   9  13        365.07        363.81        52.41 o                         
  -5   9  13        621.13        660.71        68.41 o                         
  -4   9  13         99.34         51.11        35.44 o                         
  -3   9  13         22.36         21.84        35.05 o                         
  -2   9  13       1265.59       1265.44        64.73 o                         
  -1   9  13        371.16        470.68        65.35 o                         
   0   9  13         63.07         28.98        35.22 o                         
   1   9  13        258.88        288.63        44.18 o                         
   2   9  13        135.89        141.27        42.75 o                         
   3   9  13          3.04        -23.87        36.12 o                         
   4   9  13       1010.22        919.50        66.81 o                         
   5   9  13         32.02         15.11        95.58 o                         
  -6  10  13        216.80        179.87        77.21 o                         
  -5  10  13        409.95        356.06        71.84 o                         
  -4  10  13       1054.88        965.57        72.52 o                         
  -3  10  13         10.83         32.59        37.42 o                         
  -2  10  13         88.22         64.54        39.81 o                         
  -1  10  13        117.02        102.80        39.91 o                         
   0  10  13        677.61        696.63        57.12 o                         
   1  10  13        152.33        201.92        60.43 o                         
   2  10  13          9.81         24.52        44.20 o                         
   3  10  13        159.61        157.96        46.86 o                         
   4  10  13          6.49         12.55        51.10 o                         
  -4  11  13         12.11          8.23        80.29 o                         
  -3  11  13        369.39        497.74        67.25 o                         
  -2  11  13        397.40        431.04        75.98 o                         
  -1  11  13         97.25         -4.73        38.39 o                         
   0  11  13          9.28         37.35        45.38 o                         
   1  11  13        411.72        435.59        77.79 o                         
 -12   0  14        808.01        885.51       104.55 o                         
 -10   0  14         93.15        156.84        60.54 o                         
  -8   0  14       4745.07       4617.49       130.81 o                         
  -6   0  14        450.68        482.00        34.01 o                         
  -4   0  14        421.09        391.90        21.71 o                         
  -2   0  14       5274.33       5314.93        93.28 o                         
   0   0  14       1546.69       1700.29        79.46 o                         
   2   0  14       1633.62       1610.41       107.91 o                         
   4   0  14        339.72        387.71        56.18 o                         
   6   0  14       1414.38       1411.14       140.43 o                         
   8   0  14       2038.02       2331.24       203.19 o                         
 -12   1  14        722.85        748.81        73.61 o                         
 -11   1  14        112.26         42.36        45.84 o                         
 -10   1  14        668.89        757.77        65.61 o                         
  -9   1  14        648.59        659.32        37.55 o                         
  -8   1  14          0.82          4.95        15.14 o                         
  -7   1  14       1806.16       1798.99        39.19 o                         
  -6   1  14       1425.19       1449.36        37.04 o                         
  -5   1  14        328.58        343.69        15.71 o                         
  -4   1  14       1155.91       1120.65        24.65 o                         
  -3   1  14       1206.78       1196.28        22.61 o                         
  -2   1  14       4644.78       4619.53        80.88 o                         
  -1   1  14       1141.38       1154.94        26.56 o                         
   0   1  14       3134.06       3071.16        53.09 o                         
   1   1  14       1536.66       1502.49        54.09 o                         
   2   1  14        330.20        354.66        25.91 o                         
   3   1  14       1069.95       1035.15        36.81 o                         
   4   1  14        212.81        193.65        21.13 o                         
   5   1  14         21.95          3.94        21.34 o                         
   6   1  14       1664.11       1680.65        59.83 o                         
   7   1  14        207.23        247.88        51.04 o                         
   8   1  14        205.55        241.82        75.00 o                         
   9   1  14         17.39        -61.79        61.79 o                         
 -12   2  14         79.48         94.13        52.65 o                         
 -11   2  14        537.73        570.34        91.46 o                         
 -10   2  14         95.24         94.21        27.89 o                         
  -9   2  14       1494.89       1477.30        47.29 o                         
  -8   2  14          2.29          1.28        14.70 o                         
  -7   2  14       2382.31       2222.66        50.19 o                         
  -6   2  14       1120.19       1001.96        40.25 o                         
  -5   2  14       4112.19       4082.35        58.56 o                         
  -4   2  14        269.59        260.85        13.64 o                         
  -3   2  14       1082.20       1073.43        29.80 o                         
  -2   2  14         98.41         86.65        11.98 o                         
  -1   2  14       3195.24       3110.76        66.38 o                         
   0   2  14         35.87         28.70        14.89 o                         
   1   2  14       1037.24        964.18        32.42 o                         
   2   2  14          2.54         -4.94        15.25 o                         
   3   2  14        561.28        610.15        31.87 o                         
   4   2  14        778.51        692.83        32.88 o                         
   5   2  14       4972.87       4925.66        86.78 o                         
   6   2  14         92.15        115.10        28.98 o                         
   7   2  14         31.16         12.67        33.82 o                         
   8   2  14         63.84         16.69        37.18 o                         
   9   2  14        935.29        953.82        91.40 o                         
 -11   3  14        125.80        212.63        48.48 o                         
 -10   3  14       1127.60       1113.69        42.44 o                         
  -9   3  14        975.79        976.70        40.69 o                         
  -8   3  14          3.47         -3.72        21.77 o                         
  -7   3  14        699.54        712.17        25.63 o                         
  -6   3  14       1970.89       1970.35        38.60 o                         
  -5   3  14       2014.51       2079.58        39.08 o                         
  -4   3  14       2232.05       2182.25        39.27 o                         
  -3   3  14         31.05         12.89        10.69 o                         
  -2   3  14       1226.78       1183.97        40.40 o                         
  -1   3  14         87.96         75.60        20.91 o                         
   0   3  14       3560.75       3598.80        64.87 o                         
   1   3  14       1615.94       1507.25        41.01 o                         
   2   3  14          0.63         10.25        14.79 o                         
   3   3  14        544.17        574.89        29.84 o                         
   4   3  14       2127.19       2073.39        57.54 o                         
   5   3  14          4.52          1.85        20.52 o                         
   6   3  14        412.53        492.71        38.83 o                         
   7   3  14        240.63        231.73        45.19 o                         
   8   3  14        185.52        190.59        50.95 o                         
   9   3  14         82.36         98.60        49.38 o                         
 -11   4  14         15.05          3.07        36.75 o                         
 -10   4  14          2.35         75.62        40.72 o                         
  -9   4  14         12.42        -13.60        23.03 o                         
  -8   4  14       2368.01       2334.19        67.92 o                         
  -7   4  14        154.68        152.32        17.42 o                         
  -6   4  14         28.62         50.49        16.17 o                         
  -5   4  14        447.10        449.23        20.72 o                         
  -4   4  14        921.63        907.46        26.10 o                         
  -3   4  14        731.66        741.40        29.27 o                         
  -2   4  14       2318.31       2330.46        58.78 o                         
  -1   4  14        115.40        121.83        17.19 o                         
   0   4  14         50.78         72.68        14.85 o                         
   1   4  14         99.64         90.10        16.86 o                         
   2   4  14       5671.33       5354.51        81.94 o                         
   3   4  14         22.85         -4.82        18.64 o                         
   4   4  14        550.66        571.48        35.69 o                         
   5   4  14        120.67        122.57        26.20 o                         
   6   4  14        495.15        470.91        36.48 o                         
   7   4  14          0.21        -29.82        29.82 o                         
   8   4  14        175.23        144.12        40.72 o                         
   9   4  14         34.43        -11.12        38.97 o                         
 -11   5  14        128.38        148.78        50.90 o                         
 -10   5  14        369.83        359.13        44.82 o                         
  -9   5  14        268.80        310.53        36.63 o                         
  -8   5  14         88.55         69.15        24.86 o                         
  -7   5  14       1339.91       1269.90        39.25 o                         
  -6   5  14       1716.72       1590.00        41.50 o                         
  -5   5  14        406.57        440.94        25.32 o                         
  -4   5  14        189.81        192.48        21.20 o                         
  -3   5  14       3055.75       3076.07        68.54 o                         
  -2   5  14        126.19        106.36        35.54 o                         
  -1   5  14       2458.34       2361.99        73.98 o                         
   0   5  14        510.45        506.11        29.62 o                         
   1   5  14        811.03        802.41        41.28 o                         
   2   5  14          2.44         47.69        19.01 o                         
   3   5  14       1630.84       1619.00        60.09 o                         
   4   5  14       2321.90       2218.09        71.81 o                         
   5   5  14         37.24         35.34        27.05 o                         
   6   5  14        385.80        426.41        42.62 o                         
   7   5  14       1305.38       1174.79        56.18 o                         
   8   5  14        168.95         96.00        45.79 o                         
 -10   6  14         19.08        -28.34        42.13 o                         
  -9   6  14        127.57        150.00        38.90 o                         
  -8   6  14          2.08          3.43        30.21 o                         
  -7   6  14        192.92        235.28        23.40 o                         
  -6   6  14        256.99        253.67        24.04 o                         
  -5   6  14       1418.19       1462.11        58.60 o                         
  -4   6  14          0.17        -21.11        23.89 o                         
  -3   6  14        137.12        178.82        26.38 o                         
  -2   6  14         65.85          5.21        20.90 o                         
  -1   6  14       1895.26       1926.72        75.18 o                         
   0   6  14        173.66        135.58        25.81 o                         
   1   6  14        677.68        702.56        45.68 o                         
   2   6  14        273.08        268.83        33.36 o                         
   3   6  14        752.64        698.36        60.67 o                         
   4   6  14         34.92        -14.61        38.56 o                         
   5   6  14        243.41        275.45        50.40 o                         
   6   6  14        122.26         50.87        69.43 o                         
   7   6  14        209.30        284.27        51.69 o                         
   8   6  14        199.70        199.54        63.81 o                         
  -9   7  14        222.38        233.99        50.51 o                         
  -8   7  14        182.61        124.70        45.80 o                         
  -7   7  14         49.85         78.14        25.06 o                         
  -6   7  14        907.79        904.50        37.37 o                         
  -5   7  14         34.39         48.24        23.24 o                         
  -4   7  14        207.27        212.38        25.00 o                         
  -3   7  14        945.52        955.85        48.87 o                         
  -2   7  14        226.17        233.88        29.64 o                         
  -1   7  14        362.45        353.58        33.35 o                         
   0   7  14        795.03        850.38        43.25 o                         
   1   7  14        651.75        591.03        41.30 o                         
   2   7  14        498.77        600.33        50.52 o                         
   3   7  14       1219.83       1248.05        86.97 o                         
   4   7  14        475.61        483.82        50.17 o                         
   5   7  14         25.46         37.04        65.41 o                         
   6   7  14        351.35        315.09        50.87 o                         
   7   7  14        539.89        480.82        73.44 o                         
  -9   8  14        342.10        303.91        98.47 o                         
  -8   8  14       1348.17       1354.28        78.36 o                         
  -7   8  14          7.33         -3.80        28.74 o                         
  -6   8  14        597.77        601.52        43.29 o                         
  -5   8  14         63.62         42.47        23.76 o                         
  -4   8  14        817.88        778.60        50.43 o                         
  -3   8  14        193.86        220.38        31.44 o                         
  -2   8  14       1305.29       1321.95        58.67 o                         
  -1   8  14        389.08        346.74        37.86 o                         
   0   8  14         32.54         14.60        27.28 o                         
   1   8  14          2.51        -27.57        28.74 o                         
   2   8  14        829.09        946.74        61.58 o                         
   3   8  14        189.86        119.15        42.45 o                         
   4   8  14        464.72        407.71        49.25 o                         
   5   8  14        235.87        172.98        40.49 o                         
   6   8  14        511.28        550.06        75.18 o                         
  -7   9  14        506.45        563.25        50.19 o                         
  -6   9  14        589.49        557.10        54.05 o                         
  -5   9  14        114.72         63.60        44.87 o                         
  -4   9  14         82.76         48.08        35.69 o                         
  -3   9  14        249.70        289.09        43.78 o                         
  -2   9  14         76.93         47.50        36.04 o                         
  -1   9  14         79.70        241.18        38.55 o                         
   0   9  14        167.84        150.23        35.59 o                         
   1   9  14        117.30         53.94        36.16 o                         
   2   9  14          0.38         35.94        34.30 o                         
   3   9  14        141.97         97.22        43.07 o                         
   4   9  14        546.50        552.68        55.76 o                         
   5   9  14          3.56        -27.49        52.68 o                         
  -6  10  14         39.09        -58.59        58.59 o                         
  -5  10  14        683.67        688.53        84.10 o                         
  -4  10  14         22.90         -3.16        45.47 o                         
  -3  10  14         30.43         39.86        40.09 o                         
  -2  10  14        231.67        172.63        43.09 o                         
  -1  10  14        207.67        186.38        41.41 o                         
   0  10  14          1.15         -5.11        37.73 o                         
   1  10  14        934.03       1091.66        81.41 o                         
   2  10  14          5.11         13.39        46.95 o                         
   3  10  14        119.71         60.27        52.22 o                         
  -3  11  14         31.48         19.15        58.75 o                         
  -2  11  14         61.70         18.85        42.97 o                         
  -1  11  14         83.79         94.66        41.42 o                         
   0  11  14        411.57        393.73        74.99 o                         
 -11   0  15        714.26       1025.67       104.53 o                         
  -9   0  15       1763.65       1807.63        74.91 o                         
  -7   0  15        920.47        915.18        40.25 o                         
  -5   0  15       7411.06       7641.33       145.48 o                         
  -3   0  15       6100.70       5947.41       103.40 o                         
  -1   0  15        654.98        643.99        35.60 o                         
   1   0  15       3543.60       3511.63       174.98 o                         
   3   0  15        485.75        454.97        53.92 o                         
   5   0  15       2402.69       2447.43       104.97 o                         
   7   0  15        996.59       1285.26       149.49 o                         
   9   0  15         46.65        -60.52        95.74 o                         
 -12   1  15         62.64         15.08        51.76 o                         
 -11   1  15        713.20        652.12       109.79 o                         
 -10   1  15        247.05        219.55        34.45 o                         
  -9   1  15         93.42        137.84        26.08 o                         
  -8   1  15       1240.04       1310.95        53.44 o                         
  -7   1  15         40.33         91.53        23.61 o                         
  -6   1  15         22.72         12.48        12.66 o                         
  -5   1  15       1249.40       1201.61        32.88 o                         
  -4   1  15       2791.13       2658.81        48.01 o                         
  -3   1  15        432.42        498.96        16.61 o                         
  -2   1  15       2293.33       2217.19        40.93 o                         
  -1   1  15        561.26        532.57        19.89 o                         
   0   1  15       2235.56       2212.56        43.02 o                         
   1   1  15        261.85        254.67        23.90 o                         
   2   1  15        920.44        912.11        45.57 o                         
   3   1  15       3096.71       3081.01        70.53 o                         
   4   1  15          0.77          7.34        20.61 o                         
   5   1  15        197.27        188.60        26.35 o                         
   6   1  15        615.49        594.61        42.14 o                         
   7   1  15          2.67          8.53        45.36 o                         
   8   1  15        184.79        222.81        90.27 o                         
   9   1  15        120.97         92.65       116.31 o                         
 -12   2  15        978.40       1054.85       160.84 o                         
 -11   2  15        511.47        545.96        52.20 o                         
 -10   2  15       1304.50       1432.20        50.69 o                         
  -9   2  15         56.06         77.73        21.01 o                         
  -8   2  15        447.80        454.44        30.36 o                         
  -7   2  15        160.62        174.57        14.19 o                         
  -6   2  15       1614.48       1755.27        42.82 o                         
  -5   2  15        341.72        360.46        18.62 o                         
  -4   2  15        541.00        528.89        23.67 o                         
  -3   2  15       1568.56       1542.52        37.24 o                         
  -2   2  15       5311.87       5187.81        81.83 o                         
  -1   2  15         38.63         40.79        15.52 o                         
   0   2  15       2843.83       2847.81        59.62 o                         
   1   2  15         35.17         54.45        19.98 o                         
   2   2  15       1578.30       1482.18        48.75 o                         
   3   2  15         24.70        -18.21        18.21 o                         
   4   2  15       1042.45       1044.01        39.51 o                         
   5   2  15          4.04         33.60        22.59 o                         
   6   2  15          1.61         -2.15        25.55 o                         
   7   2  15         36.53         25.61        39.03 o                         
   8   2  15       1149.70       1107.66        71.35 o                         
   9   2  15         14.90         -2.46        83.90 o                         
 -11   3  15        599.07        577.90        58.50 o                         
 -10   3  15        156.46        116.27        23.02 o                         
  -9   3  15         67.13         79.72        22.38 o                         
  -8   3  15        618.87        676.29        33.96 o                         
  -7   3  15       2039.64       1918.50        40.99 o                         
  -6   3  15          1.04         13.37        14.21 o                         
  -5   3  15       1902.73       1867.65        37.56 o                         
  -4   3  15        840.91        860.02        32.80 o                         
  -3   3  15        799.27        744.78        23.57 o                         
  -2   3  15       1052.60       1001.15        41.80 o                         
  -1   3  15       5734.02       5652.43       101.10 o                         
   0   3  15        982.75        969.91        34.42 o                         
   1   3  15        210.12        204.62        23.21 o                         
   2   3  15        702.45        741.75        38.43 o                         
   3   3  15        688.05        689.13        44.25 o                         
   4   3  15         14.91         42.86        26.93 o                         
   5   3  15         43.62         79.73        24.83 o                         
   6   3  15       1233.53       1363.11        52.13 o                         
   7   3  15         45.58          6.76        34.65 o                         
   8   3  15        160.38        161.62        51.14 o                         
   9   3  15         90.42        133.63        49.21 o                         
 -11   4  15        151.20        101.66        40.70 o                         
 -10   4  15          4.20        -37.22        37.22 o                         
  -9   4  15       1446.18       1555.21        53.50 o                         
  -8   4  15        168.92        174.92        27.59 o                         
  -7   4  15        928.13        967.42        32.39 o                         
  -6   4  15         91.10        107.37        17.10 o                         
  -5   4  15        422.74        431.62        20.92 o                         
  -4   4  15         92.10        110.60        17.91 o                         
  -3   4  15       3456.51       3409.51        67.17 o                         
  -2   4  15        640.68        683.65        32.56 o                         
  -1   4  15        282.10        279.77        25.26 o                         
   0   4  15          2.19        -12.99        12.99 o                         
   1   4  15       2201.73       2043.43        47.00 o                         
   2   4  15         82.60         70.33        17.49 o                         
   3   4  15        257.26        354.79        35.54 o                         
   4   4  15        236.38        189.10        28.59 o                         
   5   4  15       1303.77       1373.80        49.88 o                         
   6   4  15          2.40         12.85        28.67 o                         
   7   4  15       1075.37       1070.75        57.31 o                         
   8   4  15          0.93         18.01        37.52 o                         
 -11   5  15        860.83        865.84       104.17 o                         
 -10   5  15        446.55        527.57        71.61 o                         
  -9   5  15         55.92         58.09        29.05 o                         
  -8   5  15        941.63        987.85        57.43 o                         
  -7   5  15        599.33        531.70        30.93 o                         
  -6   5  15          1.46         -0.98        17.58 o                         
  -5   5  15         51.80         52.25        21.30 o                         
  -4   5  15       5548.16       5457.98        91.61 o                         
  -3   5  15         18.58         18.18        20.39 o                         
  -2   5  15         16.11         -4.68        23.44 o                         
  -1   5  15       3543.43       3273.63        98.21 o                         
   0   5  15         56.98         96.73        22.61 o                         
   1   5  15        207.84        176.33        26.76 o                         
   2   5  15       1731.00       1632.64       108.06 o                         
   3   5  15         38.52         41.09        41.57 o                         
   4   5  15        776.36        773.04        87.91 o                         
   5   5  15        253.12        259.80        43.79 o                         
   6   5  15        222.97        289.23        44.00 o                         
   7   5  15        418.83        392.86        47.69 o                         
   8   5  15          3.57        -15.47        44.95 o                         
 -10   6  15        662.69        699.34        61.96 o                         
  -9   6  15        123.18         89.07        42.18 o                         
  -8   6  15          7.25        -19.69        27.57 o                         
  -7   6  15        116.16        142.54        29.82 o                         
  -6   6  15       3040.57       2918.29        66.70 o                         
  -5   6  15         18.88          2.04        18.78 o                         
  -4   6  15          1.39         16.19        27.85 o                         
  -3   6  15         86.27         81.33        25.99 o                         
  -2   6  15       1764.20       1659.06        56.85 o                         
  -1   6  15         10.82          0.21        22.09 o                         
   0   6  15       2109.73       2182.12        70.79 o                         
   1   6  15         59.87         92.53        28.12 o                         
   2   6  15        343.93        344.39        42.35 o                         
   3   6  15          1.25         31.07        43.51 o                         
   4   6  15       1380.47       1346.85        80.56 o                         
   5   6  15          6.97        -12.15        43.49 o                         
   6   6  15         14.39        -38.50        38.50 o                         
   7   6  15        289.44        243.96        46.05 o                         
  -9   7  15        336.88        380.95        80.92 o                         
  -8   7  15        683.33        801.67        74.19 o                         
  -7   7  15        758.41        783.00        47.77 o                         
  -6   7  15        337.94        331.34        31.83 o                         
  -5   7  15       1623.63       1637.84        59.08 o                         
  -4   7  15       1598.62       1639.23        54.22 o                         
  -3   7  15        202.43        219.23        31.37 o                         
  -2   7  15         37.33         56.83        26.99 o                         
  -1   7  15       1148.75       1159.67        51.35 o                         
   0   7  15        191.35        204.10        31.15 o                         
   1   7  15         54.78         12.63        28.88 o                         
   2   7  15          8.01        -14.60        39.39 o                         
   3   7  15        893.63        900.37        90.22 o                         
   4   7  15        285.52        302.84        59.04 o                         
   5   7  15        270.02        195.03        66.57 o                         
   6   7  15       1185.61       1274.04        77.42 o                         
  -8   8  15         93.66        164.49        48.08 o                         
  -7   8  15        257.04        263.83        41.28 o                         
  -6   8  15        240.37        236.70        42.46 o                         
  -5   8  15        714.40        585.33        47.37 o                         
  -4   8  15         93.44         94.73        31.79 o                         
  -3   8  15       1906.72       1972.73        65.87 o                         
  -2   8  15         46.52        -12.27        29.05 o                         
  -1   8  15        225.49        200.33        46.07 o                         
   0   8  15          3.33        -20.53        28.06 o                         
   1   8  15       1401.56       1500.72        76.55 o                         
   2   8  15         87.74        107.65        51.65 o                         
   3   8  15         33.43         71.94        46.28 o                         
   4   8  15         13.05          3.76        39.01 o                         
   5   8  15         24.42         18.59        43.85 o                         
  -7   9  15        444.17        558.83        76.36 o                         
  -6   9  15         13.14        -17.14        35.78 o                         
  -5   9  15        280.64        225.25        44.78 o                         
  -4   9  15        101.97         95.05        35.62 o                         
  -3   9  15        211.30        264.23        40.70 o                         
  -2   9  15        556.18        614.28        58.95 o                         
  -1   9  15       1319.63       1231.47        62.24 o                         
   0   9  15        334.24        363.27        40.48 o                         
   1   9  15        295.82        192.83        46.63 o                         
   2   9  15       1107.63       1104.22        62.62 o                         
   3   9  15        138.51        105.59        43.83 o                         
   4   9  15          5.72         31.71        42.45 o                         
  -5  10  15         56.61        -30.75        86.14 o                         
  -4  10  15        323.43        285.60        57.91 o                         
  -3  10  15         50.13        -13.02        38.33 o                         
  -2  10  15       1033.57       1003.16        64.41 o                         
  -1  10  15        198.02        259.10        44.24 o                         
   0  10  15        186.85        186.88        46.96 o                         
   1  10  15        252.57        180.72        48.78 o                         
   2  10  15        179.22        182.60        53.83 o                         
 -10   0  16       4545.33       4782.11       150.24 o                         
  -8   0  16         69.26         56.49        22.32 o                         
  -6   0  16        198.02        249.25        38.94 o                         
  -4   0  16       2690.78       2628.08        58.36 o                         
  -2   0  16       1538.99       1593.71        67.10 o                         
   0   0  16       7050.30       7085.99       143.06 o                         
   2   0  16         13.59         -9.08        53.89 o                         
   4   0  16         47.41         64.43        41.24 o                         
   6   0  16        873.86        956.58       127.90 o                         
   8   0  16        185.42         27.96       100.90 o                         
 -11   1  16        318.59        386.59        63.55 o                         
 -10   1  16        165.48        188.32        40.00 o                         
  -9   1  16       1356.30       1418.16        54.58 o                         
  -8   1  16       2549.68       2571.32        61.92 o                         
  -7   1  16         10.23         11.19        13.60 o                         
  -6   1  16       2209.38       1995.41        41.61 o                         
  -5   1  16       2524.57       2501.17        48.65 o                         
  -4   1  16         61.70         74.20        24.80 o                         
  -3   1  16        295.47        259.60        20.06 o                         
  -2   1  16       5587.73       5588.78        71.27 o                         
  -1   1  16       2106.39       2102.96        36.01 o                         
   0   1  16        284.87        306.56        19.50 o                         
   1   1  16       1073.50       1049.73        41.19 o                         
   2   1  16        312.83        352.58        76.40 o                         
   3   1  16          1.22          4.31        21.79 o                         
   4   1  16        623.66        672.26        38.83 o                         
   5   1  16        433.06        494.44        35.99 o                         
   6   1  16        317.50        315.15        66.36 o                         
   7   1  16         72.90         95.88        67.19 o                         
   8   1  16         13.69         55.04        67.47 o                         
   9   1  16          3.66        -69.61        69.61 o                         
 -11   2  16       1755.42       1808.09        87.39 o                         
 -10   2  16          0.70         -6.01        27.92 o                         
  -9   2  16        389.68        417.70        28.62 o                         
  -8   2  16         54.74         61.94        21.19 o                         
  -7   2  16       4019.31       3765.71        71.97 o                         
  -6   2  16          4.48         -0.37        14.07 o                         
  -5   2  16          5.62         -3.17        12.86 o                         
  -4   2  16         15.83         31.10        21.82 o                         
  -3   2  16       3665.44       3604.57        62.03 o                         
  -2   2  16        346.43        311.92        18.23 o                         
  -1   2  16       1207.07       1212.93        37.20 o                         
   0   2  16       1297.90       1276.72        42.94 o                         
   1   2  16         25.53         30.41        18.33 o                         
   2   2  16        500.82        526.47        30.19 o                         
   3   2  16       2063.14       2132.45        53.99 o                         
   4   2  16        125.34        121.43        27.81 o                         
   5   2  16         51.09         18.31        29.98 o                         
   6   2  16         38.57         60.98        31.92 o                         
   7   2  16       1286.89       1232.16        69.64 o                         
   8   2  16          0.11         -7.94        52.37 o                         
 -11   3  16        465.40        549.85        64.89 o                         
 -10   3  16         92.98         60.73        25.12 o                         
  -9   3  16       1624.91       1790.16        66.72 o                         
  -8   3  16        975.06        964.39        55.81 o                         
  -7   3  16         69.22         77.51        15.45 o                         
  -6   3  16        326.70        373.45        22.60 o                         
  -5   3  16        408.55        414.34        25.75 o                         
  -4   3  16        662.35        722.14        28.61 o                         
  -3   3  16        323.27        277.24        24.91 o                         
  -2   3  16       1930.55       1900.74        52.31 o                         
  -1   3  16       2539.21       2498.28        56.47 o                         
   0   3  16         18.50         14.91        17.66 o                         
   1   3  16        105.56        109.56        18.31 o                         
   2   3  16        358.37        417.97        26.39 o                         
   3   3  16         10.42         22.36        20.08 o                         
   4   3  16       1322.76       1337.86        45.21 o                         
   5   3  16        418.22        431.88        34.11 o                         
   6   3  16          4.05         19.83        33.63 o                         
   7   3  16         34.48         -4.87        36.72 o                         
   8   3  16        472.82        497.07        49.38 o                         
 -11   4  16          1.43         29.40        33.43 o                         
 -10   4  16       1949.10       1728.42        75.64 o                         
  -9   4  16         11.82        -10.83        25.43 o                         
  -8   4  16        777.03        868.07        45.74 o                         
  -7   4  16        111.75         83.47        19.59 o                         
  -6   4  16        991.17        985.09        40.24 o                         
  -5   4  16        365.45        327.30        28.22 o                         
  -4   4  16       3493.37       3397.92        73.88 o                         
  -3   4  16        362.84        349.53        27.05 o                         
  -2   4  16        551.58        549.96        33.63 o                         
  -1   4  16        162.34        207.44        21.39 o                         
   0   4  16       1234.09       1354.20        39.16 o                         
   1   4  16          4.04         16.08        17.27 o                         
   2   4  16       1250.91       1122.26        36.47 o                         
   3   4  16         58.36         54.00        22.78 o                         
   4   4  16        499.88        491.87        45.54 o                         
   5   4  16         16.00          2.93        27.53 o                         
   6   4  16        361.74        382.32        39.51 o                         
   7   4  16         29.13          7.49        38.96 o                         
   8   4  16          3.33        -39.23        39.23 o                         
 -10   5  16         27.00         96.34        42.99 o                         
  -9   5  16        453.42        501.41        59.47 o                         
  -8   5  16        584.12        689.24        42.92 o                         
  -7   5  16         11.39         25.42        20.32 o                         
  -6   5  16        471.97        475.65        31.34 o                         
  -5   5  16       1398.90       1368.72        49.60 o                         
  -4   5  16        777.50        796.48        47.46 o                         
  -3   5  16        990.72        882.56        42.40 o                         
  -2   5  16         41.76          6.37        23.54 o                         
  -1   5  16        791.21        845.21        41.75 o                         
   0   5  16        274.59        249.85        33.79 o                         
   1   5  16        956.37        924.57        42.96 o                         
   2   5  16        335.98        364.34        33.28 o                         
   3   5  16        762.91        752.32        52.45 o                         
   4   5  16        646.40        659.73        53.82 o                         
   5   5  16        849.00        853.36        56.06 o                         
   6   5  16        192.57        187.26        40.07 o                         
   7   5  16         63.93         33.06        46.66 o                         
 -10   6  16         13.04         31.10        45.37 o                         
  -9   6  16        429.78        396.77        59.33 o                         
  -8   6  16        126.08        122.86        32.81 o                         
  -7   6  16       1296.42       1347.37        50.86 o                         
  -6   6  16         73.97         85.70        24.59 o                         
  -5   6  16        938.22        957.85        43.12 o                         
  -4   6  16          0.85         -7.14        24.98 o                         
  -3   6  16       2119.25       2093.63        59.09 o                         
  -2   6  16        544.04        514.39        37.72 o                         
  -1   6  16        243.91        228.27        33.47 o                         
   0   6  16          0.11         20.24        24.35 o                         
   1   6  16        507.06        415.94        35.61 o                         
   2   6  16         49.95         -9.49        28.74 o                         
   3   6  16       1487.74       1506.47       134.46 o                         
   4   6  16         18.04         -7.97        36.99 o                         
   5   6  16          3.48        -26.70        38.21 o                         
   6   6  16        243.42        298.31        50.23 o                         
   7   6  16         16.79          8.53        70.25 o                         
  -9   7  16          8.71         15.75        47.50 o                         
  -8   7  16        380.55        419.62       120.19 o                         
  -7   7  16         61.85         43.83        25.48 o                         
  -6   7  16        504.77        530.55        37.54 o                         
  -5   7  16        691.26        590.10        41.19 o                         
  -4   7  16        368.29        333.45        33.00 o                         
  -3   7  16         18.25         39.51        28.22 o                         
  -2   7  16        920.11        885.00        47.86 o                         
  -1   7  16         90.10         61.04        28.37 o                         
   0   7  16         95.18        126.38        31.00 o                         
   1   7  16        786.76        910.79        51.44 o                         
   2   7  16        446.05        466.53        48.91 o                         
   3   7  16         59.67         45.33        44.81 o                         
   4   7  16        259.54        279.37        80.34 o                         
   5   7  16         15.97         -5.11        43.69 o                         
   6   7  16        140.49        124.79        61.74 o                         
  -8   8  16        947.32        897.47        72.76 o                         
  -7   8  16          0.41        -32.59        32.59 o                         
  -6   8  16        398.43        395.26        51.43 o                         
  -5   8  16          9.37          9.63        29.03 o                         
  -4   8  16       1428.59       1504.87        67.09 o                         
  -3   8  16         21.35          8.17        29.54 o                         
  -2   8  16         45.39         94.58        34.80 o                         
  -1   8  16        253.87        196.44        35.39 o                         
   0   8  16        731.82        795.43        47.42 o                         
   1   8  16          2.12        -37.29        37.29 o                         
   2   8  16        737.53        756.59        62.81 o                         
   3   8  16        269.50        106.06        51.07 o                         
   4   8  16        345.48        374.83        60.26 o                         
   5   8  16        185.42        188.83        50.62 o                         
  -7   9  16         30.44         30.60        50.91 o                         
  -6   9  16        197.18        200.72        41.74 o                         
  -5   9  16        301.37        253.10        68.80 o                         
  -4   9  16        550.39        530.26        48.30 o                         
  -3   9  16        316.33        299.37        43.26 o                         
  -2   9  16         59.51         56.65        45.55 o                         
  -1   9  16        343.00        396.00        42.31 o                         
   0   9  16         33.49         64.14        34.54 o                         
   1   9  16         85.85         27.04        43.87 o                         
   2   9  16        257.01        182.95        44.43 o                         
   3   9  16         18.31          6.53        41.25 o                         
   4   9  16          2.10        -40.84        42.56 o                         
  -5  10  16          4.66          3.31        74.68 o                         
  -4  10  16         54.39         97.74        48.67 o                         
  -3  10  16        844.93        859.12        60.14 o                         
  -2  10  16         16.96         18.34        40.68 o                         
  -1  10  16        261.13        339.18        44.42 o                         
   0  10  16          3.94         41.58        42.56 o                         
   1  10  16         18.87         56.23        54.86 o                         
   2  10  16         56.38         78.78        55.17 o                         
 -11   0  17       1115.99        878.60       133.16 o                         
  -9   0  17        808.38        778.20        77.18 o                         
  -7   0  17       1421.62       1305.99       117.40 o                         
  -5   0  17       1347.81       1510.89        45.18 o                         
  -3   0  17        438.43        460.87        37.50 o                         
  -1   0  17        843.95        887.21        69.20 o                         
   1   0  17       5339.53       5355.31       242.32 o                         
   3   0  17       2915.08       2731.58       111.81 o                         
   5   0  17        779.61        853.97        91.18 o                         
   7   0  17         71.04         39.72        87.61 o                         
 -11   1  17         41.01         49.84        62.49 o                         
 -10   1  17        368.98        314.93        54.21 o                         
  -9   1  17        223.73        195.27        33.26 o                         
  -8   1  17         38.29         46.66        21.77 o                         
  -7   1  17       1087.00       1172.34        36.32 o                         
  -6   1  17       1810.01       1773.81        43.49 o                         
  -5   1  17       1127.14       1092.37        33.69 o                         
  -4   1  17       1088.97       1048.69        34.07 o                         
  -3   1  17         63.19         88.42        17.84 o                         
  -2   1  17        153.96        169.14        13.98 o                         
  -1   1  17        926.63        928.44        27.80 o                         
   0   1  17       2342.85       2375.80        51.65 o                         
   1   1  17       1170.54       1103.33        54.33 o                         
   2   1  17         46.56         35.28        21.09 o                         
   3   1  17       1218.33       1239.19        69.44 o                         
   4   1  17        641.60        646.43        47.27 o                         
   5   1  17        135.02        171.88        36.38 o                         
   6   1  17        550.98        623.22        81.85 o                         
   7   1  17        175.17        174.50        69.77 o                         
   8   1  17         21.08         25.03        69.24 o                         
 -11   2  17         26.00         93.86        49.57 o                         
 -10   2  17        360.75        335.52        41.05 o                         
  -9   2  17          0.23          5.92        21.42 o                         
  -8   2  17       1302.76       1329.72        45.53 o                         
  -7   2  17         37.10         15.45        21.41 o                         
  -6   2  17        382.32        386.40        30.92 o                         
  -5   2  17        201.10        197.35        20.79 o                         
  -4   2  17       1828.59       1780.05        44.83 o                         
  -3   2  17        212.33        185.89        17.80 o                         
  -2   2  17        509.36        441.18        32.14 o                         
  -1   2  17        199.10        216.96        20.35 o                         
   0   2  17        146.65        124.77        19.81 o                         
   1   2  17        143.65        124.40        20.64 o                         
   2   2  17       4429.68       4078.77        79.62 o                         
   3   2  17         52.90         83.41        23.61 o                         
   4   2  17         31.50         14.19        22.54 o                         
   5   2  17         15.76         16.94        32.69 o                         
   6   2  17        259.09        258.66        43.50 o                         
   7   2  17          2.86          7.18        44.69 o                         
   8   2  17        548.96        566.20        72.89 o                         
 -11   3  17         16.68          0.68        39.15 o                         
 -10   3  17        117.95         66.41        28.79 o                         
  -9   3  17        247.76        302.04        43.45 o                         
  -8   3  17         61.35         32.89        24.60 o                         
  -7   3  17       1969.30       1873.92        49.11 o                         
  -6   3  17       2101.25       2054.78        49.71 o                         
  -5   3  17        374.30        359.63        33.30 o                         
  -4   3  17        456.94        586.65        33.86 o                         
  -3   3  17       2730.79       2661.15        59.57 o                         
  -2   3  17        758.52        659.58        37.18 o                         
  -1   3  17         77.35         46.70        19.85 o                         
   0   3  17       1742.73       1804.59        48.51 o                         
   1   3  17       1533.64       1490.92        42.32 o                         
   2   3  17         18.89         21.25        18.72 o                         
   3   3  17        501.52        527.62        33.79 o                         
   4   3  17        397.55        424.81        33.51 o                         
   5   3  17          9.87         20.57        26.28 o                         
   6   3  17        484.00        609.11        43.60 o                         
   7   3  17        765.46        668.72       103.32 o                         
   8   3  17         39.80         97.48        49.44 o                         
 -10   4  17         23.03         21.98        36.34 o                         
  -9   4  17        361.12        354.54        43.91 o                         
  -8   4  17        278.68        291.49        37.32 o                         
  -7   4  17       1246.27       1205.72        42.60 o                         
  -6   4  17          1.72          2.33        20.93 o                         
  -5   4  17       2529.09       2446.54        62.42 o                         
  -4   4  17        420.19        371.92        30.65 o                         
  -3   4  17          9.64         -6.53        20.96 o                         
  -2   4  17        907.33        923.16        42.59 o                         
  -1   4  17       1352.90       1326.17        41.91 o                         
   0   4  17        250.11        271.52        24.40 o                         
   1   4  17        330.66        365.83        29.96 o                         
   2   4  17        405.30        390.67        39.82 o                         
   3   4  17        862.95        833.53        40.35 o                         
   4   4  17         54.56         82.82        27.64 o                         
   5   4  17        948.45       1004.45        50.36 o                         
   6   4  17        135.44        126.76        34.66 o                         
   7   4  17        102.40        172.06        50.09 o                         
 -10   5  17        666.84        643.93        73.71 o                         
  -9   5  17        605.16        580.43        53.33 o                         
  -8   5  17         92.23         52.11        36.79 o                         
  -7   5  17        280.44        252.60        28.53 o                         
  -6   5  17       1373.40       1337.48        46.94 o                         
  -5   5  17          5.80         15.15        23.74 o                         
  -4   5  17         23.28         30.97        25.38 o                         
  -3   5  17       1402.82       1386.54        53.15 o                         
  -2   5  17        827.23        700.83        37.91 o                         
  -1   5  17         31.92         46.13        21.70 o                         
   0   5  17       2046.38       2026.72        57.97 o                         
   1   5  17        100.52        135.02        27.39 o                         
   2   5  17        107.20        138.50        35.24 o                         
   3   5  17        452.63        405.47        44.21 o                         
   4   5  17       1167.91       1181.84        66.72 o                         
   5   5  17          2.90         65.32        34.84 o                         
   6   5  17         74.73         45.87        39.01 o                         
   7   5  17        710.22        739.39        66.91 o                         
  -9   6  17         52.53          1.11        88.40 o                         
  -8   6  17       2314.28       2341.58        97.12 o                         
  -7   6  17        165.04        219.93        29.28 o                         
  -6   6  17         72.13         79.28        27.55 o                         
  -5   6  17         55.00          8.56        25.71 o                         
  -4   6  17       1394.25       1349.14        54.61 o                         
  -3   6  17         65.90         65.88        24.72 o                         
  -2   6  17       1714.93       1582.46        58.78 o                         
  -1   6  17         15.87         16.74        27.93 o                         
   0   6  17         66.93         50.48        26.19 o                         
   1   6  17        328.84        338.65        33.37 o                         
   2   6  17        670.73        755.33        49.86 o                         
   3   6  17          3.85         55.40        43.66 o                         
   4   6  17        232.82        192.61        45.45 o                         
   5   6  17         88.16        100.75        44.56 o                         
   6   6  17        649.98        786.73        59.87 o                         
  -9   7  17        295.69        311.92        59.76 o                         
  -8   7  17         33.76         13.26        46.19 o                         
  -7   7  17        263.10        235.57        34.90 o                         
  -6   7  17        394.29        437.09        41.83 o                         
  -5   7  17          4.19        -15.40        30.14 o                         
  -4   7  17         36.10         12.46        28.18 o                         
  -3   7  17        351.45        393.08        38.10 o                         
  -2   7  17        314.30        296.86        61.59 o                         
  -1   7  17        619.30        678.42        40.04 o                         
   0   7  17        276.20        317.46        34.33 o                         
   1   7  17       1045.99       1002.17        61.04 o                         
   2   7  17          0.56        -14.79        33.84 o                         
   3   7  17        459.25        545.89        54.59 o                         
   4   7  17       1596.75       1536.67        79.22 o                         
   5   7  17         75.42         34.08        41.72 o                         
  -8   8  17         14.34        -39.37        77.68 o                         
  -7   8  17        237.91        251.03        41.44 o                         
  -6   8  17        264.59        226.81        56.85 o                         
  -5   8  17       1752.39       1745.21        66.31 o                         
  -4   8  17          3.25        -29.14        34.44 o                         
  -3   8  17          8.31         -7.10        34.05 o                         
  -2   8  17          1.54        -34.27        34.27 o                         
  -1   8  17        854.07        824.64        49.76 o                         
   0   8  17        158.37        180.62        33.41 o                         
   1   8  17        389.95        487.28        63.07 o                         
   2   8  17        326.88        415.67        54.55 o                         
   3   8  17        764.35        796.79        87.79 o                         
   4   8  17         37.57         74.21        47.70 o                         
  -6   9  17        369.27        379.76        52.17 o                         
  -5   9  17         11.08         24.97        38.48 o                         
  -4   9  17        144.12        231.13        42.44 o                         
  -3   9  17        345.08        392.39        58.04 o                         
  -2   9  17         10.32        -31.60        36.43 o                         
  -1   9  17          2.91        -31.30        31.30 o                         
   0   9  17        118.81        147.34        43.43 o                         
   1   9  17        610.19        656.99        62.03 o                         
   2   9  17        146.43        190.60        52.45 o                         
   3   9  17        164.98        127.60        49.42 o                         
  -4  10  17        395.92        259.55        92.90 o                         
  -3  10  17         69.60         43.58        39.03 o                         
  -2  10  17        235.81        186.23        44.54 o                         
  -1  10  17        239.81        314.10        43.07 o                         
   0  10  17          3.36        -40.61        40.61 o                         
 -10   0  18       1545.43       1358.50       149.89 o                         
  -8   0  18       1565.55       1525.49        62.62 o                         
  -6   0  18        287.88        380.64        39.57 o                         
  -4   0  18        735.90        647.95        42.14 o                         
  -2   0  18       8051.93       8132.29       162.68 o                         
   0   0  18         19.13          7.20        42.60 o                         
   2   0  18       1368.89       1362.58       125.13 o                         
   4   0  18        809.11        862.59        74.45 o                         
   6   0  18          1.11          6.65        82.31 o                         
   8   0  18        409.24        485.09       130.43 o                         
 -11   1  18        407.48        469.29        68.05 o                         
 -10   1  18        136.28        123.49        46.79 o                         
  -9   1  18        201.78        198.58        34.25 o                         
  -8   1  18        546.60        547.01        36.80 o                         
  -7   1  18       1360.88       1370.30        43.49 o                         
  -6   1  18        137.95        132.78        20.17 o                         
  -5   1  18        519.79        483.44        29.12 o                         
  -4   1  18       2332.20       2356.54        53.02 o                         
  -3   1  18       1434.90       1398.38        39.68 o                         
  -2   1  18       5926.38       5905.00        89.85 o                         
  -1   1  18       2142.82       2209.03        58.31 o                         
   0   1  18       3308.77       3365.69        80.19 o                         
   1   1  18         11.17        -41.04        41.04 o                         
   2   1  18         16.90          1.64        30.16 o                         
   3   1  18       1112.60       1048.57        63.10 o                         
   4   1  18         38.99         14.19        35.54 o                         
   5   1  18        174.00        183.76        45.65 o                         
   6   1  18       1177.93       1234.69       104.66 o                         
   7   1  18        194.54         81.17        67.38 o                         
   8   1  18        128.79         83.00        72.76 o                         
 -11   2  18          2.68         44.87        50.19 o                         
 -10   2  18          0.28        -10.64        45.79 o                         
  -9   2  18       2754.63       2766.79        70.04 o                         
  -8   2  18         38.14         24.32        20.67 o                         
  -7   2  18        255.41        249.22        23.00 o                         
  -6   2  18        218.37        215.85        23.20 o                         
  -5   2  18       1171.78       1297.62        54.41 o                         
  -4   2  18         91.87        109.86        17.89 o                         
  -3   2  18       3096.93       2996.83        68.36 o                         
  -2   2  18        337.70        323.15        22.50 o                         
  -1   2  18         48.69         72.00        20.12 o                         
   0   2  18        571.18        549.81        29.34 o                         
   1   2  18       2072.95       1977.75       162.83 o                         
   2   2  18        610.90        476.40        45.45 o                         
   3   2  18         13.54        -45.53        45.53 o                         
   4   2  18        107.84        134.78        29.29 o                         
   5   2  18        891.62        946.01        54.84 o                         
   6   2  18         66.70         65.85        48.83 o                         
   7   2  18        132.88         55.29        69.89 o                         
   8   2  18          1.83        112.76        76.66 o                         
 -11   3  18        767.19        874.71        77.93 o                         
 -10   3  18        394.39        346.69        59.21 o                         
  -9   3  18         60.92         37.86        31.99 o                         
  -8   3  18        504.26        530.67        40.29 o                         
  -7   3  18        955.79       1008.11        56.86 o                         
  -6   3  18          3.67        -12.44        19.93 o                         
  -5   3  18        177.93        192.92        26.22 o                         
  -4   3  18       2816.96       2975.04        70.17 o                         
  -3   3  18        852.31        843.89        40.63 o                         
  -2   3  18        820.72        825.21        40.45 o                         
  -1   3  18       2370.32       2309.19        53.93 o                         
   0   3  18        647.23        682.08        34.91 o                         
   1   3  18         78.90         86.63        19.39 o                         
   2   3  18       1198.20       1184.15        45.03 o                         
   3   3  18       1274.42       1290.47        48.36 o                         
   4   3  18        213.39        193.20        28.87 o                         
   5   3  18         52.51         49.82        32.50 o                         
   6   3  18        129.91        123.75        45.18 o                         
   7   3  18        424.67        381.75        60.38 o                         
 -10   4  18        560.91        520.54        50.86 o                         
  -9   4  18        274.05        279.53        48.94 o                         
  -8   4  18        100.65         71.48        35.35 o                         
  -7   4  18        143.49         88.53        24.49 o                         
  -6   4  18       4275.59       4269.49        88.47 o                         
  -5   4  18          0.07          3.35        26.16 o                         
  -4   4  18        178.35        168.48        26.67 o                         
  -3   4  18         56.39         28.28        23.35 o                         
  -2   4  18       1002.34       1032.30        45.94 o                         
  -1   4  18         47.67         49.69        21.09 o                         
   0   4  18       1592.03       1656.49        47.51 o                         
   1   4  18         21.07         38.32        24.95 o                         
   2   4  18        340.56        371.36        48.23 o                         
   3   4  18        868.38        826.91        80.61 o                         
   4   4  18        866.04        897.73        57.94 o                         
   5   4  18         88.96         60.75        32.91 o                         
   6   4  18        113.47         98.80        47.99 o                         
   7   4  18         25.02         24.79        55.61 o                         
 -10   5  18         68.39        113.31        50.95 o                         
  -9   5  18          2.23        -35.18        35.18 o                         
  -8   5  18        835.34        929.93        69.92 o                         
  -7   5  18        235.43        226.81        29.46 o                         
  -6   5  18        359.79        383.58        33.14 o                         
  -5   5  18       1300.97       1247.39        81.87 o                         
  -4   5  18        777.03        821.66        44.05 o                         
  -3   5  18        379.02        400.45        35.23 o                         
  -2   5  18        133.91        125.34        30.39 o                         
  -1   5  18        251.01        237.02        27.57 o                         
   0   5  18        355.68        376.76        29.66 o                         
   1   5  18          0.25        -20.26        20.26 o                         
   2   5  18        536.13        578.50        48.69 o                         
   3   5  18        490.46        543.48        50.55 o                         
   4   5  18        204.58        191.75        42.45 o                         
   5   5  18         91.78        122.49        38.48 o                         
   6   5  18        112.90        124.84        48.97 o                         
  -9   6  18         99.09         -9.95        48.91 o                         
  -8   6  18          3.98         -2.57        36.40 o                         
  -7   6  18         98.71        106.76        30.70 o                         
  -6   6  18         39.03         26.10        30.33 o                         
  -5   6  18        918.62        932.28        48.01 o                         
  -4   6  18        949.09        906.74        48.10 o                         
  -3   6  18       3182.44       2991.62        72.92 o                         
  -2   6  18        172.14        114.02        30.55 o                         
  -1   6  18        618.82        564.43        39.97 o                         
   0   6  18         28.86         36.37        26.31 o                         
   1   6  18       1088.28       1143.48        51.20 o                         
   2   6  18        121.08         87.12        35.45 o                         
   3   6  18         61.53         35.80        38.74 o                         
   4   6  18         88.76         64.55        42.28 o                         
   5   6  18        232.15        221.02        49.30 o                         
   6   6  18          8.73        -42.44        58.29 o                         
  -8   7  18        100.55         43.73        43.10 o                         
  -7   7  18        539.63        561.68        42.48 o                         
  -6   7  18         15.39         21.75        32.08 o                         
  -5   7  18         92.99         70.18        34.76 o                         
  -4   7  18        513.23        470.61        39.13 o                         
  -3   7  18         25.69         15.13        33.11 o                         
  -2   7  18         74.49         72.53        35.71 o                         
  -1   7  18        411.92        422.44        40.06 o                         
   0   7  18        154.30        133.50        32.03 o                         
   1   7  18        130.97        139.88        38.72 o                         
   2   7  18        454.86        440.34        46.19 o                         
   3   7  18          8.42         15.94        40.96 o                         
   4   7  18        159.51        141.73        59.25 o                         
   5   7  18        107.38         72.41        47.12 o                         
  -7   8  18         82.12         47.24        36.77 o                         
  -6   8  18        508.98        579.46        48.83 o                         
  -5   8  18         17.62          8.81        32.50 o                         
  -4   8  18         40.24         73.31        36.07 o                         
  -3   8  18         35.44         28.25        35.85 o                         
  -2   8  18       1496.92       1398.54        67.44 o                         
  -1   8  18         33.12         77.33        34.20 o                         
   0   8  18        771.00        790.89        55.52 o                         
   1   8  18          2.02         -9.22        39.00 o                         
   2   8  18        178.25        144.38        67.10 o                         
   3   8  18         54.98        -44.91        53.92 o                         
   4   8  18        741.23        660.28        57.88 o                         
  -5   9  18        232.68        199.46        40.07 o                         
  -4   9  18        231.82        173.39        43.15 o                         
  -3   9  18          5.18        -35.36        49.82 o                         
  -2   9  18         19.51         63.80        40.84 o                         
  -1   9  18       1217.70       1154.24        59.80 o                         
   0   9  18        168.53        213.00        46.31 o                         
   1   9  18          1.19        -41.47        41.47 o                         
   2   9  18          5.61        -33.36        41.65 o                         
 -11   0  19         39.48        134.98        89.68 o                         
  -9   0  19        300.19        274.21        80.62 o                         
  -7   0  19       4676.90       4788.51       113.19 o                         
  -5   0  19          3.82         22.48        23.79 o                         
  -3   0  19         43.51         45.98        26.67 o                         
  -1   0  19        867.14        930.80        83.01 o                         
   1   0  19         33.68         -7.45        61.37 o                         
   3   0  19        682.46        691.67        68.39 o                         
   5   0  19        446.36        389.22        99.03 o                         
   7   0  19       1318.34       1278.37       158.63 o                         
 -11   1  19        302.68        238.85        56.57 o                         
 -10   1  19         86.80        122.15        49.03 o                         
  -9   1  19       1248.43       1180.72        75.61 o                         
  -8   1  19        948.04        985.51        82.79 o                         
  -7   1  19        433.28        455.62        27.83 o                         
  -6   1  19        449.72        440.99        27.45 o                         
  -5   1  19       1485.67       1480.95        43.68 o                         
  -4   1  19        436.28        481.47        28.51 o                         
  -3   1  19        836.85        844.49        34.44 o                         
  -2   1  19       2085.49       2073.95        52.83 o                         
  -1   1  19       1065.13       1115.41        45.36 o                         
   0   1  19        242.27        261.34        30.96 o                         
   1   1  19       2981.06       2975.54       125.04 o                         
   2   1  19        372.51        449.51        48.04 o                         
   3   1  19          4.27        -16.61        29.27 o                         
   4   1  19        197.22        227.79        39.30 o                         
   5   1  19        324.02        375.06        54.96 o                         
   6   1  19          7.56          8.65        60.49 o                         
   7   1  19         24.60        -94.44       136.75 o                         
 -11   2  19        437.29        569.82       149.91 o                         
 -10   2  19       2264.55       2169.89       132.73 o                         
  -9   2  19          2.09        -13.11        28.68 o                         
  -8   2  19        126.29        110.86        52.02 o                         
  -7   2  19          0.06         -9.65        20.36 o                         
  -6   2  19       1161.21       1209.87        55.56 o                         
  -5   2  19         89.33         67.36        24.00 o                         
  -4   2  19        836.59        854.64        39.52 o                         
  -3   2  19        382.19        391.94        30.51 o                         
  -2   2  19         25.05         18.60        22.82 o                         
  -1   2  19        910.23        848.50        43.92 o                         
   0   2  19       2260.10       2431.36        69.72 o                         
   1   2  19        549.63        389.49        47.19 o                         
   2   2  19        222.46        202.99        51.63 o                         
   3   2  19          0.27         20.07        32.84 o                         
   4   2  19         86.04        103.51        32.39 o                         
   5   2  19         50.19        108.73        41.15 o                         
   6   2  19        487.08        433.31        83.20 o                         
   7   2  19         97.81        200.04        59.08 o                         
 -10   3  19          0.12         37.70        60.57 o                         
  -9   3  19       1371.95       1374.20        76.23 o                         
  -8   3  19        620.93        618.98        47.66 o                         
  -7   3  19         13.60         11.72        20.92 o                         
  -6   3  19        519.12        474.79        32.83 o                         
  -5   3  19        667.74        716.00        44.61 o                         
  -4   3  19        435.19        406.13        32.96 o                         
  -3   3  19        841.93        830.62        63.25 o                         
  -2   3  19       1988.88       1902.50        54.27 o                         
  -1   3  19       1262.62       1182.70        49.81 o                         
   0   3  19         74.77        128.47        25.19 o                         
   1   3  19         17.58         28.74        23.30 o                         
   2   3  19         68.06         84.83        30.65 o                         
   3   3  19         71.30         50.89        29.70 o                         
   4   3  19        379.54        376.14        52.02 o                         
   5   3  19        441.57        491.37        46.34 o                         
   6   3  19        133.32         68.06        48.29 o                         
   7   3  19        174.82        121.16        49.39 o                         
 -10   4  19         64.79         52.46        38.74 o                         
  -9   4  19        653.98        588.38        64.46 o                         
  -8   4  19        172.14        224.83        45.93 o                         
  -7   4  19       1087.23       1102.72        78.38 o                         
  -6   4  19          0.08         -4.26        23.69 o                         
  -5   4  19         46.22         -6.24        24.35 o                         
  -4   4  19        402.23        401.76        31.81 o                         
  -3   4  19       4780.12       4549.35        88.21 o                         
  -2   4  19        145.93        118.63        28.02 o                         
  -1   4  19       1059.76       1182.61        45.29 o                         
   0   4  19        161.88        173.04        26.10 o                         
   1   4  19       1282.51       1347.38        60.43 o                         
   2   4  19         12.98         45.63        36.28 o                         
   3   4  19        171.69        112.98        39.59 o                         
   4   4  19          3.06          7.88        48.57 o                         
   5   4  19         72.41         65.05        67.77 o                         
   6   4  19         70.43        177.09        58.04 o                         
  -9   5  19        974.33       1009.03        95.65 o                         
  -8   5  19       1198.43       1272.17        94.63 o                         
  -7   5  19        172.11        219.17        44.55 o                         
  -6   5  19        145.49        143.44        40.42 o                         
  -5   5  19        158.64        177.89        31.45 o                         
  -4   5  19        123.12        121.94        30.58 o                         
  -3   5  19        383.90        388.81        33.93 o                         
  -2   5  19        622.05        659.34        54.23 o                         
  -1   5  19       1076.73        993.06        41.11 o                         
   0   5  19          4.37        -13.84        21.77 o                         
   1   5  19        205.90        200.30        30.81 o                         
   2   5  19        492.34        463.23        53.70 o                         
   3   5  19         22.35        -39.86        55.19 o                         
   4   5  19        316.31        316.07        59.40 o                         
   5   5  19        223.43        230.30        52.22 o                         
   6   5  19        217.55        216.33        53.07 o                         
  -9   6  19         13.55          2.42        50.06 o                         
  -8   6  19        972.57       1023.44        69.96 o                         
  -7   6  19        259.07        149.58        55.07 o                         
  -6   6  19       1415.42       1339.44        81.46 o                         
  -5   6  19         15.48         15.06        31.12 o                         
  -4   6  19       1130.94       1284.97        80.30 o                         
  -3   6  19         53.00         84.95        33.53 o                         
  -2   6  19        697.89        781.82        50.74 o                         
  -1   6  19         12.36        -26.65        26.65 o                         
   0   6  19       1436.60       1399.23        53.96 o                         
   1   6  19         92.28         66.46        35.32 o                         
   2   6  19        194.78        265.80        42.23 o                         
   3   6  19        333.45        337.62        49.42 o                         
   4   6  19        516.87        609.01        86.99 o                         
   5   6  19          5.22        -26.94        40.29 o                         
  -8   7  19        795.87        736.04        69.33 o                         
  -7   7  19          4.01        -35.27        47.47 o                         
  -6   7  19        100.71         41.81        34.61 o                         
  -5   7  19        585.32        543.71        46.58 o                         
  -4   7  19        230.00        168.25        38.32 o                         
  -3   7  19        347.63        310.40        42.63 o                         
  -2   7  19        369.66        383.76        43.44 o                         
  -1   7  19        179.02        210.46        35.97 o                         
   0   7  19          1.41         -4.12        29.41 o                         
   1   7  19        181.16        143.82        40.46 o                         
   2   7  19        135.67         97.38        40.44 o                         
   3   7  19        140.71        221.78        51.78 o                         
   4   7  19        176.24        135.70        75.22 o                         
  -7   8  19        810.83        558.31       114.99 o                         
  -6   8  19         77.08        131.04        41.17 o                         
  -5   8  19          9.36        -31.37        34.02 o                         
  -4   8  19          2.58         11.12        35.12 o                         
  -3   8  19       2047.43       2214.93        83.49 o                         
  -2   8  19        356.34        415.06        58.05 o                         
  -1   8  19          8.98         22.13        33.60 o                         
   0   8  19         35.15          3.99        34.10 o                         
   1   8  19        392.55        361.34        48.13 o                         
   2   8  19         49.58        -38.29        54.33 o                         
   3   8  19        498.32        428.24        88.83 o                         
  -5   9  19        292.11        226.10        67.19 o                         
  -4   9  19        121.45         95.10        43.27 o                         
  -3   9  19         19.41         20.20        40.86 o                         
  -2   9  19         82.26         53.65        37.20 o                         
  -1   9  19        376.52        363.17        45.93 o                         
   0   9  19        123.00        104.18        41.06 o                         
   1   9  19          2.94         23.89        43.98 o                         
 -10   0  20        809.62       1048.74        97.59 o                         
  -8   0  20        886.49        964.31        83.06 o                         
  -6   0  20        353.34        379.55        36.44 o                         
  -4   0  20       4353.01       4507.08       149.66 o                         
  -2   0  20       1684.40       1673.57        89.69 o                         
   0   0  20        149.69        107.39        51.08 o                         
   2   0  20       5942.82       5903.52       273.19 o                         
   4   0  20        252.44        198.51        60.00 o                         
   6   0  20        102.43        114.63       105.25 o                         
 -10   1  20       1096.15       1145.96       108.43 o                         
  -9   1  20        530.13        391.74        46.34 o                         
  -8   1  20          0.93          0.55        27.99 o                         
  -7   1  20        737.85        819.36        35.44 o                         
  -6   1  20        912.80        919.47        35.34 o                         
  -5   1  20        558.76        583.27        35.80 o                         
  -4   1  20          5.16         18.30        23.39 o                         
  -3   1  20        531.31        625.27        36.70 o                         
  -2   1  20        283.42        314.45        30.09 o                         
  -1   1  20         33.25         25.49        23.91 o                         
   0   1  20        271.66        384.84        43.50 o                         
   1   1  20        827.07        904.54        80.42 o                         
   2   1  20        105.67         65.81        36.88 o                         
   3   1  20        775.90        900.41        55.66 o                         
   4   1  20       1009.51       1009.69        53.45 o                         
   5   1  20        526.22        557.97        59.89 o                         
   6   1  20        151.45        183.61        69.18 o                         
   7   1  20         17.12          7.17        67.12 o                         
 -10   2  20        202.63        193.29        68.78 o                         
  -9   2  20        177.14        150.86        33.85 o                         
  -8   2  20         68.44         71.11        36.08 o                         
  -7   2  20        982.81       1036.56        61.27 o                         
  -6   2  20        152.47        132.82        25.12 o                         
  -5   2  20       3212.91       3080.23        73.47 o                         
  -4   2  20        139.63        160.10        26.23 o                         
  -3   2  20          6.34        -18.82        22.70 o                         
  -2   2  20         18.25         13.98        25.52 o                         
  -1   2  20        616.63        691.89        47.20 o                         
   0   2  20         28.52         13.18        29.08 o                         
   1   2  20       1521.99       1758.00        79.66 o                         
   2   2  20         43.10         45.37        32.64 o                         
   3   2  20       1194.25       1325.23       110.20 o                         
   4   2  20        198.56        209.37        35.99 o                         
   5   2  20        793.96        821.65        60.77 o                         
   6   2  20          4.99         49.50        49.99 o                         
   7   2  20         35.44        144.52        60.09 o                         
 -10   3  20         31.62        -25.40        59.57 o                         
  -9   3  20       1399.91       1416.90        79.95 o                         
  -8   3  20         16.70        -18.93        35.92 o                         
  -7   3  20         96.86        108.47        26.01 o                         
  -6   3  20       1180.32       1163.57        74.33 o                         
  -5   3  20        237.71        242.50        30.90 o                         
  -4   3  20        756.74        789.80        63.03 o                         
  -3   3  20        672.36        676.23        40.93 o                         
  -2   3  20        935.06        895.16        65.90 o                         
  -1   3  20         13.13         61.88        27.85 o                         
   0   3  20        286.53        298.68        36.96 o                         
   1   3  20       1686.98       1726.13        73.17 o                         
   2   3  20          5.18         29.71        36.52 o                         
   3   3  20        807.61        744.73        51.91 o                         
   4   3  20        570.71        528.79        56.90 o                         
   5   3  20        425.37        349.75        54.07 o                         
   6   3  20          9.78         11.79        64.65 o                         
 -10   4  20        780.85        842.16       156.20 o                         
  -9   4  20        122.13        231.32        48.57 o                         
  -8   4  20        740.20        764.70        64.99 o                         
  -7   4  20         67.70         59.81        37.27 o                         
  -6   4  20        205.13        243.21        33.09 o                         
  -5   4  20          7.59         22.97        26.10 o                         
  -4   4  20        716.80        683.11        39.22 o                         
  -3   4  20        243.65        227.10        32.22 o                         
  -2   4  20        376.92        373.02        39.76 o                         
  -1   4  20          3.64          8.56        28.51 o                         
   0   4  20        613.23        587.85        41.15 o                         
   1   4  20        246.33        268.91        38.28 o                         
   2   4  20       1274.51       1276.51        68.03 o                         
   3   4  20          6.24        -37.99        37.99 o                         
   4   4  20        129.50         98.49        52.95 o                         
   5   4  20         21.12         58.22        48.59 o                         
   6   4  20        283.37        276.47        64.56 o                         
  -9   5  20         53.91        -13.08        65.81 o                         
  -8   5  20         34.67          5.32        44.33 o                         
  -7   5  20        462.66        554.44        75.27 o                         
  -6   5  20       1560.66       1380.04        59.29 o                         
  -5   5  20         12.83          3.56        29.34 o                         
  -4   5  20        277.13        297.72        34.86 o                         
  -3   5  20        812.79        712.21        42.04 o                         
  -2   5  20        217.05        238.06        29.20 o                         
  -1   5  20        191.42        251.36        32.73 o                         
   0   5  20        559.18        601.92        39.88 o                         
   1   5  20         99.36        113.56        35.43 o                         
   2   5  20          7.01        -43.05        43.05 o                         
   3   5  20        115.54        139.76        54.07 o                         
   4   5  20        668.00        589.59        68.08 o                         
   5   5  20          1.52        -43.09        43.09 o                         
  -8   6  20        119.79        132.48        48.44 o                         
  -7   6  20        188.25        223.39        49.25 o                         
  -6   6  20         17.59         49.13        31.53 o                         
  -5   6  20       1410.74       1425.24        64.60 o                         
  -4   6  20         36.73         51.60        33.71 o                         
  -3   6  20       1105.52       1086.72        58.78 o                         
  -2   6  20        135.01        120.47        32.24 o                         
  -1   6  20        405.94        379.77        36.16 o                         
   0   6  20        221.59        207.52        52.08 o                         
   1   6  20        114.27         87.73        45.00 o                         
   2   6  20          0.23        -52.47        57.13 o                         
   3   6  20        246.58        288.03        57.67 o                         
   4   6  20         73.75        179.98        64.75 o                         
   5   6  20        323.71        378.10        60.86 o                         
  -7   7  20         82.11         -8.30        48.36 o                         
  -6   7  20        231.39        246.31        42.03 o                         
  -5   7  20          7.06         17.77        35.67 o                         
  -4   7  20         46.06         62.17        37.36 o                         
  -3   7  20        451.89        388.20        46.67 o                         
  -2   7  20         13.74        -31.02        31.02 o                         
  -1   7  20         32.68         52.57        34.42 o                         
   0   7  20        406.23        344.69        42.84 o                         
   1   7  20        398.73        409.97        62.80 o                         
   2   7  20         70.53         53.91        71.25 o                         
   3   7  20         51.58        -23.82        63.92 o                         
   4   7  20        981.10       1096.85       141.27 o                         
  -6   8  20         70.30        -23.93        38.65 o                         
  -5   8  20         17.73         26.62        39.66 o                         
  -4   8  20        438.02        490.92        61.79 o                         
  -3   8  20        181.42        163.30        43.48 o                         
  -2   8  20         23.72         25.88        35.00 o                         
  -1   8  20        126.55        119.84        37.29 o                         
   0   8  20         10.90         10.49        36.88 o                         
   1   8  20         51.92         92.07        50.61 o                         
   2   8  20        681.93        675.96        80.34 o                         
  -3   9  20        411.10        485.19        55.51 o                         
  -2   9  20         81.82         81.30        39.37 o                         
  -1   9  20        237.97        132.85        44.36 o                         
   0   9  20          6.02         13.43       103.70 o                         
  -9   0  21       1576.71       1582.40       108.89 o                         
  -7   0  21          8.51         44.61        30.73 o                         
  -5   0  21       2806.13       2831.83       124.03 o                         
  -3   0  21        503.84        475.61        66.79 o                         
  -1   0  21         92.23         66.35        49.38 o                         
   1   0  21       2079.05       2183.14       160.01 o                         
   3   0  21          7.35        -40.43        54.46 o                         
   5   0  21        374.00        371.13       105.30 o                         
 -10   1  21        179.96         37.45        61.18 o                         
  -9   1  21         76.48         84.68        44.28 o                         
  -8   1  21        704.92        755.63        49.99 o                         
  -7   1  21       1694.39       1640.99        62.64 o                         
  -6   1  21        159.65        188.81        25.25 o                         
  -5   1  21         14.67         16.63        23.48 o                         
  -4   1  21        825.41        805.74        42.69 o                         
  -3   1  21        210.47        265.98        30.50 o                         
  -2   1  21         63.38        121.71        26.59 o                         
  -1   1  21        823.59        802.00        49.69 o                         
   0   1  21        686.61        837.91        66.14 o                         
   1   1  21        373.85        442.47       112.85 o                         
   2   1  21         10.12        -34.74        34.74 o                         
   3   1  21        356.04        349.43        43.90 o                         
   4   1  21         34.13         84.77        34.66 o                         
   5   1  21         22.38         43.94        47.78 o                         
   6   1  21        480.01        359.82        81.75 o                         
 -10   2  21        202.32        250.07        76.44 o                         
  -9   2  21          0.22         56.37        57.69 o                         
  -8   2  21        593.09        612.29        55.24 o                         
  -7   2  21         35.71         52.83        26.13 o                         
  -6   2  21       1183.70       1252.55        51.22 o                         
  -5   2  21        146.99        173.14        28.77 o                         
  -4   2  21          1.34         12.83        26.57 o                         
  -3   2  21        934.35        955.31        46.54 o                         
  -2   2  21       4498.29       4613.86        95.24 o                         
  -1   2  21        347.18        304.88        33.28 o                         
   0   2  21        561.64        554.59        42.58 o                         
   1   2  21          4.96         52.27        36.84 o                         
   2   2  21        790.52        874.19        56.27 o                         
   3   2  21        132.67        130.33        56.05 o                         
   4   2  21        190.98        289.20        46.81 o                         
   5   2  21        309.06        345.08        50.19 o                         
   6   2  21         78.22         84.39        54.22 o                         
 -10   3  21         16.16         -9.50        83.36 o                         
  -9   3  21        463.15        634.78        59.82 o                         
  -8   3  21        864.07        715.89        62.66 o                         
  -7   3  21        528.01        678.60        54.54 o                         
  -6   3  21        618.84        682.29        66.23 o                         
  -5   3  21        372.11        348.37        34.13 o                         
  -4   3  21        169.09        192.57        28.07 o                         
  -3   3  21        522.11        501.49        37.26 o                         
  -2   3  21        198.39        192.90        29.45 o                         
  -1   3  21        903.93        997.13        63.40 o                         
   0   3  21        479.79        470.34        41.87 o                         
   1   3  21         88.92         53.99        34.07 o                         
   2   3  21         47.73         71.64        44.87 o                         
   3   3  21        353.78        454.53       102.18 o                         
   4   3  21        246.83        179.90        51.71 o                         
   5   3  21         12.44          6.60        46.78 o                         
   6   3  21        216.37        199.94        75.30 o                         
  -9   4  21        702.88        642.00        63.55 o                         
  -8   4  21         10.68         38.53        42.09 o                         
  -7   4  21        192.02        131.44        41.98 o                         
  -6   4  21          0.51         -8.67        30.88 o                         
  -5   4  21       1501.03       1482.00        62.23 o                         
  -4   4  21        489.11        498.76        39.14 o                         
  -3   4  21       2265.80       2075.10        66.45 o                         
  -2   4  21          1.99        -26.05        26.05 o                         
  -1   4  21        172.65        193.98        35.04 o                         
   0   4  21         43.21         46.73        29.38 o                         
   1   4  21       1370.79       1414.49        79.67 o                         
   2   4  21          3.09         -9.41        37.30 o                         
   3   4  21          9.98         42.72        39.60 o                         
   4   4  21        380.81        394.33        62.78 o                         
   5   4  21        709.31        841.48        84.93 o                         
  -9   5  21         26.32         48.46        67.47 o                         
  -8   5  21        273.42        276.43        62.92 o                         
  -7   5  21        132.30        154.42        45.34 o                         
  -6   5  21         87.41         70.03        31.72 o                         
  -5   5  21        208.21        210.90        36.60 o                         
  -4   5  21       1567.54       1531.83        66.44 o                         
  -3   5  21        751.98        815.64        64.57 o                         
  -2   5  21        245.68        218.30        34.58 o                         
  -1   5  21        899.36        980.71        48.92 o                         
   0   5  21        799.79        822.61        45.62 o                         
   1   5  21        177.03        133.38        50.94 o                         
   2   5  21        323.50        252.37        69.57 o                         
   3   5  21        698.64        707.41        72.30 o                         
   4   5  21        181.08        212.63        60.80 o                         
   5   5  21          2.01         25.97        46.67 o                         
  -8   6  21        127.82        117.46        48.31 o                         
  -7   6  21          2.24         54.89        44.60 o                         
  -6   6  21       1131.12       1030.99        67.42 o                         
  -5   6  21         48.00         13.95        38.79 o                         
  -4   6  21          1.12         24.49        33.95 o                         
  -3   6  21         28.47         19.28        34.77 o                         
  -2   6  21        586.77        557.33        49.69 o                         
  -1   6  21        174.84        131.62        36.42 o                         
   0   6  21        215.83        212.67        39.74 o                         
   1   6  21         68.78         11.03        43.48 o                         
   2   6  21        863.83        786.11        91.84 o                         
   3   6  21         15.03         24.51        63.84 o                         
   4   6  21        658.65        741.23        77.47 o                         
  -7   7  21        305.07        191.23        53.77 o                         
  -6   7  21        593.36        553.01        50.42 o                         
  -5   7  21        477.93        483.15        91.24 o                         
  -4   7  21       1384.37       1495.63        70.85 o                         
  -3   7  21         17.21         26.67        38.01 o                         
  -2   7  21         22.63          4.49        35.97 o                         
  -1   7  21       1212.77       1235.98        69.69 o                         
   0   7  21         82.59         27.40        44.74 o                         
   1   7  21          0.44        -21.67        66.89 o                         
   2   7  21        516.35        501.76        72.98 o                         
   3   7  21          9.01         58.50        68.63 o                         
  -5   8  21        369.32        351.15        49.23 o                         
  -4   8  21          5.26        -35.78        35.78 o                         
  -3   8  21        619.07        636.48        57.28 o                         
  -2   8  21        136.46        131.30        44.29 o                         
  -1   8  21        939.54        779.72        60.54 o                         
   0   8  21         43.84          4.40        44.85 o                         
   1   8  21        286.80        334.86        60.35 o                         
 -10   0  22       1188.10       1192.11       157.09 o                         
  -8   0  22        429.67        516.10       112.57 o                         
  -6   0  22        966.52        945.36        74.87 o                         
  -4   0  22       2265.46       2265.38       119.36 o                         
  -2   0  22       1413.94       1346.58        80.30 o                         
   0   0  22       3289.80       3511.81       189.66 o                         
   2   0  22        390.70        432.01        94.57 o                         
   4   0  22        248.77        329.88        78.96 o                         
   6   0  22        595.16        629.37       128.01 o                         
 -10   1  22          3.93         58.59        51.94 o                         
  -9   1  22       1157.00       1139.76        82.41 o                         
  -8   1  22        430.07        476.32        59.62 o                         
  -7   1  22        143.69        125.22        37.47 o                         
  -6   1  22        712.51        700.85        40.67 o                         
  -5   1  22       1184.03       1283.46        58.06 o                         
  -4   1  22        566.48        621.95        54.80 o                         
  -3   1  22         41.24         38.65        25.34 o                         
  -2   1  22        335.37        443.88        36.19 o                         
  -1   1  22        217.17        197.95        30.99 o                         
   0   1  22        240.20        338.24        53.66 o                         
   1   1  22        269.33        406.61        69.28 o                         
   2   1  22        123.82        137.29        44.39 o                         
   3   1  22         62.96         88.64        36.18 o                         
   4   1  22          2.01          5.63        33.89 o                         
   5   1  22         96.46        145.86        55.02 o                         
   6   1  22         12.94        -13.74        52.03 o                         
  -9   2  22        223.71        170.36       125.86 o                         
  -8   2  22         97.23        155.48        42.75 o                         
  -7   2  22       1686.19       1526.17        57.68 o                         
  -6   2  22          0.60         -6.38        37.69 o                         
  -5   2  22        223.12        303.72        34.87 o                         
  -4   2  22         91.22         67.35        27.58 o                         
  -3   2  22        947.28        928.44        46.63 o                         
  -2   2  22        260.87        285.45        32.72 o                         
  -1   2  22       1347.13       1400.32        56.12 o                         
   0   2  22         46.59         99.74        31.79 o                         
   1   2  22        554.17        573.37        56.01 o                         
   2   2  22        186.78        149.66        40.33 o                         
   3   2  22       1169.14       1336.88        80.80 o                         
   4   2  22         20.85         15.89        41.19 o                         
   5   2  22         13.40         71.81       103.44 o                         
  -9   3  22        426.57        522.92        57.19 o                         
  -8   3  22       1272.32       1368.79        79.42 o                         
  -7   3  22        175.99        253.94        46.25 o                         
  -6   3  22         40.86         32.23        29.44 o                         
  -5   3  22       1373.49       1383.46        85.80 o                         
  -4   3  22        173.74        136.62        37.14 o                         
  -3   3  22         59.30         70.79        28.71 o                         
  -2   3  22        497.16        544.06        38.42 o                         
  -1   3  22        411.60        466.35        39.89 o                         
   0   3  22        109.40         52.97        32.41 o                         
   1   3  22        467.51        449.05        68.83 o                         
   2   3  22        234.57        228.88        50.36 o                         
   3   3  22        256.91        325.52        58.25 o                         
   4   3  22         27.10         52.19        51.51 o                         
   5   3  22        134.22        165.63        56.88 o                         
  -9   4  22         62.21         44.89        47.49 o                         
  -8   4  22        131.02        232.32        47.59 o                         
  -7   4  22         34.18        -37.35        38.27 o                         
  -6   4  22       1239.00       1138.76       108.83 o                         
  -5   4  22         10.83         11.94        31.64 o                         
  -4   4  22        200.68        266.38        34.90 o                         
  -3   4  22        128.83        111.31        32.19 o                         
  -2   4  22        512.18        530.63        40.51 o                         
  -1   4  22         31.36         36.94        31.38 o                         
   0   4  22       1079.55       1042.07        53.53 o                         
   1   4  22         20.31         17.67        39.61 o                         
   2   4  22         24.67         42.64        46.67 o                         
   3   4  22          4.00         49.27        49.00 o                         
   4   4  22        164.20        212.32        90.54 o                         
   5   4  22          0.52        137.95        56.39 o                         
  -8   5  22       1055.03       1085.60        73.72 o                         
  -7   5  22         28.24         26.94        42.99 o                         
  -6   5  22        131.11        120.46        35.35 o                         
  -5   5  22        247.72        277.92        39.58 o                         
  -4   5  22         24.22        -30.00        30.00 o                         
  -3   5  22         65.51         25.63        32.20 o                         
  -2   5  22        778.95        762.64        48.16 o                         
  -1   5  22        608.11        576.04        42.84 o                         
   0   5  22         23.84         44.71        30.87 o                         
   1   5  22         96.56         70.49        39.47 o                         
   2   5  22        250.95        324.31        68.43 o                         
   3   5  22        117.24        181.87        62.01 o                         
   4   5  22          2.05         43.66        60.89 o                         
  -7   6  22        821.49        892.69        71.52 o                         
  -6   6  22         31.53         13.92        34.90 o                         
  -5   6  22         10.40          1.00        34.64 o                         
  -4   6  22         77.62         22.79        36.12 o                         
  -3   6  22       1465.67       1400.83        74.34 o                         
  -2   6  22        115.56         64.49        37.44 o                         
  -1   6  22          8.42          0.99        39.40 o                         
   0   6  22         27.57        -11.73        34.04 o                         
   1   6  22        572.78        591.71        62.36 o                         
   2   6  22          5.59        -50.08        63.08 o                         
   3   6  22        159.05        139.93        69.23 o                         
  -6   7  22        460.34        342.63        45.73 o                         
  -5   7  22         56.91         24.31        39.65 o                         
  -4   7  22        593.30        495.99        56.26 o                         
  -3   7  22         72.14         75.72        41.81 o                         
  -2   7  22        264.21        213.28        53.12 o                         
  -1   7  22       2513.41       2764.77        88.01 o                         
   0   7  22          0.10        -18.99        41.24 o                         
   1   7  22        140.95        235.21        57.86 o                         
   2   7  22        599.47        514.64        95.34 o                         
  -4   8  22         58.29         67.84        60.57 o                         
  -3   8  22          9.62         22.85        39.79 o                         
  -2   8  22         38.30        -34.84        40.95 o                         
  -1   8  22          4.00        -47.74        47.74 o                         
   0   8  22         62.85         24.62       108.38 o                         
  -9   0  23        196.47        271.27        90.61 o                         
  -7   0  23       1272.27       1423.81       128.92 o                         
  -5   0  23        310.98        362.96        83.84 o                         
  -3   0  23        108.78        118.30        51.60 o                         
  -1   0  23       2980.65       3096.86       141.73 o                         
   1   0  23          2.21         27.40        76.48 o                         
   3   0  23       1179.00       1207.78        95.07 o                         
   5   0  23        333.38        311.88       104.27 o                         
  -9   1  23        927.61       1016.84       108.67 o                         
  -8   1  23        206.90        258.70        47.00 o                         
  -7   1  23        109.74         72.03        31.22 o                         
  -6   1  23        381.87        365.95        42.14 o                         
  -5   1  23        400.32        484.18        43.49 o                         
  -4   1  23        305.01        259.11        39.38 o                         
  -3   1  23        532.23        556.60        51.25 o                         
  -2   1  23        251.55        339.74        53.66 o                         
  -1   1  23         31.31         32.13        33.67 o                         
   0   1  23        100.84         69.94        45.70 o                         
   1   1  23         65.05        -30.43        51.08 o                         
   2   1  23          1.53        -41.98        41.98 o                         
   3   1  23        408.44        350.19        42.13 o                         
   4   1  23         77.60         84.24        45.55 o                         
   5   1  23        276.69        299.73        63.61 o                         
  -9   2  23        175.23        212.77        70.37 o                         
  -8   2  23        911.99        898.45        59.24 o                         
  -7   2  23         74.03         88.59        30.85 o                         
  -6   2  23         90.03        105.74        32.16 o                         
  -5   2  23        202.83        191.29        33.62 o                         
  -4   2  23       1869.24       1706.45        62.57 o                         
  -3   2  23          8.59         51.34        28.90 o                         
  -2   2  23        158.12        164.57        31.11 o                         
  -1   2  23        137.76        142.01        31.82 o                         
   0   2  23       1080.71       1123.22        67.70 o                         
   1   2  23        309.47        162.28        61.22 o                         
   2   2  23       1531.99       1456.15       186.15 o                         
   3   2  23         93.95         63.69        47.67 o                         
   4   2  23         37.96         32.32        51.19 o                         
   5   2  23          0.09        -61.78        61.78 o                         
  -9   3  23        583.77        459.96        55.00 o                         
  -8   3  23        341.84        374.60        84.86 o                         
  -7   3  23        250.51        155.30        44.56 o                         
  -6   3  23        157.69        101.87        32.85 o                         
  -5   3  23          9.72         29.79        31.21 o                         
  -4   3  23        104.51        102.45        31.23 o                         
  -3   3  23        571.59        551.27        42.59 o                         
  -2   3  23        158.42        183.16        32.18 o                         
  -1   3  23          2.47         -0.03        29.34 o                         
   0   3  23        106.64        114.27        35.21 o                         
   1   3  23        467.74        407.14        61.35 o                         
   2   3  23         25.57        -32.04        47.53 o                         
   3   3  23        816.64        817.76       122.70 o                         
   4   3  23         35.79        123.78        53.44 o                         
  -8   4  23        310.86        243.26        56.34 o                         
  -7   4  23        374.02        413.19        53.30 o                         
  -6   4  23          3.98          9.37        30.94 o                         
  -5   4  23       1496.63       1389.81        63.98 o                         
  -4   4  23        123.23        106.46        33.31 o                         
  -3   4  23         17.51        -11.99        30.93 o                         
  -2   4  23        431.13        491.80        43.74 o                         
  -1   4  23        298.68        335.74        44.30 o                         
   0   4  23         29.49         69.76        34.81 o                         
   1   4  23        187.36        221.74        56.78 o                         
   2   4  23         22.62         32.58        52.96 o                         
   3   4  23        522.19        449.87        78.25 o                         
   4   4  23         38.55         16.04        53.52 o                         
  -7   5  23          6.17         -4.38        43.61 o                         
  -6   5  23        458.10        446.68        44.89 o                         
  -5   5  23         80.33         62.70        36.46 o                         
  -4   5  23        874.22        782.06        50.61 o                         
  -3   5  23        279.82        226.41        38.52 o                         
  -2   5  23       1002.56        994.51        52.42 o                         
  -1   5  23         75.86         37.21        32.74 o                         
   0   5  23        158.52         89.50        33.82 o                         
   1   5  23        745.35        752.74        73.48 o                         
   2   5  23         71.32         71.67        80.94 o                         
   3   5  23        690.54        826.26        95.69 o                         
  -6   6  23         35.69         47.15        37.05 o                         
  -5   6  23          2.96         -2.34        35.82 o                         
  -4   6  23        288.24        312.15        44.96 o                         
  -3   6  23         10.79        -27.21        36.29 o                         
  -2   6  23         90.22        125.90        40.24 o                         
  -1   6  23        261.54        282.58        43.47 o                         
   0   6  23         53.15         87.39        44.76 o                         
   1   6  23          1.16         31.61        42.63 o                         
   2   6  23        752.98        756.57        97.85 o                         
  -5   7  23         16.75        -38.52        38.52 o                         
  -4   7  23         79.55        -38.70        41.05 o                         
  -3   7  23        938.81        946.13        74.34 o                         
  -2   7  23        251.67        359.06        51.19 o                         
  -1   7  23         19.58        -26.09        38.63 o                         
   0   7  23        247.02        209.55        51.04 o                         
   1   7  23        286.51        144.20       119.71 o                         
  -8   0  24        130.73        118.57       100.17 o                         
  -6   0  24       3215.46       3358.89       125.11 o                         
  -4   0  24        215.34        317.98       129.81 o                         
  -2   0  24        951.72       1106.77        94.41 o                         
   0   0  24         11.80         78.68        58.93 o                         
   2   0  24       2495.60       2580.11       124.91 o                         
   4   0  24        290.61        397.33       101.45 o                         
  -9   1  24         36.37        128.73        70.54 o                         
  -8   1  24        230.66        266.58        94.58 o                         
  -7   1  24       1093.63       1152.11        67.65 o                         
  -6   1  24         23.32         86.28        33.94 o                         
  -5   1  24         75.61        129.44        35.01 o                         
  -4   1  24       2266.69       2293.50        82.13 o                         
  -3   1  24        324.16        325.30        42.40 o                         
  -2   1  24         22.20        -14.18        33.86 o                         
  -1   1  24        460.22        461.84        52.57 o                         
   0   1  24        187.34        232.90        54.02 o                         
   1   1  24         87.65         92.96        69.23 o                         
   2   1  24        399.61        485.05        60.70 o                         
   3   1  24        774.92        881.51        91.76 o                         
   4   1  24         35.07         60.10        41.96 o                         
  -8   2  24          0.96        -11.35        41.22 o                         
  -7   2  24        145.49         75.64        47.85 o                         
  -6   2  24        348.62        488.48        48.63 o                         
  -5   2  24       2455.83       2459.24        96.93 o                         
  -4   2  24         11.05         26.87        31.95 o                         
  -3   2  24        179.40        155.09        36.63 o                         
  -2   2  24        148.46        167.25        39.14 o                         
  -1   2  24        113.67         81.99        38.04 o                         
   0   2  24        101.50        114.39        49.75 o                         
   1   2  24       1075.53       1127.48       161.54 o                         
   2   2  24         13.23         25.74        60.53 o                         
   3   2  24        407.87        456.27        64.03 o                         
   4   2  24         21.79        -48.32        48.32 o                         
  -8   3  24        516.21        396.81        54.37 o                         
  -7   3  24        275.14        363.69        50.39 o                         
  -6   3  24        491.99        420.94        42.21 o                         
  -5   3  24        164.01        213.68        37.90 o                         
  -4   3  24        165.09        178.83        34.74 o                         
  -3   3  24        394.49        472.44        43.67 o                         
  -2   3  24        168.70        189.57        36.37 o                         
  -1   3  24        868.15        921.35        51.86 o                         
   0   3  24        625.79        670.78        59.23 o                         
   1   3  24          4.36         47.76        51.21 o                         
   2   3  24         96.87        134.83        81.90 o                         
   3   3  24       1159.48       1323.46       111.94 o                         
   4   3  24          4.55          3.73        54.08 o                         
  -8   4  24        692.19        619.44       100.41 o                         
  -7   4  24          1.81        -43.29        43.29 o                         
  -6   4  24        247.78        263.72        47.96 o                         
  -5   4  24        117.07        100.27        39.99 o                         
  -4   4  24        277.24        344.82        39.66 o                         
  -3   4  24        176.04        164.64        36.82 o                         
  -2   4  24       1089.25       1109.04        63.08 o                         
  -1   4  24         42.68         36.10        39.13 o                         
   0   4  24        547.20        584.68        47.71 o                         
   1   4  24        208.88        201.82        57.01 o                         
   2   4  24        753.25        776.94        74.62 o                         
   3   4  24          3.18        -20.09        65.16 o                         
  -7   5  24       1183.78       1273.69        80.56 o                         
  -6   5  24        170.93         79.02        37.15 o                         
  -5   5  24          8.83        -32.51        32.51 o                         
  -4   5  24        276.95        242.61        39.47 o                         
  -3   5  24         58.55         49.29        35.41 o                         
  -2   5  24          7.42        -26.23        32.13 o                         
  -1   5  24        557.06        583.69        51.24 o                         
   0   5  24        296.15        273.85        39.62 o                         
   1   5  24        703.33        708.39        76.20 o                         
   2   5  24         21.92         22.81        68.06 o                         
  -5   6  24        594.34        600.01        53.75 o                         
  -4   6  24         93.59         41.38        39.04 o                         
  -3   6  24       1195.77       1028.27        68.43 o                         
  -2   6  24          1.53         41.12        37.77 o                         
  -1   6  24        517.89        494.92        49.69 o                         
   0   6  24         31.17        -12.51        43.50 o                         
   1   6  24        195.66        277.35       113.69 o                         
  -3   7  24        422.60        400.54        75.76 o                         
  -2   7  24          0.52        -15.01        69.80 o                         
  -7   0  25        527.97        488.01        65.57 o                         
  -5   0  25        543.45        607.54       136.20 o                         
  -3   0  25        625.72        674.09        68.98 o                         
  -1   0  25        192.85        393.25        94.44 o                         
   1   0  25        243.98        166.70        92.72 o                         
   3   0  25         41.63          7.68        58.73 o                         
  -8   1  25        718.95        717.69       161.91 o                         
  -7   1  25        451.54        486.42        44.06 o                         
  -6   1  25         86.22         44.13        34.84 o                         
  -5   1  25        116.86         93.93        37.90 o                         
  -4   1  25        538.83        599.68        55.97 o                         
  -3   1  25         63.90         40.00        37.66 o                         
  -2   1  25        437.16        469.57        49.10 o                         
  -1   1  25        691.40        775.95        73.04 o                         
   0   1  25         44.88         83.58        50.79 o                         
   1   1  25        891.59        912.73        93.94 o                         
   2   1  25          8.77         11.98        58.16 o                         
   3   1  25        491.60        690.46       107.23 o                         
  -8   2  25          0.62         11.60        43.69 o                         
  -7   2  25         16.06          5.37        42.16 o                         
  -6   2  25        652.12        684.52        66.94 o                         
  -5   2  25        221.62        289.44        45.62 o                         
  -4   2  25        434.13        462.29        53.24 o                         
  -3   2  25        153.79        207.95        42.90 o                         
  -2   2  25        782.63        740.25        71.99 o                         
  -1   2  25        191.80        167.72        55.81 o                         
   0   2  25        555.78        645.36        69.72 o                         
   1   2  25          2.36        -37.56        57.94 o                         
   2   2  25          5.70        -58.57        58.57 o                         
   3   2  25        185.86        185.01        50.11 o                         
  -7   3  25         57.93        102.24        71.83 o                         
  -6   3  25         35.99        -27.65        37.92 o                         
  -5   3  25       1201.38       1226.23        71.11 o                         
  -4   3  25        939.74       1010.33        60.33 o                         
  -3   3  25          0.73        -19.46        36.51 o                         
  -2   3  25        170.09        160.43        42.54 o                         
  -1   3  25         69.80         89.97        40.54 o                         
   0   3  25        123.61        106.16        47.17 o                         
   1   3  25        126.98         90.30       178.28 o                         
   2   3  25         41.41         43.93        53.84 o                         
   3   3  25        155.47        267.30        77.98 o                         
  -7   4  25        994.50        992.81        73.29 o                         
  -6   4  25        109.62         70.35        37.42 o                         
  -5   4  25        160.38        120.30        36.24 o                         
  -4   4  25         42.89         31.01        33.68 o                         
  -3   4  25        938.01       1019.71        56.77 o                         
  -2   4  25          0.26        -30.01        30.62 o                         
  -1   4  25         32.77         19.68        37.57 o                         
   0   4  25         14.15         11.25        37.55 o                         
   1   4  25        145.60        180.16        59.84 o                         
   2   4  25          2.34        -70.62        71.67 o                         
  -6   5  25        199.05        155.93        41.21 o                         
  -5   5  25        294.42        295.51        42.18 o                         
  -4   5  25        108.80         53.65        37.73 o                         
  -3   5  25          0.36          1.40        36.24 o                         
  -2   5  25        158.70        176.79        37.59 o                         
  -1   5  25        808.49        887.50        57.67 o                         
   0   5  25        193.67        159.53        61.63 o                         
   1   5  25          6.23         35.03        59.12 o                         
  -4   6  25          9.74         26.97        50.01 o                         
  -3   6  25          9.91         28.44        41.62 o                         
  -2   6  25         35.81         63.72        43.18 o                         
  -1   6  25        137.33        112.55        41.76 o                         
  -6   0  26        436.95        430.17        61.59 o                         
  -4   0  26        820.13        723.49        74.47 o                         
  -2   0  26        623.33        675.96        86.10 o                         
   0   0  26       1848.89       2044.88       134.28 o                         
   2   0  26         58.64        121.70        59.00 o                         
  -7   1  26         55.48         92.80        33.34 o                         
  -6   1  26        226.51        199.46        40.42 o                         
  -5   1  26         75.42        138.32        42.83 o                         
  -4   1  26        160.45        199.46        45.97 o                         
  -3   1  26        316.83        314.90        51.48 o                         
  -2   1  26         76.62         60.06        43.80 o                         
  -1   1  26          4.34         63.95        47.28 o                         
   0   1  26        270.62        227.37        58.69 o                         
   1   1  26        566.40        564.27        84.02 o                         
   2   1  26         13.77        115.16        64.25 o                         
  -7   2  26        798.43        849.36       101.21 o                         
  -6   2  26        237.18        303.09        46.24 o                         
  -5   2  26        119.55        119.12        80.98 o                         
  -4   2  26        151.71        205.23        42.30 o                         
  -3   2  26          5.57         34.22        39.12 o                         
  -2   2  26         29.07         51.63        40.31 o                         
  -1   2  26        512.13        530.35        58.24 o                         
   0   2  26          7.36         78.72        53.29 o                         
   1   2  26         12.15         35.38        63.84 o                         
   2   2  26         45.29        -30.66        63.39 o                         
  -6   3  26        447.43        434.24        52.80 o                         
  -5   3  26         73.84         35.97        38.91 o                         
  -4   3  26         18.92         77.67        40.48 o                         
  -3   3  26        581.17        569.25        48.86 o                         
  -2   3  26        534.88        622.93        54.90 o                         
  -1   3  26        243.79        161.43        51.30 o                         
   0   3  26        107.95         91.70        57.90 o                         
   1   3  26        384.03        457.53        86.35 o                         
   2   3  26          2.56         22.55        55.34 o                         
  -6   4  26        162.87        156.88        53.14 o                         
  -5   4  26         59.22         42.01        41.04 o                         
  -4   4  26        227.02        180.06        43.27 o                         
  -3   4  26          3.58         -7.95        40.68 o                         
  -2   4  26         98.74         83.44        61.98 o                         
  -1   4  26        113.87         98.01        49.67 o                         
   0   4  26        208.22        155.59        64.77 o                         
   1   4  26         74.07         -5.03       124.01 o                         
  -4   5  26         33.19          9.52        37.05 o                         
  -3   5  26        476.84        515.95        48.47 o                         
  -2   5  26        136.99        114.98        37.66 o                         
  -1   5  26          0.02         11.95        39.76 o                         
  -5   0  27       2183.40       2332.94       136.48 o                         
  -3   0  27         12.33         40.96        66.33 o                         
  -1   0  27         36.62        135.57        69.03 o                         
   1   0  27        293.36        529.13       130.30 o                         
  -6   1  27        241.66        281.80        61.06 o                         
  -5   1  27        330.22        297.43        48.32 o                         
  -4   1  27        906.06        925.55        83.44 o                         
  -3   1  27       1266.80       1238.30        69.28 o                         
  -2   1  27         30.13        -42.15        42.15 o                         
  -1   1  27         12.84        -43.03        43.03 o                         
   0   1  27        160.19        195.82        60.81 o                         
   1   1  27         10.76        -66.32        66.32 o                         
  -6   2  27       1038.42        997.48        66.73 o                         
  -5   2  27          1.78          7.70        43.20 o                         
  -4   2  27        279.94        230.04        45.91 o                         
  -3   2  27         29.49        148.07        43.57 o                         
  -2   2  27        954.93       1015.81        78.81 o                         
  -1   2  27         13.83        -38.65        44.89 o                         
   0   2  27         19.24         60.31        54.39 o                         
   1   2  27        177.87        123.90       139.24 o                         
  -5   3  27          6.12        -35.47        38.55 o                         
  -4   3  27       1141.69       1050.56        65.83 o                         
  -3   3  27        211.89        182.52        47.58 o                         
  -2   3  27         84.42        142.58        44.60 o                         
  -1   3  27        290.50        342.39        51.10 o                         
   0   3  27        145.95        107.09        62.89 o                         
  -4   4  27         82.48         54.39        42.00 o                         
  -3   4  27        416.76        327.24        59.66 o                         
  -2   4  27         18.15         27.79        39.77 o                         
  -1   4  27        347.51        422.33        60.22 o                         
  -4   0  28        138.18         31.11        63.74 o                         
  -2   0  28        553.85        587.22        89.45 o                         
   0   0  28        255.65        301.31        79.76 o                         
  -5   1  28        141.86        181.32        50.97 o                         
  -4   1  28        248.66        328.09        49.87 o                         
  -3   1  28         73.28        105.56        49.03 o                         
  -2   1  28        102.26        129.45        49.26 o                         
  -1   1  28        154.66        195.38        53.29 o                         
   0   1  28        144.63        197.43        63.52 o                         
  -4   2  28        270.25        250.17        48.55 o                         
  -3   2  28        226.27        264.99        49.60 o                         
  -2   2  28         41.35         88.69        44.02 o                         
  -1   2  28        239.95        294.16        58.61 o                         
  -3   3  28         99.77         78.29        69.28 o                         
                                                                                
